# Supplementary material for: Tetrandrine, a Major Alkaloid From Stephaniae Tetrandrae Radix, Ameliorates Non‐Alcoholic Fatty Liver Disease in Zebrafish via the PI3K/AKT/STAT3 Pathway
Source: Food Sci Nutr. 2026 May 12;14(5):e71814. doi: 10.1002/fsn3.71814 (PMC13168532; doi:10.1002/fsn3.71814)
Supplement: Supplementary file 2 — Table S1: Drug target inquiry for STR alkaloid. [file FSN3-14-e71814-s013.xlsx]

## Sheet: PharmMapper
Table S1 Drug target inquiry for STR alkaloid
		Target genes related active compounds based on PharmMapper database
No.	MolName	Traget	Fit	Norm Fit	zscore
1	Betaine	Carbonic anhydrase 2	2.992	0.9974	1.43659
2	Betaine	Angiogenin	2.963	0.9876	1.432
3	Betaine	Peroxiredoxin-5, mitochondrial	2.916	0.972	1.26489
4	Betaine	Peptidyl-prolyl cis-trans isomerase A	2.915	0.9717	1.22253
5	Betaine	Glutathione S-transferase P	2.904	0.9678	1.20841
6	Betaine	Ribonuclease UK114	2.898	0.9659	1.20714
7	Betaine	Ribosyldihydronicotinamide dehydrogenase [quinone]	2.887	0.9622	1.10457
8	Betaine	Cathepsin D	2.881	0.9603	1.14904
9	Betaine	Proto-oncogene tyrosine-protein kinase Src	3.813	0.9533	3.99389
10	Betaine	Cholinesterase	2.77	0.9234	0.772821
11	Betaine	U1 small nuclear ribonucleoprotein A	2.755	0.9183	0.903998
12	Betaine	Cyclin-A2	2.73	0.91	0.751541
13	Betaine	Serine/threonine-protein kinase 6	2.713	0.9042	0.736972
14	Betaine	Purine nucleoside phosphorylase	2.707	0.9023	0.675883
15	Betaine	Pyridoxine-5-phosphate oxidase	3.54	0.8849	2.90468
16	Betaine	Heat shock protein HSP 90-alpha	2.648	0.8827	0.552354
17	Betaine	Oxysterols receptor LXR-beta	2.61	0.8698	0.348867
18	Betaine	Bone morphogenetic protein 2	2.596	0.8652	-0.34625
19	Betaine	Seprase	2.528	0.8426	0.271728
20	Betaine	Aldose reductase	3.357	0.8392	2.7818
21	Betaine	Glucosylceramidase	2.516	0.8385	0.1341
22	Betaine	Aldo-keto reductase family 1 member C2	2.472	0.8242	-0.557943
23	Betaine	Cytochrome P450 19A1	2.435	0.8117	-0.0738007
24	Betaine	Cell division protein kinase 2	2.401	0.8002	0.242689
25	Betaine	Triggering receptor expressed on myeloid cells 1	2.38	0.7933	-0.0465791
26	Betaine	Alcohol dehydrogenase 1B	3.168	0.7921	2.02781
27	Betaine	NONE	2.988	0.7469	1.4192
28	Betaine	Carbonic anhydrase 1	2.24	0.7466	-0.558462
29	Betaine	Serum amyloid P-component	2.985	0.7463	0.884152
30	Betaine	Nitric oxide synthase, endothelial	2.965	0.7412	1.21943
31	Betaine	Glycine amidinotransferase, mitochondrial	2.956	0.7389	0.929898
32	Betaine	Phenylalanine-4-hydroxylase	2.946	0.7364	1.12678
33	Betaine	Lactotransferrin	2.942	0.7354	0.844354
34	Betaine	Dual specificity protein phosphatase 6	2.936	0.7341	1.08994
35	Betaine	cAMP-specific 3,5-cyclic phosphodiesterase 4B	2.932	0.7329	1.0791
36	Betaine	Macrophage migration inhibitory factor	2.909	0.7272	1.0896
37	Betaine	Serine/threonine-protein phosphatase 5	2.907	0.7266	0.993491
38	Betaine	ADP-ribosylation factor 1	2.895	0.7238	0.892255
39	Betaine	Kinesin heavy chain	2.875	0.7187	0.539622
40	Betaine	Cathepsin B	2.875	0.7187	1.06805
41	Betaine	Kynurenine--oxoglutarate transaminase 1	2.868	0.717	0.637407
42	Betaine	Branched-chain-amino-acid aminotransferase, mitochondrial	2.863	0.7156	0.646807
43	Betaine	Tyrosine-protein phosphatase non-receptor type 1	3.572	0.7144	2.63231
44	Betaine	cAMP-specific 3,5-cyclic phosphodiesterase 4D	2.841	0.7101	0.861172
45	Betaine	Androgen receptor	2.796	0.699	0.671705
46	Betaine	Stromelysin-1	2.79	0.6974	0.898742
47	Betaine	Galactosylgalactosylxylosylprotein 3-beta-glucuronosyltransferase 1	2.787	0.6967	0.37782
48	Betaine	Liver carboxylesterase 1	2.781	0.6953	0.541936
49	Betaine	Galectin-7	2.77	0.6926	0.808158
50	Betaine	Annexin A5	2.753	0.6882	0.0947128
51	Betaine	Ornithine carbamoyltransferase, mitochondrial	3.44	0.688	2.02962
52	Betaine	Serum albumin	2.752	0.688	0.35133
53	Betaine	Fatty acid-binding protein, adipocyte	2.745	0.6863	0.149765
54	Betaine	Glutaminyl-peptide cyclotransferase	2.053	0.6842	-0.644079
55	Betaine	Neutrophil collagenase	3.42	0.684	2.84745
56	Betaine	Proto-oncogene serine/threonine-protein kinase Pim-1	2.715	0.6788	0.257215
57	Betaine	Phenylethanolamine N-methyltransferase	2.715	0.6787	0.338486
58	Betaine	Complement factor D	2.708	0.6771	0.524937
59	Betaine	Peroxisome proliferator-activated receptor gamma	2.682	0.6704	0.658104
60	Betaine	Ig lambda chain V-II region MGC	2.681	0.6702	0.620075
61	Betaine	Serine/threonine-protein kinase Chk1	2.639	0.6597	0.400616
62	Betaine	Complement component C8 gamma chain	3.298	0.6596	1.75396
63	Betaine	Casein kinase II subunit alpha	2.62	0.655	0.109536
64	Betaine	Prothrombin	2.61	0.6524	0.145003
65	Betaine	Proto-oncogene tyrosine-protein kinase LCK	2.599	0.6497	0.34875
66	Betaine	Cystathionine beta-synthase	4.535	0.6479	3.12644
67	Betaine	Heat shock cognate 71 kDa protein	2.589	0.6473	0.261794
68	Betaine	3-phosphoinositide-dependent protein kinase 1	2.581	0.6452	0.0921758
69	Betaine	Inosine-5-monophosphate dehydrogenase 2	3.148	0.6296	1.49394
70	Betaine	Sorbitol dehydrogenase	3.139	0.6277	1.11355
71	Betaine	Transthyretin	3.1	0.62	1.22924
72	Betaine	Sex hormone-binding globulin	2.477	0.6194	-0.387381
73	Betaine	Phosphoserine phosphatase	2.468	0.6171	-0.592197
74	Betaine	cGMP-specific 3,5-cyclic phosphodiesterase	2.446	0.6114	-0.0284405
75	Betaine	Zinc-alpha-2-glycoprotein	2.442	0.6105	0.0752197
76	Betaine	Glutathione reductase, mitochondrial	2.428	0.607	-0.436305
77	Betaine	cGMP-inhibited 3,5-cyclic phosphodiesterase B	2.411	0.6027	-0.0203948
78	Betaine	Epidermal growth factor receptor	2.401	0.6003	-0.404185
79	Betaine	Eosinophil cationic protein	3.584	0.5973	2.94068
80	Betaine	Matrilysin	2.972	0.5944	0.981946
81	Betaine	Insulin-like growth factor 1 receptor	2.951	0.5903	1.10416
82	Betaine	Dipeptidyl peptidase 4	2.359	0.5899	-0.523773
83	Betaine	Retinoic acid receptor RXR-alpha	2.351	0.5878	-0.617527
84	Betaine	Glycogen synthase kinase-3 beta	2.924	0.5848	0.884068
85	Betaine	NAD-dependent malic enzyme, mitochondrial	2.334	0.5835	-1.41116
86	Betaine	Methionine aminopeptidase 2	2.332	0.5829	-0.591473
87	Betaine	Progesterone receptor	2.322	0.5806	-1.43705
88	Betaine	Early endosome antigen 1	2.318	0.5795	-0.753584
89	Betaine	Placenta growth factor	2.892	0.5784	0.867424
90	Betaine	Mitogen-activated protein kinase 8	2.314	0.5784	-1.15947
91	Betaine	Cathepsin G	2.879	0.5757	1.0627
92	Betaine	Urokinase-type plasminogen activator	2.875	0.5751	1.03761
93	Betaine	Catenin alpha-1	2.86	0.572	0.688512
94	Betaine	Phospholipase A2, membrane associated	2.86	0.572	0.343039
95	Betaine	Cell division protein kinase 6	2.856	0.5711	0.819149
96	Betaine	3-hydroxy-3-methylglutaryl-coenzyme A reductase	2.854	0.5707	0.513978
97	Betaine	Glutaredoxin-1	2.831	0.5663	0.648349
98	Betaine	Estrogen-related receptor gamma	2.261	0.5651	-1.02723
99	Betaine	Bile salt sulfotransferase	2.825	0.5649	-0.201641
100	Betaine	cAMP-dependent protein kinase catalytic subunit alpha	2.816	0.5633	0.39539
101	Betaine	Aldehyde dehydrogenase, mitochondrial	2.814	0.5627	0.849569
102	Betaine	Prostatic acid phosphatase	3.373	0.5621	1.62504
103	Betaine	Tyrosyl-tRNA synthetase, cytoplasmic	2.81	0.562	0.621243
104	Betaine	Tyrosine-protein kinase SYK	2.804	0.5608	0.455575
105	Betaine	Macrophage metalloelastase	2.796	0.5591	0.450938
106	Betaine	Mineralocorticoid receptor	2.779	0.5559	0.16118
107	Betaine	Estradiol 17-beta-dehydrogenase 1	2.769	0.5537	0.128058
108	Betaine	Caspase-7	2.207	0.5516	-0.891763
109	Betaine	Vascular endothelial growth factor receptor 2	2.756	0.5513	0.189152
110	Betaine	Dihydrofolate reductase	2.756	0.5512	0.600746
111	Betaine	L-lactate dehydrogenase B chain	2.743	0.5486	-0.0478516
112	Betaine	Dihydroorotate dehydrogenase, mitochondrial	3.284	0.5473	1.6968
113	Betaine	L-serine dehydratase	3.827	0.5468	2.4389
114	Betaine	Alcohol dehydrogenase class-3	2.717	0.5435	0.0352337
115	Betaine	Cytidine deaminase	2.715	0.5429	0.40985
116	Betaine	Superoxide dismutase [Mn], mitochondrial	2.71	0.542	0.349758
117	Betaine	Deoxycytidine kinase	2.705	0.541	0.559264
118	Betaine	Adenosylhomocysteinase	2.705	0.5409	-0.00361365
119	Betaine	Fatty acid-binding protein, heart	3.763	0.5375	1.72565
120	Betaine	Aldo-keto reductase family 1 member C3	2.685	0.537	0.157369
121	Betaine	Interferon-stimulated gene 20 kDa protein	2.679	0.5357	-0.202545
122	Betaine	ADAM 17	2.135	0.5339	-1.29783
123	Betaine	Lithostathine-1-alpha	2.667	0.5335	0.389644
124	Betaine	Carboxypeptidase B	2.66	0.5319	-0.570704
125	Betaine	Leukocyte elastase	3.189	0.5314	1.46892
126	Betaine	Fatty acid-binding protein, epidermal	2.655	0.5311	-0.0182025
127	Betaine	Heparin-binding growth factor 1	2.652	0.5304	0.124161
128	Betaine	Ras-related C3 botulinum toxin substrate 2	2.637	0.5274	0.251013
129	Betaine	Mitogen-activated protein kinase 14	2.628	0.5256	-0.605515
130	Betaine	RAC-alpha serine/threonine-protein kinase	2.626	0.5253	0.364953
131	Betaine	Serine protease hepsin	2.619	0.5238	0.217202
132	Betaine	Glycogen phosphorylase, liver form	3.664	0.5235	2.03232
133	Betaine	Baculoviral IAP repeat-containing protein 4	2.615	0.523	0.370699
134	Betaine	Corticosteroid 11-beta-dehydrogenase isozyme 1	2.608	0.5215	-0.317884
135	Betaine	Tyrosine-protein kinase JAK2	3.646	0.5209	2.07277
136	Betaine	S-adenosylmethionine decarboxylase proenzyme	2.6	0.52	0.339443
137	Betaine	Adenosine kinase	2.591	0.5182	0.395445
138	Betaine	Caspase-3	2.588	0.5176	0.38043
139	Betaine	TGF-beta receptor type-1	2.07	0.5175	-2.27938
140	Betaine	Activated CDC42 kinase 1	2.579	0.5158	-0.0309091
141	Betaine	Cyclin-T1	2.577	0.5153	0.272978
142	Betaine	Alpha-tocopherol transfer protein	2.549	0.5097	-0.520192
143	Betaine	Ephrin type-B receptor 4	2.538	0.5076	-0.289661
144	Betaine	Lanosterol synthase	2.517	0.5034	-0.412634
145	Betaine	Renin	2.449	0.4897	-0.434766
146	Betaine	Fructose-bisphosphate aldolase A	2.937	0.4895	0.87114
147	Betaine	Complement C1s subcomponent	2.937	0.4894	0.779968
148	Betaine	Cytochrome P450 2C9	3.425	0.4893	1.20543
149	Betaine	Phosphoenolpyruvate carboxykinase, cytosolic [GTP]	2.931	0.4885	0.43286
150	Betaine	Mitogen-activated protein kinase 10	2.92	0.4867	0.415627
151	Betaine	Histone deacetylase 8	2.917	0.4861	0.326834
152	Betaine	Coagulation factor X	2.915	0.4858	1.04448
153	Betaine	Peptidyl-prolyl cis-trans isomerase FKBP1A	3.387	0.4838	1.91495
154	Betaine	Arginase-1	3.362	0.4803	1.0878
155	Betaine	Cyclin-dependent kinase 5 activator 1	2.881	0.4802	1.01046
156	Betaine	Protein-glutamine gamma-glutamyltransferase E	2.88	0.4801	0.837344
157	Betaine	Alcohol dehydrogenase 1C	2.399	0.4798	-1.02159
158	Betaine	Farnesyl pyrophosphate synthetase	3.834	0.4792	1.60823
159	Betaine	Hexokinase-1	2.396	0.4792	-0.562267
160	Betaine	Protein farnesyltransferase/geranylgeranyltransferase type-1 subunit alpha	2.871	0.4784	0.983399
161	Betaine	Transforming protein RhoA	2.382	0.4764	-0.380202
162	Betaine	Pyruvate kinase isozymes R/L	3.806	0.4758	1.94075
163	Betaine	ADP-ribosyl cyclase 2	3.327	0.4753	2.27737
164	Betaine	Serine/threonine-protein kinase PAK 6	2.839	0.4731	0.151414
165	Betaine	Peroxisome proliferator-activated receptor alpha	2.838	0.473	0.216057
166	Betaine	Collagenase 3	2.823	0.4705	-0.102566
167	Betaine	Matrix metalloproteinase-9	3.271	0.4673	1.49477
168	Betaine	Glucose-6-phosphate isomerase	3.737	0.4672	2.11459
169	Betaine	Protein-arginine deiminase type-4	2.798	0.4663	0.170567
170	Betaine	Baculoviral IAP repeat-containing protein 7	3.73	0.4662	2.99984
171	Betaine	Dipeptidase 1	3.714	0.4643	1.42853
172	Betaine	NAD(P)H dehydrogenase [quinone] 1	2.786	0.4643	0.188363
173	Betaine	Thymidylate synthase	2.747	0.4578	0.243479
174	Betaine	Carbonyl reductase [NADPH] 1	2.282	0.4564	-1.0386
175	Betaine	C-1-tetrahydrofolate synthase, cytoplasmic	2.711	0.4518	0.223878
176	Betaine	Heat shock 70 kDa protein 1	3.161	0.4516	0.969413
177	Betaine	Serine hydroxymethyltransferase, cytosolic	2.71	0.4516	0.231291
178	Betaine	Rho GTPase-activating protein 1	2.702	0.4503	0.358808
179	Betaine	Epoxide hydrolase 2	2.249	0.4498	-1.3269
180	Betaine	S-methyl-5-thioadenosine phosphorylase	2.222	0.4445	-1.30551
181	Betaine	Interleukin-2	2.63	0.4384	0.0318897
182	Betaine	Cathepsin K	2.178	0.4356	-1.31069
183	Betaine	GTP-binding protein Rheb	2.151	0.4302	-0.903649
184	Betaine	Glutathione-requiring prostaglandin D synthase	3.435	0.4293	1.99838
185	Betaine	Cell division protein kinase 7	3.422	0.4278	2.01435
186	Betaine	Alpha-amylase 1	2.567	0.4278	-0.0593143
187	Betaine	Dual specificity protein kinase CLK1	2.987	0.4267	0.852305
188	Betaine	Ornithine aminotransferase, mitochondrial	3.41	0.4263	1.46808
189	Betaine	Thymidylate kinase	2.981	0.4259	0.635484
190	Betaine	Triosephosphate isomerase	2.552	0.4254	-0.634935
191	Betaine	Interstitial collagenase	3.388	0.4235	1.59221
192	Betaine	UDP-glucose 4-epimerase	2.532	0.422	-0.342318
193	Betaine	Glutathione S-transferase A1	2.531	0.4218	-0.863998
194	Betaine	Glutathione S-transferase A3	3.793	0.4214	2.36534
195	Betaine	Matrix metalloproteinase-16	3.367	0.4208	1.60046
196	Betaine	Angiotensin-converting enzyme 2	2.101	0.4202	-1.09903
197	Betaine	Bifunctional 3-phosphoadenosine 5-phosphosulfate synthetase 1	2.94	0.42	0.221074
198	Betaine	Lysozyme C	3.359	0.4198	1.34839
199	Betaine	Inosine-5-monophosphate dehydrogenase 1	2.933	0.4191	0.288618
200	Betaine	Protein S100-A9	2.933	0.419	0.506052
201	Betaine	Hepatocyte nuclear factor 4-gamma	2.927	0.4181	0.00621664
202	Betaine	Pleckstrin homology domain-containing family A member 4	2.924	0.4177	0.551097
203	Betaine	T-cell surface glycoprotein CD1a	2.503	0.4172	0.0803322
204	Betaine	B-Raf proto-oncogene serine/threonine-protein kinase	3.332	0.4165	1.12031
205	Betaine	Glutamate carboxypeptidase 2	3.325	0.4156	1.60979
206	Betaine	Flavin reductase	2.908	0.4154	1.06607
207	Betaine	Thyroid hormone receptor beta	2.904	0.4149	0.285817
208	Betaine	Delta-aminolevulinic acid dehydratase	2.895	0.4136	0.710913
209	Betaine	Nicotinamide mononucleotide adenylyltransferase 1	2.893	0.4133	0.374865
210	Betaine	B transferase	2.472	0.4121	-0.307016
211	Betaine	Estrogen receptor	2.059	0.4118	-1.62234
212	Betaine	Hydroxyacylglutathione hydrolase, mitochondrial	2.88	0.4114	0.562643
213	Betaine	Serine--pyruvate aminotransferase	2.872	0.4103	0.105389
214	Betaine	Nuclear receptor subfamily 1 group I member 2	2.858	0.4084	-0.10399
215	Betaine	Chitotriosidase-1	2.852	0.4074	0.991582
216	Betaine	Neuronal calcium sensor 1	2.035	0.4069	-1.17535
217	Betaine	Phosphopantothenoylcysteine decarboxylase	2.84	0.4057	0.668333
218	Betaine	Insulin-like growth factor IA	2.433	0.4056	-0.94923
219	Betaine	Beta-secretase 1	2.833	0.4048	0.571692
220	Betaine	Non-secretory ribonuclease	3.631	0.4035	1.69102
221	Betaine	Angiotensin-converting enzyme	2.822	0.4031	-0.267183
222	Betaine	Basic fibroblast growth factor receptor 1	3.211	0.4014	0.454312
223	Betaine	Uridine 5-monophosphate synthase	2.406	0.4011	-0.491493
224	Betaine	Receptor tyrosine-protein kinase erbB-4	2.396	0.3993	-1.09331
225	Betaine	Tryptophan 5-hydroxylase 1	2.789	0.3984	-0.118794
226	Betaine	Beta-hexosaminidase subunit beta	2.39	0.3984	-0.518937
227	Betaine	Mitogen-activated protein kinase 1	2.782	0.3974	-0.000496484
228	Betaine	Sulfotransferase family cytosolic 2B member 1	3.937	0.3937	0.827287
229	Betaine	Fatty acid-binding protein, brain	2.751	0.393	-0.590707
230	Betaine	Amine oxidase [flavin-containing] B	2.731	0.3901	-0.649254
231	Betaine	Cathepsin S	2.719	0.3884	-0.0176977
232	Betaine	Cathepsin F	2.714	0.3877	0.129348
233	Betaine	Bis(5-adenosyl)-triphosphatase	2.321	0.3868	-0.779533
234	Betaine	Coagulation factor VII	2.311	0.3852	-0.490785
235	Betaine	Histo-blood group ABO system transferase	3.434	0.3815	1.33989
236	Betaine	Endoplasmic reticulum mannosyl-oligosaccharide 1,2-alpha-mannosidase	2.666	0.3809	-0.150162
237	Betaine	[Pyruvate dehydrogenase [lipoamide]] kinase isozyme 2, mitochondrial	2.274	0.379	-1.67197
238	Betaine	Rho-related GTP-binding protein RhoE	3.778	0.3778	1.9005
239	Betaine	Neutrophil gelatinase-associated lipocalin	2.644	0.3777	-0.581621
240	Betaine	Thymidine kinase, cytosolic	2.634	0.3763	0.247119
241	Betaine	Eukaryotic translation initiation factor 4E	3.759	0.3759	1.80672
242	Betaine	Adenine phosphoribosyltransferase	2.625	0.3749	-0.417337
243	Betaine	Uridine-cytidine kinase 2	2.244	0.374	-1.50057
244	Betaine	Spermidine synthase	2.615	0.3736	-0.288399
245	Betaine	Glucosamine-6-phosphate isomerase	2.612	0.3731	-0.337148
246	Betaine	Glutaryl-CoA dehydrogenase, mitochondrial	2.982	0.3728	1.36378
247	Betaine	3 histone mRNA exonuclease 1	3.726	0.3726	1.26792
248	Betaine	Gastrotropin	2.606	0.3723	-0.711514
249	Betaine	Coagulation factor XI	2.974	0.3717	1.18142
250	Betaine	Phosphatidylinositol transfer protein alpha isoform	2.589	0.3699	0.137142
251	Betaine	Estrogen sulfotransferase	2.955	0.3693	0.491587
252	Betaine	Ras-related protein Rab-5A	2.215	0.3692	-1.14554
253	Betaine	Beta-hexosaminidase beta chain	2.947	0.3684	-0.00445863
254	Betaine	Nicotinamide mononucleotide adenylyltransferase 3	3.313	0.3682	1.14865
255	Betaine	Signal transducer and activator of transcription 1-alpha/beta	2.946	0.3682	0.692278
256	Betaine	Leukotriene A-4 hydrolase	3.303	0.3669	1.08892
257	Betaine	Protein kinase C theta type	2.565	0.3665	-0.685772
258	Betaine	Retinoic acid receptor alpha	2.931	0.3664	0.0418421
259	Betaine	Cell division control protein 42 homolog	2.922	0.3652	0.102524
260	Betaine	Betaine--homocysteine S-methyltransferase 1	2.92	0.365	0.355896
261	Betaine	Ferrochelatase, mitochondrial	2.918	0.3647	0.0908916
262	Betaine	Arginase-2, mitochondrial	2.535	0.3622	-0.43935
263	Betaine	ADP-ribosylation factor 4	2.89	0.3613	0.132074
264	Betaine	Histidine triad nucleotide-binding protein 1	2.89	0.3612	0.353683
265	Betaine	Trifunctional purine biosynthetic protein adenosine-3	2.885	0.3606	0.0203796
266	Betaine	C-C motif chemokine 5	2.88	0.36	0.813121
267	Betaine	Heat shock protein homolog SSE1	2.16	0.36	-1.45663
268	Betaine	Platelet glycoprotein Ib alpha chain	2.87	0.3588	0.835396
269	Betaine	Dual specificity mitogen-activated protein kinase kinase 1	3.218	0.3575	0.14881
270	Betaine	Hydroxyacyl-coenzyme A dehydrogenase, mitochondrial	2.847	0.3559	0.566606
271	Betaine	Glutathione S-transferase omega-1	2.843	0.3553	0.18098
272	Betaine	Chymase	2.835	0.3544	-0.0243259
273	Betaine	Inositol monophosphatase	2.126	0.3543	-1.56892
274	Betaine	Medium-chain specific acyl-CoA dehydrogenase, mitochondrial	2.466	0.3522	-0.516428
275	Betaine	Insulin receptor	3.87	0.3518	1.67512
276	Betaine	Neprilysin	2.814	0.3517	0.112216
277	Betaine	Tryptase beta-2	2.809	0.3511	0.589183
278	Betaine	Glutathione S-transferase Mu 2	3.504	0.3504	1.15245
279	Betaine	Glucocorticoid receptor	2.791	0.3489	-0.484385
280	Betaine	Tyrosine-protein kinase HCK	2.44	0.3486	-1.13443
281	Betaine	Peptidyl-prolyl cis-trans isomerase FKBP1B	3.13	0.3477	1.58538
282	Betaine	5(3)-deoxyribonucleotidase, mitochondrial	3.124	0.3471	0.273102
283	Betaine	NAD(P) transhydrogenase, mitochondrial	2.776	0.347	0.0683054
284	Betaine	Tyrosine-protein kinase ZAP-70	2.426	0.3466	-1.07273
285	Betaine	Glutathione S-transferase theta-2	2.426	0.3466	-1.0228
286	Betaine	Retinoic acid receptor gamma	2.757	0.3447	-0.335291
287	Betaine	Tyrosine-protein kinase CSK	2.055	0.3425	-1.57158
288	Betaine	Ras-related protein Rab-11A	2.032	0.3386	-1.66188
289	Betaine	Bifunctional purine biosynthesis protein PURH	3.044	0.3382	0.292222
290	Betaine	Retinol-binding protein 4	2.694	0.3367	-0.745414
291	Betaine	Fibrinogen gamma chain	3.674	0.334	1.35402
292	Betaine	Ephrin type-A receptor 2	2.325	0.3321	-1.46271
293	Betaine	Bifunctional heparan sulfate N-deacetylase/N-sulfotransferase 1	2.982	0.3314	0.361248
294	Betaine	E-selectin	2.954	0.3283	0.291059
295	Betaine	Histone acetyltransferase PCAF	2.951	0.3278	0.564755
296	Betaine	Bile acid receptor	2.616	0.327	-0.556604
297	Betaine	Caspase-1	3.594	0.3267	1.75512
298	Betaine	RAC-beta serine/threonine-protein kinase	2.286	0.3266	-0.816019
299	Betaine	Glucose-6-phosphate 1-dehydrogenase	2.93	0.3256	0.541037
300	N-Methylflindersine	Prothrombin	2.975	0.9916	1.56634
301	N-Methylflindersine	MAP kinase-activated protein kinase 2	2.921	0.9736	1.39536
302	N-Methylflindersine	Caspase-7	2.878	0.9593	1.22705
303	N-Methylflindersine	Kinesin-like protein KIF11	2.872	0.9575	1.15828
304	N-Methylflindersine	Phosphatidylinositol-4,5-bisphosphate 3-kinase catalytic subunit gamma isoform	2.87	0.9567	1.14055
305	N-Methylflindersine	Proto-oncogene serine/threonine-protein kinase Pim-1	2.853	0.9511	1.12275
306	N-Methylflindersine	Aldo-keto reductase family 1 member C2	2.777	0.9256	0.815058
307	N-Methylflindersine	Mitogen-activated protein kinase 1	2.638	0.8794	0.286127
308	N-Methylflindersine	Complement factor B	2.61	0.8701	0.133877
309	N-Methylflindersine	Ephrin type-B receptor 4	2.574	0.858	0.32176
310	N-Methylflindersine	Steryl-sulfatase	2.506	0.8352	-0.24237
311	N-Methylflindersine	Peptidyl-prolyl cis-trans isomerase A	2.482	0.8273	-0.324807
312	N-Methylflindersine	Serum albumin	2.359	0.7862	-0.689735
313	N-Methylflindersine	Bone morphogenetic protein 2	2.347	0.7822	-1.60862
314	N-Methylflindersine	Vitamin D-binding protein	3.116	0.7789	1.21335
315	N-Methylflindersine	3-phosphoinositide-dependent protein kinase 1	3.101	0.7753	1.86783
316	N-Methylflindersine	NONE	2.32	0.7732	-0.572933
317	N-Methylflindersine	Mitogen-activated protein kinase 10	2.292	0.7639	-1.78499
318	N-Methylflindersine	Apolipoprotein A-II	2.275	0.7584	-1.00305
319	N-Methylflindersine	Mineralocorticoid receptor	2.996	0.7489	1.47304
320	N-Methylflindersine	Bile salt sulfotransferase	2.985	0.7463	1.46187
321	N-Methylflindersine	Mitogen-activated protein kinase 14	2.957	0.7392	1.31947
322	N-Methylflindersine	Estradiol 17-beta-dehydrogenase 1	2.953	0.7382	1.31394
323	N-Methylflindersine	Carbonic anhydrase 2	2.208	0.7359	-1.36659
324	N-Methylflindersine	Progesterone receptor	2.94	0.735	1.04354
325	N-Methylflindersine	cAMP-specific 3,5-cyclic phosphodiesterase 4D	2.936	0.7341	1.32016
326	N-Methylflindersine	Group 10 secretory phospholipase A2	2.908	0.727	1.18598
327	N-Methylflindersine	Phenylethanolamine N-methyltransferase	2.903	0.7258	1.18599
328	N-Methylflindersine	Androgen receptor	2.855	0.7136	0.845735
329	N-Methylflindersine	Peroxisome proliferator-activated receptor gamma	2.849	0.7122	0.853948
330	N-Methylflindersine	Aldose reductase	2.837	0.7093	1.01209
331	N-Methylflindersine	Estrogen receptor	2.695	0.6736	0.427528
332	N-Methylflindersine	ADAM 17	2.69	0.6724	0.228943
333	N-Methylflindersine	Mitogen-activated protein kinase 8	2.013	0.6712	-2.11589
334	N-Methylflindersine	Transthyretin	2.668	0.6669	0.170225
335	N-Methylflindersine	Amine oxidase [flavin-containing] B	2.653	0.6631	0.114004
336	N-Methylflindersine	Proto-oncogene tyrosine-protein kinase Src	2.651	0.6627	0.195753
337	N-Methylflindersine	Estrogen-related receptor gamma	2.641	0.6602	0.116156
338	N-Methylflindersine	Beta-secretase 1	2.576	0.644	0.0709437
339	N-Methylflindersine	Serine/threonine-protein kinase Chk1	2.57	0.6426	0.16474
340	N-Methylflindersine	[Pyruvate dehydrogenase [lipoamide]] kinase isozyme 2, mitochondrial	3.834	0.6389	3.38526
341	N-Methylflindersine	Methionine aminopeptidase 2	2.552	0.6381	0.240061
342	N-Methylflindersine	Complement factor D	2.53	0.6326	-0.0907218
343	N-Methylflindersine	Nuclear receptor subfamily 1 group I member 3	3.673	0.6122	3.26868
344	N-Methylflindersine	Dihydroorotate dehydrogenase, mitochondrial	2.434	0.6086	-0.608568
345	N-Methylflindersine	Glycogen synthase kinase-3 beta	2.982	0.5965	1.29003
346	N-Methylflindersine	Receptor tyrosine-protein kinase erbB-4	3.555	0.5925	2.98836
347	N-Methylflindersine	Corticosteroid 11-beta-dehydrogenase isozyme 1	2.953	0.5906	0.591579
348	N-Methylflindersine	Cell division protein kinase 2	2.929	0.5857	0.851229
349	N-Methylflindersine	Heat shock protein HSP 90-alpha	2.918	0.5836	1.36726
350	N-Methylflindersine	Epidermal growth factor receptor	2.917	0.5834	1.11127
351	N-Methylflindersine	Hepatocyte growth factor receptor	2.91	0.582	1.00587
352	N-Methylflindersine	Alpha-tocopherol transfer protein	2.903	0.5807	0.692956
353	N-Methylflindersine	Carbonyl reductase [NADPH] 1	2.9	0.58	1.13052
354	N-Methylflindersine	Calmodulin	2.89	0.578	0.450378
355	N-Methylflindersine	Dipeptidyl peptidase 4	2.889	0.5779	1.05686
356	N-Methylflindersine	Estrogen receptor beta	2.837	0.5674	0.925744
357	N-Methylflindersine	cGMP-specific 3,5-cyclic phosphodiesterase	2.267	0.5667	-0.675929
358	N-Methylflindersine	Stromelysin-1	2.821	0.5641	0.948505
359	N-Methylflindersine	Aldo-keto reductase family 1 member C3	2.818	0.5637	0.678755
360	N-Methylflindersine	Glutathione S-transferase P	2.792	0.5584	0.463035
361	N-Methylflindersine	Serine/threonine-protein kinase 6	2.743	0.5486	0.730065
362	N-Methylflindersine	Tyrosine-protein phosphatase non-receptor type 11	2.739	0.5478	-0.155149
363	N-Methylflindersine	Aldo-keto reductase family 1 member C1	2.715	0.5431	0.178418
364	N-Methylflindersine	cAMP-specific 3,5-cyclic phosphodiesterase 4B	2.147	0.5367	-2.24155
365	N-Methylflindersine	cAMP-dependent protein kinase catalytic subunit alpha	2.617	0.5235	-0.277034
366	N-Methylflindersine	Oxysterols receptor LXR-beta	3.14	0.5233	1.52711
367	N-Methylflindersine	Sulfotransferase family cytosolic 2B member 1	3.64	0.5201	1.90036
368	N-Methylflindersine	Alcohol dehydrogenase class-3	2.592	0.5183	-0.322674
369	N-Methylflindersine	Oxysterols receptor LXR-alpha	3.107	0.5178	1.26329
370	N-Methylflindersine	Coagulation factor X	3.101	0.5168	1.56315
371	N-Methylflindersine	Fatty acid-binding protein, heart	3.594	0.5134	1.9802
372	N-Methylflindersine	Cathepsin B	2.051	0.5128	-1.89037
373	N-Methylflindersine	Tyrosine-protein kinase ITK/TSK	3.075	0.5125	0.965192
374	N-Methylflindersine	Catenin alpha-1	2.523	0.5046	-0.3659
375	N-Methylflindersine	Nitric oxide synthase, endothelial	2.011	0.5029	-1.86781
376	N-Methylflindersine	E3 ubiquitin-protein ligase Mdm2	2.997	0.4995	0.528117
377	N-Methylflindersine	Tyrosine-protein phosphatase non-receptor type 1	2.993	0.4988	0.988373
378	N-Methylflindersine	Retinol-binding protein 4	2.978	0.4964	0.730102
379	N-Methylflindersine	Sex hormone-binding globulin	2.978	0.4963	0.258624
380	N-Methylflindersine	NAD(P)H dehydrogenase [quinone] 1	2.976	0.496	0.88319
381	N-Methylflindersine	SEC14-like protein 2	2.475	0.495	-1.02804
382	N-Methylflindersine	Fibroblast growth factor receptor 2	2.47	0.4941	-1.0199
383	N-Methylflindersine	Cytochrome P450 2C9	2.959	0.4932	0.879785
384	N-Methylflindersine	Glutathione-requiring prostaglandin D synthase	2.949	0.4915	0.429286
385	N-Methylflindersine	Adenosine kinase	2.907	0.4845	0.181422
386	N-Methylflindersine	Wiskott-Aldrich syndrome protein	2.421	0.4841	-1.36793
387	N-Methylflindersine	Peroxisome proliferator-activated receptor alpha	2.9	0.4833	0.584479
388	N-Methylflindersine	Serine protease hepsin	2.405	0.4809	-0.487645
389	N-Methylflindersine	Collagenase 3	2.884	0.4806	0.217725
390	N-Methylflindersine	Fatty acid-binding protein, adipocyte	2.877	0.4795	1.15989
391	N-Methylflindersine	Vascular endothelial growth factor receptor 2	2.873	0.4789	0.333681
392	N-Methylflindersine	Tyrosine-protein kinase SYK	2.872	0.4787	0.208093
393	N-Methylflindersine	Alpha-1-antitrypsin	2.871	0.4785	0.683487
394	N-Methylflindersine	Glutathione S-transferase A1	2.87	0.4784	0.214285
395	N-Methylflindersine	Leukocyte elastase	2.821	0.4702	0.441008
396	N-Methylflindersine	Histo-blood group ABO system transferase	2.811	0.4685	0.531724
397	N-Methylflindersine	Thyroid hormone receptor beta	2.81	0.4684	0.375814
398	N-Methylflindersine	Tyrosine-protein kinase JAK3	2.765	0.4609	-0.0429186
399	N-Methylflindersine	Cyclin-A2	3.205	0.4578	1.29243
400	N-Methylflindersine	Glucocorticoid receptor	3.623	0.4528	1.50506
401	N-Methylflindersine	Retinoic acid receptor RXR-alpha	3.129	0.447	1.10366
402	N-Methylflindersine	Proto-oncogene tyrosine-protein kinase LCK	2.655	0.4425	-0.444952
403	N-Methylflindersine	Thymidylate synthase	2.652	0.4421	-0.0531255
404	N-Methylflindersine	Retinoic acid receptor gamma	3.081	0.4402	0.942238
405	N-Methylflindersine	Disintegrin and metalloproteinase domain-containing protein 17	2.187	0.4375	-0.525422
406	N-Methylflindersine	Fatty acid-binding protein, brain	3.045	0.435	0.228787
407	N-Methylflindersine	TGF-beta receptor type-1	2.581	0.4302	-0.850405
408	N-Methylflindersine	Tyrosine-protein kinase ZAP-70	2.992	0.4275	0.63762
409	N-Methylflindersine	Gastrotropin	2.975	0.425	0.23613
410	N-Methylflindersine	Deoxycytidine kinase	2.943	0.4205	0.810974
411	N-Methylflindersine	Protein kinase C theta type	2.941	0.4202	0.397345
412	N-Methylflindersine	C-1-tetrahydrofolate synthase, cytoplasmic	2.516	0.4193	-0.579296
413	N-Methylflindersine	S-methyl-5-thioadenosine phosphorylase	2.091	0.4181	-1.77787
414	N-Methylflindersine	Nuclear receptor subfamily 1 group I member 2	2.882	0.4118	0.0801615
415	N-Methylflindersine	Protein farnesyltransferase/geranylgeranyltransferase type-1 subunit alpha	2.873	0.4104	0.230531
416	N-Methylflindersine	L-serine dehydratase	2.859	0.4084	0.0725085
417	N-Methylflindersine	Glycogen phosphorylase, liver form	2.845	0.4064	0.0392094
418	N-Methylflindersine	Bile acid receptor	2.841	0.4059	0.375118
419	N-Methylflindersine	Protein S100-A9	2.838	0.4055	0.326247
420	N-Methylflindersine	Lanosterol synthase	2.782	0.3974	-0.0794379
421	N-Methylflindersine	Trafficking protein particle complex subunit 3	2.378	0.3963	-1.30488
422	N-Methylflindersine	Tyrosine-protein kinase HCK	2.764	0.3948	-0.270209
423	N-Methylflindersine	Peptidyl-prolyl cis-trans isomerase FKBP1A	2.757	0.3938	0.0541969
424	N-Methylflindersine	Hepatocyte nuclear factor 4-gamma	2.727	0.3895	-0.440809
425	N-Methylflindersine	Dipeptidase 1	3.107	0.3883	0.32437
426	N-Methylflindersine	Peroxisome proliferator-activated receptor delta	2.278	0.3797	-1.18843
427	N-Methylflindersine	Retinoic acid receptor alpha	2.99	0.3737	0.348449
428	N-Methylflindersine	72 kDa type IV collagenase	2.615	0.3736	-0.274427
429	N-Methylflindersine	Heme oxygenase 1	2.982	0.3727	1.25387
430	N-Methylflindersine	Histamine N-methyltransferase	2.967	0.3709	0.0152538
431	N-Methylflindersine	Ferrochelatase, mitochondrial	2.966	0.3707	0.337736
432	N-Methylflindersine	Protein-glutamine gamma-glutamyltransferase E	2.954	0.3693	-0.070992
433	N-Methylflindersine	B-Raf proto-oncogene serine/threonine-protein kinase	2.946	0.3683	0.30652
434	N-Methylflindersine	Retinoic acid receptor RXR-beta	3.682	0.3682	1.2028
435	N-Methylflindersine	Retinoic acid receptor beta	3.298	0.3665	0.757416
436	N-Methylflindersine	Neutrophil collagenase	2.566	0.3665	-0.365
437	N-Methylflindersine	Vitamin D3 receptor	2.926	0.3658	0.540154
438	N-Methylflindersine	Tyrosine-protein kinase JAK2	2.536	0.3623	-0.912321
439	N-Methylflindersine	Phospholipase A2, membrane associated	2.888	0.3611	-0.117999
440	N-Methylflindersine	Caspase-3	2.868	0.3585	0.0284377
441	N-Methylflindersine	Proto-oncogene tyrosine-protein kinase ABL1	2.865	0.3581	0.359998
442	N-Methylflindersine	Angiopoietin-1 receptor	2.86	0.3576	-0.0050849
443	N-Methylflindersine	Dual specificity mitogen-activated protein kinase kinase 1	3.209	0.3565	0.322044
444	N-Methylflindersine	Renin	2.483	0.3547	-1.03791
445	N-Methylflindersine	3-hydroxy-3-methylglutaryl-coenzyme A reductase	2.831	0.3539	0.0434931
446	N-Methylflindersine	Dihydrofolate reductase	2.475	0.3536	-0.931473
447	N-Methylflindersine	Basic fibroblast growth factor receptor 1	2.817	0.3522	-0.269094
448	N-Methylflindersine	Betaine--homocysteine S-methyltransferase 1	2.811	0.3514	0.151167
449	N-Methylflindersine	Cathepsin S	2.436	0.348	-0.897886
450	N-Methylflindersine	Baculoviral IAP repeat-containing protein 4	2.409	0.3442	-0.801404
451	N-Methylflindersine	Poly [ADP-ribose] polymerase 1	2.051	0.3419	-2.50796
452	N-Methylflindersine	Estrogen sulfotransferase	2.368	0.3382	-1.32631
453	N-Methylflindersine	Interleukin-2	2.703	0.3378	-0.43629
454	N-Methylflindersine	Heat shock protein HSP 90-beta	2.679	0.3349	-0.131219
455	N-Methylflindersine	Phosphatidylinositol 3-kinase regulatory subunit alpha	2.98	0.3312	0.851125
456	N-Methylflindersine	Baculoviral IAP repeat-containing protein 7	2.643	0.3304	-0.308969
457	N-Methylflindersine	Mast/stem cell growth factor receptor	2.963	0.3292	0.314728
458	N-Methylflindersine	S-adenosylmethionine decarboxylase proenzyme	2.627	0.3284	-0.542333
459	N-Methylflindersine	Eukaryotic translation initiation factor 4E	2.612	0.3265	-0.0615609
460	N-Methylflindersine	Transforming growth factor beta-2	2.922	0.3247	0.215909
461	N-Methylflindersine	Histone deacetylase 8	2.919	0.3243	0.0575801
462	N-Methylflindersine	Cellular retinoic acid-binding protein 2	3.218	0.3218	-0.257542
463	N-Methylflindersine	Nuclear receptor ROR-alpha	3.172	0.3172	0.525968
464	N-Methylflindersine	Leukotriene A-4 hydrolase	2.821	0.3134	-0.0929595
465	N-Methylflindersine	Neprilysin	3.102	0.3102	-0.238379
466	N-Methylflindersine	Glutathione reductase, mitochondrial	2.784	0.3094	-0.153847
467	N-Methylflindersine	Serine/threonine-protein phosphatase PP1-gamma catalytic subunit	2.764	0.3071	-0.343018
468	N-Methylflindersine	Bcl-2-like protein 1	2.749	0.3055	0.0889481
469	N-Methylflindersine	Macrophage metalloelastase	2.981	0.2981	0.471384
470	N-Methylflindersine	Beta-hexosaminidase beta chain	2.361	0.2951	-1.24287
471	N-Methylflindersine	Growth factor receptor-bound protein 2	2.652	0.2947	-0.744708
472	N-Methylflindersine	Thymidylate kinase	2.862	0.2862	-0.193724
473	N-Methylflindersine	Coagulation factor XI	2.22	0.2775	-1.6934
474	N-Methylflindersine	Caspase-1	2.691	0.2691	-0.660757
475	N-Methylflindersine	Phosphatidylcholine transfer protein	2.951	0.2683	-0.0988498
476	N-Methylflindersine	FK506-binding protein 3	2.876	0.2614	0.516504
477	N-Methylflindersine	Glutathione S-transferase theta-2	2.813	0.2557	-0.490178
478	N-Methylflindersine	Trifunctional purine biosynthetic protein adenosine-3	2.682	0.2438	-0.587036
479	N-Methylflindersine	Insulin receptor	2.626	0.2387	-0.881343
480	N-Methylflindersine	Endothelial protein C receptor	3.018	0.2322	0.247874
481	N-Methylflindersine	Amine oxidase [flavin-containing] A	2.821	0.217	0.570508
482	STOCK1N-53032	Cholinesterase	2.956	0.9852	0.870408
483	STOCK1N-53033	Phenylethanolamine N-methyltransferase	2.936	0.9787	0.713889
484	STOCK1N-53034	Peptidyl-prolyl cis-trans isomerase A	2.928	0.9759	0.686068
485	STOCK1N-53035	Triggering receptor expressed on myeloid cells 1	2.9	0.9666	0.767881
486	STOCK1N-53036	Androgen receptor	2.893	0.9644	0.624046
487	STOCK1N-53037	ADAM 17	3.791	0.9477	2.10951
488	STOCK1N-53038	Mitogen-activated protein kinase 8	3.706	0.9264	2.31196
489	STOCK1N-53039	Oxysterols receptor LXR-beta	2.677	0.8923	0.212762
490	STOCK1N-53040	3-phosphoinositide-dependent protein kinase 1	3.487	0.8718	1.76698
491	STOCK1N-53041	Troponin C, slow skeletal and cardiac muscles	3.412	0.8531	1.62342
492	STOCK1N-53042	Cytochrome P450 19A1	2.546	0.8485	-0.00489662
493	STOCK1N-53043	Carbonic anhydrase 2	2.499	0.833	-0.255789
494	STOCK1N-53044	NONE	3.242	0.8106	1.31597
495	STOCK1N-53045	cAMP-specific 3,5-cyclic phosphodiesterase 4D	3.236	0.809	1.25044
496	STOCK1N-53046	Estradiol 17-beta-dehydrogenase 1	4.012	0.8024	2.44
497	STOCK1N-53047	Liver carboxylesterase 1	3.201	0.8002	1.00707
498	STOCK1N-53048	Alcohol dehydrogenase 1C	3.905	0.781	2.91143
499	STOCK1N-53049	Putative ATP-dependent Clp protease proteolytic subunit, mitochondrial	2.317	0.7723	-0.362878
500	STOCK1N-53050	Cell division protein kinase 2	3.853	0.7705	2.44527
501	STOCK1N-53051	Corticosteroid 11-beta-dehydrogenase isozyme 1	3.763	0.7525	1.63648
502	STOCK1N-53052	Catenin alpha-1	3.735	0.747	2.09943
503	STOCK1N-53053	Phenylalanine-4-hydroxylase	2.973	0.7433	0.719961
504	STOCK1N-53054	Urokinase-type plasminogen activator	2.225	0.7418	-0.107342
505	STOCK1N-53055	Complement factor D	2.966	0.7414	0.723418
506	STOCK1N-53056	Aldo-keto reductase family 1 member C3	3.696	0.7392	2.09133
507	STOCK1N-53057	Bile salt sulfotransferase	3.651	0.7302	0.999446
508	STOCK1N-53058	Coagulation factor VII	2.92	0.7301	0.418787
509	STOCK1N-53059	Prothrombin	3.639	0.7278	2.03181
510	STOCK1N-53060	cAMP-specific 3,5-cyclic phosphodiesterase 4B	3.632	0.7263	1.91589
511	STOCK1N-53061	Proto-oncogene serine/threonine-protein kinase Pim-1	2.889	0.7223	0.323423
512	STOCK1N-53062	Serum albumin	3.537	0.7074	1.23694
513	STOCK1N-53063	Nitric oxide synthase, endothelial	2.816	0.7039	0.285893
514	STOCK1N-53064	Mineralocorticoid receptor	3.507	0.7015	1.17961
515	STOCK1N-53065	Hepatocyte growth factor receptor	3.488	0.6975	1.62098
516	STOCK1N-53066	Serine protease hepsin	3.486	0.6972	1.61423
517	STOCK1N-53067	Neutrophil collagenase	3.465	0.6931	1.80705
518	STOCK1N-53068	Glycogen synthase kinase-3 beta	3.441	0.6882	1.52804
519	STOCK1N-53069	Glutathione reductase, mitochondrial	2.734	0.6835	0.0717709
520	STOCK1N-53070	Serine/threonine-protein kinase Chk1	3.387	0.6774	1.10555
521	STOCK1N-53071	Transthyretin	4.059	0.6765	2.01252
522	STOCK1N-53072	Vascular endothelial growth factor receptor 2	4.039	0.6731	1.99569
523	STOCK1N-53073	Proto-oncogene tyrosine-protein kinase Src	2.689	0.6722	-0.503175
524	STOCK1N-53074	Dipeptidyl peptidase 4	2.687	0.6717	0.0765249
525	STOCK1N-53075	Sorbitol dehydrogenase	3.338	0.6677	0.83155
526	STOCK1N-53076	Epidermal growth factor receptor	2.666	0.6665	0.0364733
527	STOCK1N-53077	Retinoic acid receptor RXR-alpha	2.614	0.6534	-0.112216
528	STOCK1N-53078	Dihydroorotate dehydrogenase, mitochondrial	3.916	0.6526	2.27093
529	STOCK1N-53079	Estrogen receptor	3.256	0.6513	1.04135
530	STOCK1N-53080	Annexin A5	2.575	0.6438	-0.948259
531	STOCK1N-53081	Coagulation factor X	3.842	0.6404	2.41098
532	STOCK1N-53082	Thyroid hormone receptor beta	3.84	0.64	2.12461
533	STOCK1N-53083	Mitogen-activated protein kinase 10	3.837	0.6395	1.89757
534	STOCK1N-53084	Caspase-7	2.543	0.6359	-0.219978
535	STOCK1N-53085	Macrophage migration inhibitory factor	2.523	0.6308	-0.298045
536	STOCK1N-53086	Oxysterols receptor LXR-alpha	3.75	0.6249	1.73829
537	STOCK1N-53087	Renin	3.09	0.6181	0.855657
538	STOCK1N-53088	Tyrosine-protein phosphatase non-receptor type 1	3.685	0.6142	1.50199
539	STOCK1N-53089	Methionine aminopeptidase 2	3.062	0.6124	0.859155
540	STOCK1N-53090	Mitogen-activated protein kinase 14	3.667	0.6112	1.56679
541	STOCK1N-53091	Protein farnesyltransferase/geranylgeranyltransferase type-1 subunit alpha	2.445	0.6112	-0.246455
542	STOCK1N-53092	Cytochrome P450 2C9	3.653	0.6088	1.64483
543	STOCK1N-53093	Heat shock protein HSP 90-alpha	3.645	0.6075	1.92814
544	STOCK1N-53094	Epoxide hydrolase 2	3	0.6	0.326026
545	STOCK1N-53095	Ig lambda chain V-II region MGC	2.39	0.5974	-0.230355
546	STOCK1N-53096	Superoxide dismutase [Mn], mitochondrial	2.981	0.5961	0.590021
547	STOCK1N-53097	Progesterone receptor	2.371	0.5928	-1.3972
548	STOCK1N-53098	S-adenosylmethionine decarboxylase proenzyme	2.908	0.5815	0.677915
549	STOCK1N-53099	Aldose reductase	3.484	0.5806	1.52737
550	STOCK1N-53100	Hepatocyte nuclear factor 4-gamma	4.051	0.5787	1.59111
551	STOCK1N-53101	Estrogen-related receptor gamma	3.457	0.5762	1.0234
552	STOCK1N-53102	Fatty acid-binding protein, heart	4.023	0.5747	1.41059
553	STOCK1N-53103	S-methyl-5-thioadenosine phosphorylase	2.866	0.5733	-0.34568
554	STOCK1N-53104	cAMP-dependent protein kinase catalytic subunit alpha	3.429	0.5715	1.54503
555	STOCK1N-53105	Sex hormone-binding globulin	3.427	0.5711	0.394419
556	STOCK1N-53106	Collagenase 3	3.414	0.569	0.716703
557	STOCK1N-53107	Medium-chain specific acyl-CoA dehydrogenase, mitochondrial	3.969	0.567	3.10846
558	STOCK1N-53108	Protein-arginine deiminase type-4	3.4	0.5667	0.964368
559	STOCK1N-53109	Adenosine kinase	3.376	0.5626	0.494839
560	STOCK1N-53110	Aldo-keto reductase family 1 member C1	2.782	0.5563	-0.107011
561	STOCK1N-53111	Ephrin type-B receptor 4	2.767	0.5533	-0.0200608
562	STOCK1N-53112	Cytidine deaminase	2.761	0.5523	0.0469735
563	STOCK1N-53113	Leukocyte elastase	3.302	0.5504	0.943836
564	STOCK1N-53114	Macrophage metalloelastase	3.843	0.549	1.85177
565	STOCK1N-53115	Placenta growth factor	2.745	0.549	-0.0675795
566	STOCK1N-53116	Estrogen sulfotransferase	3.795	0.5422	1.09037
567	STOCK1N-53117	Bile acid receptor	3.795	0.5421	1.81422
568	STOCK1N-53118	Nuclear receptor subfamily 1 group I member 2	3.79	0.5415	1.23482
569	STOCK1N-53119	Cathepsin K	2.696	0.5391	-0.0171415
570	STOCK1N-53120	Gastrotropin	3.743	0.5347	0.899684
571	STOCK1N-53121	Stromelysin-1	4.732	0.5258	2.14977
572	STOCK1N-53122	Glutathione S-transferase P	3.674	0.5249	0.828214
573	STOCK1N-53123	Histone deacetylase 8	3.134	0.5224	0.392147
574	STOCK1N-53124	Glucocorticoid receptor	4.166	0.5207	1.20213
575	STOCK1N-53125	Insulin-like growth factor IA	3.645	0.5207	1.21878
576	STOCK1N-53126	Baculoviral IAP repeat-containing protein 4	2.599	0.5197	0.0597457
577	STOCK1N-53127	Deoxycytidine kinase	3.612	0.516	1.58315
578	STOCK1N-53128	Glutathione-requiring prostaglandin D synthase	3.087	0.5145	0.0644709
579	STOCK1N-53129	Cyclin-A2	3.582	0.5117	0.848702
580	STOCK1N-53130	NAD(P)H dehydrogenase [quinone] 1	3.069	0.5116	0.355828
581	STOCK1N-53131	Peptidyl-prolyl cis-trans isomerase FKBP1A	3.557	0.5082	1.36389
582	STOCK1N-53132	Basic fibroblast growth factor receptor 1	4.009	0.5011	1.11949
583	STOCK1N-53133	Alpha-amylase 1	2.993	0.4988	0.596933
584	STOCK1N-53134	TGF-beta receptor type-1	2.98	0.4966	-0.31088
585	STOCK1N-53135	T-cell surface glycoprotein CD1a	2.952	0.492	0.777871
586	STOCK1N-53136	Fructose-bisphosphate aldolase A	2.918	0.4864	0.12012
587	STOCK1N-53137	Insulin-like growth factor 1 receptor	2.907	0.4845	0.120661
588	STOCK1N-53138	Phosphoenolpyruvate carboxykinase, cytosolic [GTP]	2.88	0.4799	-0.388858
589	STOCK1N-53139	Aldo-keto reductase family 1 member C2	3.351	0.4788	-0.102014
590	STOCK1N-53140	Tyrosine-protein kinase JAK2	3.315	0.4736	0.440483
591	STOCK1N-53141	B-Raf proto-oncogene serine/threonine-protein kinase	3.78	0.4725	1.22
592	STOCK1N-53142	Ferrochelatase, mitochondrial	3.751	0.4689	1.04652
593	STOCK1N-53143	Glutathione S-transferase A1	3.734	0.4668	1.0991
594	STOCK1N-53144	Dihydrofolate reductase	2.781	0.4634	-0.206182
595	STOCK1N-53145	Thymidylate synthase	2.779	0.4632	-0.124933
596	STOCK1N-53146	Phospholipase A2, membrane associated	3.699	0.4623	0.816382
597	STOCK1N-53147	ADP-ribosyl cyclase 2	2.774	0.4623	-0.347719
598	STOCK1N-53148	Beta-secretase 1	3.211	0.4588	0.704713
599	STOCK1N-53149	Alpha-tocopherol transfer protein	2.292	0.4584	-1.34066
600	STOCK1N-53150	Carbonyl reductase [NADPH] 1	2.274	0.4548	-1.10558
601	STOCK1N-53151	Amine oxidase [flavin-containing] B	3.132	0.4474	-0.355632
602	STOCK1N-53152	Serine/threonine-protein phosphatase PP1-gamma catalytic subunit	4.013	0.4459	1.73293
603	STOCK1N-53153	Galactosylgalactosylxylosylprotein 3-beta-glucuronosyltransferase 1	2.657	0.4428	-0.170986
604	STOCK1N-53154	Receptor tyrosine-protein kinase erbB-4	2.594	0.4323	-0.78355
605	STOCK1N-53155	Leukotriene A-4 hydrolase	3.889	0.4321	1.48469
606	STOCK1N-53156	Proto-oncogene tyrosine-protein kinase ABL1	3.446	0.4308	0.769042
607	STOCK1N-53157	3-hydroxy-3-methylglutaryl-coenzyme A reductase	3.792	0.4213	1.51173
608	STOCK1N-53158	cAMP-dependent protein kinase, alpha-catalytic subunit	2.947	0.421	0.215322
609	STOCK1N-53159	Dipeptidase 1	3.365	0.4207	0.0426778
610	STOCK1N-53160	Retinoic acid receptor beta	3.74	0.4156	0.598754
611	STOCK1N-53161	Triosephosphate isomerase	2.493	0.4154	-0.991661
612	STOCK1N-53162	Estrogen receptor beta	2.077	0.4154	-1.30427
613	STOCK1N-53163	Retinoic acid receptor RXR-beta	4.1	0.41	0.748847
614	STOCK1N-53164	Glycogen phosphorylase, liver form	2.868	0.4097	-0.437746
615	STOCK1N-53165	cGMP-specific 3,5-cyclic phosphodiesterase	2.86	0.4085	-0.18828
616	STOCK1N-53166	Dual specificity mitogen-activated protein kinase kinase 1	3.661	0.4068	0.262227
617	STOCK1N-53167	Proto-oncogene tyrosine-protein kinase LCK	2.834	0.4049	-0.405923
618	STOCK1N-53168	L-serine dehydratase	2.805	0.4007	-0.565722
619	STOCK1N-53169	Delta-aminolevulinic acid dehydratase	2.767	0.3953	-0.236454
620	STOCK1N-53170	Sulfotransferase family cytosolic 2B member 1	2.757	0.3939	-0.64707
621	STOCK1N-53171	C-1-tetrahydrofolate synthase, cytoplasmic	2.345	0.3908	-1.24582
622	STOCK1N-53172	Inosine-5-monophosphate dehydrogenase 1	2.733	0.3904	-0.613987
623	STOCK1N-53173	Neprilysin	3.118	0.3897	0.340937
624	STOCK1N-53174	Poly [ADP-ribose] polymerase 1	2.336	0.3893	-1.34535
625	STOCK1N-53175	Baculoviral IAP repeat-containing protein 7	3.111	0.3889	0.717848
626	STOCK1N-53176	Coagulation factor XI	3.1	0.3875	0.405289
627	STOCK1N-53177	Histo-blood group ABO system transferase	3.47	0.3856	0.666418
628	STOCK1N-53178	Eosinophil cationic protein	2.258	0.3763	-1.68691
629	STOCK1N-53179	Cathepsin S	3.007	0.3758	-0.0802364
630	STOCK1N-53180	Protein-glutamine gamma-glutamyltransferase E	2.999	0.3749	-0.530095
631	STOCK1N-53181	Peroxisome proliferator-activated receptor gamma	2.249	0.3748	-1.85913
632	STOCK1N-53182	SEC14-like protein 2	3.71	0.371	1.2177
633	STOCK1N-53183	Endoplasmic reticulum mannosyl-oligosaccharide 1,2-alpha-mannosidase	2.596	0.3709	-0.752655
634	STOCK1N-53184	Thymidylate kinase	2.933	0.3667	-0.317358
635	STOCK1N-53185	Ornithine carbamoyltransferase, mitochondrial	2.927	0.3658	-0.350786
636	STOCK1N-53186	Mast/stem cell growth factor receptor	2.525	0.3607	-0.876224
637	STOCK1N-53187	Vitamin D3 receptor	2.883	0.3604	-0.198623
638	STOCK1N-53188	Betaine--homocysteine S-methyltransferase 1	2.876	0.3596	-0.231471
639	STOCK1N-53189	Cathepsin B	3.194	0.3549	0.18857
640	STOCK1N-53190	Farnesyl pyrophosphate synthetase	2.838	0.3548	-0.779831
641	STOCK1N-53191	Fatty acid-binding protein, adipocyte	2.122	0.3536	-1.48994
642	STOCK1N-53192	Peptidyl-prolyl cis-trans isomerase FKBP1B	3.18	0.3533	0.866601
643	STOCK1N-53193	Protein kinase C theta type	2.452	0.3503	-1.11506
644	STOCK1N-53194	Tyrosine-protein kinase SYK	2.1	0.35	-1.99117
645	STOCK1N-53195	Insulin receptor	3.837	0.3489	0.738834
646	STOCK1N-53196	[Pyruvate dehydrogenase [lipoamide]] kinase isozyme 2, mitochondrial	2.076	0.3459	-2.12045
647	STOCK1N-53197	Retinoic acid receptor alpha	2.736	0.342	-0.750394
648	STOCK1N-53198	Uridine-cytidine kinase 2	2.044	0.3407	-2.0453
649	STOCK1N-53199	Chitotriosidase-1	2.724	0.3405	-0.433134
650	STOCK1N-53200	Glutathione S-transferase theta-2	2.368	0.3383	-1.31132
651	STOCK1N-53201	Transforming growth factor beta-2	3.018	0.3353	-0.137987
652	STOCK1N-53202	Arginase-1	2.337	0.3338	-0.937537
653	STOCK1N-53203	Retinoic acid receptor gamma	3.275	0.3275	0.234726
654	STOCK1N-53204	Cellular retinoic acid-binding protein 2	3.251	0.3251	-0.591098
655	STOCK1N-53205	Signal transducer and activator of transcription 1-alpha/beta	2.591	0.3238	-0.937762
656	STOCK1N-53206	Eukaryotic translation initiation factor 4E	2.584	0.323	-0.453912
657	STOCK1N-53207	Angiopoietin-1 receptor	2.9	0.3222	-0.493987
658	STOCK1N-53208	ADAM 33	3.183	0.3183	-0.158773
659	STOCK1N-53209	Trifunctional purine biosynthetic protein adenosine-3	3.5	0.3182	0.349949
660	STOCK1N-53210	Glutathione S-transferase A3	2.861	0.3179	-0.631695
661	STOCK1N-53211	Histidine triad nucleotide-binding protein 1	2.536	0.317	-0.968605
662	STOCK1N-53212	Glucose-6-phosphate isomerase	2.529	0.3161	-1.28722
663	STOCK1N-53213	Ornithine aminotransferase, mitochondrial	2.505	0.3131	-1.0884
664	STOCK1N-53214	Interleukin-2	2.494	0.3117	-1.08486
665	STOCK1N-53215	Arginase-2, mitochondrial	2.167	0.3096	-1.61742
666	STOCK1N-53216	Dual specificity protein kinase CLK1	2.156	0.308	-2.05293
667	STOCK1N-53217	FK506-binding protein 3	3.383	0.3076	1.0458
668	STOCK1N-53218	Lactoylglutathione lyase	2.746	0.3051	-0.610664
669	STOCK1N-53219	Glutathione S-transferase Mu 2	2.737	0.3041	-0.723327
670	STOCK1N-53220	Nicotinamide mononucleotide adenylyltransferase 1	2.117	0.3025	-2.01124
671	STOCK1N-53221	Glutathione S-transferase Mu 1	2.65	0.2945	-0.861301
672	STOCK1N-53222	Nicotinamide mononucleotide adenylyltransferase 3	2.636	0.2929	-1.09664
673	STOCK1N-53223	Cystathionine beta-synthase	2.044	0.292	-1.52403
674	STOCK1N-53224	Histone-lysine N-methyltransferase SETD7	2.023	0.289	-1.96113
675	STOCK1N-53225	Lysozyme C	2.285	0.2856	-1.66731
676	STOCK1N-53226	Deoxyuridine 5-triphosphate nucleotidohydrolase, mitochondrial	2.789	0.2789	-0.894297
677	STOCK1N-53227	Histamine N-methyltransferase	2.727	0.2727	-0.926851
678	STOCK1N-53228	Hydroxyacyl-coenzyme A dehydrogenase, mitochondrial	2.157	0.2697	-1.30777
679	STOCK1N-53229	Nucleoside diphosphate kinase B	2.687	0.2687	-0.917793
680	STOCK1N-53230	Fibrinogen gamma chain	2.935	0.2668	-0.689346
681	STOCK1N-53231	ADP-ribosylation factor-like protein 5B	2.902	0.2638	-0.620747
682	STOCK1N-53232	UDP-glucose 4-epimerase	2.373	0.2636	-1.09741
683	STOCK1N-53233	Histone-lysine N-methyltransferase, H3 lysine-79 specific	2.621	0.2621	-0.857512
684	STOCK1N-53234	Early endosome antigen 1	2.618	0.2618	-1.12063
685	STOCK1N-53235	Caspase-1	2.842	0.2584	-0.724529
686	STOCK1N-53236	Scavenger mRNA-decapping enzyme DcpS	2.825	0.2569	-0.76072
687	STOCK1N-53237	Ras-related protein Rab-5A	2.551	0.2551	-1.23406
688	STOCK1N-53238	Neutrophil gelatinase-associated lipocalin	2.275	0.2528	-1.66514
689	STOCK1N-53239	Non-secretory ribonuclease	2.25	0.25	-1.68799
690	STOCK1N-53240	Tryptophanyl-tRNA synthetase, cytoplasmic	2.716	0.2469	-0.990817
691	STOCK1N-53241	Ras-related protein Rab-9	2.204	0.2449	-1.63578
692	STOCK1N-53242	Quinone oxidoreductase	2.429	0.2429	-0.573564
693	STOCK1N-53243	GTPase HRas	2.872	0.2393	-0.66597
694	STOCK1N-53244	Riboflavin kinase	2.619	0.2381	-1.0788
695	STOCK1N-53245	Tyrosine-protein kinase BTK	2.853	0.2378	-0.825664
696	STOCK1N-53246	Branched-chain-amino-acid aminotransferase, mitochondrial	2.604	0.2367	-1.11384
697	STOCK1N-53247	L-xylulose reductase	2.351	0.2351	-1.21659
698	STOCK1N-53248	Histone-lysine N-methyltransferase SETD8	2.539	0.2309	-0.427861
699	STOCK1N-53249	Pancreatic alpha-amylase	2.044	0.2271	-2.27132
700	STOCK1N-53250	3 histone mRNA exonuclease 1	2.128	0.2128	-1.92076
701	STOCK1N-53251	GMP reductase 2	2.073	0.2073	-2.02649
702	STOCK1N-53252	Antigen peptide transporter 1	2.084	0.1894	-1.78626
703	STOCK1N-53253	Isovaleryl-CoA dehydrogenase, mitochondrial	2.226	0.1855	-1.73007
704	STOCK1N-53254	Death-associated protein kinase 1	2.312	0.1779	-1.49877
705	STOCK1N-53255	NAD-dependent deacetylase sirtuin-5	2.392	0.1709	-1.39988
706	STOCK1N-53256	Ras-related protein Rap-2a	2.148	0.1534	-1.62488
707	tetrandrine	Transthyretin	2.949	0.9831	1.79042
708	tetrandrine	Stromelysin-1	2.944	0.9814	1.51227
709	tetrandrine	Peptidyl-prolyl cis-trans isomerase A	2.891	0.9637	1.45919
710	tetrandrine	Complement factor B	2.835	0.9449	1.27671
711	tetrandrine	Proto-oncogene serine/threonine-protein kinase Pim-1	2.819	0.9396	1.16108
712	tetrandrine	Cholinesterase	2.764	0.9213	1.08407
713	tetrandrine	Phenylethanolamine N-methyltransferase	2.72	0.9068	0.881586
714	tetrandrine	Oxysterols receptor LXR-beta	2.691	0.8969	0.802014
715	tetrandrine	Annexin A5	3.289	0.8224	2.6239
716	tetrandrine	Mitogen-activated protein kinase 10	2.384	0.7948	-0.79304
717	tetrandrine	Collagenase 3	2.377	0.7923	-0.478269
718	tetrandrine	Carbonic anhydrase 2	2.328	0.7761	-0.0323946
719	tetrandrine	Peroxisome proliferator-activated receptor gamma	3	0.75	1.75206
720	tetrandrine	B-Raf proto-oncogene serine/threonine-protein kinase	2.982	0.7454	1.66492
721	tetrandrine	Coagulation factor X	2.235	0.7449	-0.710547
722	tetrandrine	Mitogen-activated protein kinase 14	2.975	0.7437	1.50724
723	tetrandrine	Fatty acid-binding protein, adipocyte	2.954	0.7386	1.33616
724	tetrandrine	Dipeptidyl peptidase 4	2.943	0.7358	1.46653
725	tetrandrine	Proto-oncogene tyrosine-protein kinase Src	2.925	0.7313	1.19122
726	tetrandrine	Prothrombin	2.923	0.7307	1.41527
727	tetrandrine	Complement factor D	2.893	0.7233	1.41262
728	tetrandrine	cAMP-specific 3,5-cyclic phosphodiesterase 4D	2.822	0.7054	1.09339
729	tetrandrine	Chymase	2.112	0.704	-0.637809
730	tetrandrine	Cell division protein kinase 2	2.815	0.7036	1.13905
731	tetrandrine	Nitric oxide synthase, endothelial	2.794	0.6986	0.986381
732	tetrandrine	Galectin-7	2.793	0.6983	1.19803
733	tetrandrine	Phenylalanine-4-hydroxylase	2.739	0.6846	0.864327
734	tetrandrine	ADAM 17	2.734	0.6835	0.566811
735	tetrandrine	Cyclin-A2	2.724	0.6809	0.912205
736	tetrandrine	cGMP-specific 3,5-cyclic phosphodiesterase	2.656	0.664	0.749556
737	tetrandrine	Liver carboxylesterase 1	3.297	0.6593	2.76849
738	tetrandrine	Beta-secretase 1	2.617	0.6543	0.339486
739	tetrandrine	Estrogen receptor	2.612	0.6531	0.278175
740	tetrandrine	Carnitine O-acetyltransferase	2.606	0.6516	0.671249
741	tetrandrine	Glutathione reductase, mitochondrial	2.59	0.6476	0.292958
742	tetrandrine	E3 ubiquitin-protein ligase Mdm2	3.237	0.6473	2.43887
743	tetrandrine	Serum albumin	3.189	0.6378	1.58092
744	tetrandrine	Angiogenin	2.547	0.6369	-0.0498228
745	tetrandrine	Sex hormone-binding globulin	3.184	0.6368	1.76595
746	tetrandrine	Deoxyhypusine synthase	2.546	0.6365	0.290883
747	tetrandrine	cGMP-inhibited 3,5-cyclic phosphodiesterase B	3.179	0.6357	2.28792
748	tetrandrine	Mitogen-activated protein kinase 8	2.505	0.6261	-0.215769
749	tetrandrine	Sorbitol dehydrogenase	3.129	0.6258	1.41855
750	tetrandrine	Hepatocyte growth factor receptor	3.752	0.6253	3.02815
751	tetrandrine	Androgen receptor	2.498	0.6244	0.373192
752	tetrandrine	Protein farnesyltransferase/geranylgeranyltransferase type-1 subunit alpha	2.474	0.6184	0.282235
753	tetrandrine	NONE	3.084	0.6167	1.70118
754	tetrandrine	Serine/threonine-protein kinase Chk1	2.428	0.6069	-0.0740666
755	tetrandrine	Proto-oncogene tyrosine-protein kinase LCK	3.621	0.6036	2.61537
756	tetrandrine	TGF-beta receptor type-1	3.568	0.5946	2.03696
757	tetrandrine	Cathepsin B	2.37	0.5925	-0.291083
758	tetrandrine	Tyrosine-protein kinase ITK/TSK	3.554	0.5923	2.56034
759	tetrandrine	Carbonyl reductase [NADPH] 1	2.96	0.592	1.49244
760	tetrandrine	Progesterone receptor	2.364	0.591	-0.370775
761	tetrandrine	Kinesin-like protein KIF11	2.358	0.5896	-0.649193
762	tetrandrine	Urokinase-type plasminogen activator	2.946	0.5892	1.52001
763	tetrandrine	Amine oxidase [flavin-containing] B	2.349	0.5871	-0.445132
764	tetrandrine	Bile acid receptor	2.935	0.5869	1.01522
765	tetrandrine	Ig lambda chain V-II region MGC	2.324	0.581	-0.101772
766	tetrandrine	Poly [ADP-ribose] polymerase 1	3.469	0.5782	2.73681
767	tetrandrine	Tyrosine-protein kinase SYK	3.446	0.5744	2.03932
768	tetrandrine	Tyrosine-protein kinase JAK3	3.446	0.5744	2.35809
769	tetrandrine	Estrogen receptor beta	2.297	0.5743	-0.339033
770	tetrandrine	Epidermal growth factor receptor	2.852	0.5705	0.927145
771	tetrandrine	cAMP-dependent protein kinase catalytic subunit alpha	2.814	0.5628	0.700228
772	tetrandrine	Aldo-keto reductase family 1 member C3	2.809	0.5619	1.14718
773	tetrandrine	Bile salt sulfotransferase	2.787	0.5574	-0.0506587
774	tetrandrine	Neutrophil collagenase	2.219	0.5548	-0.59667
775	tetrandrine	Corticosteroid 11-beta-dehydrogenase isozyme 1	2.712	0.5425	0.355212
776	tetrandrine	Renin	2.7	0.5399	0.797985
777	tetrandrine	NAD(P)H dehydrogenase [quinone] 1	2.696	0.5392	0.426408
778	tetrandrine	Fibroblast growth factor receptor 2	2.689	0.5378	0.240612
779	tetrandrine	Nuclear receptor subfamily 1 group I member 2	4.276	0.5345	3.89107
780	tetrandrine	Calmodulin	2.671	0.5342	-0.122368
781	tetrandrine	3-phosphoinositide-dependent protein kinase 1	3.714	0.5306	2.35516
782	tetrandrine	Vascular endothelial growth factor receptor 2	2.121	0.5303	-0.941144
783	tetrandrine	Phosphatidylinositol-4,5-bisphosphate 3-kinase catalytic subunit gamma isoform	2.65	0.5299	0.220464
784	tetrandrine	cAMP-specific 3,5-cyclic phosphodiesterase 4B	3.707	0.5296	2.92801
785	tetrandrine	Macrophage metalloelastase	2.645	0.529	0.237139
786	tetrandrine	Glycogen synthase kinase-3 beta	2.637	0.5273	0.291449
787	tetrandrine	Lithostathine-1-alpha	2.593	0.5187	0.428026
788	tetrandrine	Cathepsin G	2.586	0.5173	0.416012
789	tetrandrine	Cathepsin K	2.581	0.5162	0.290173
790	tetrandrine	Nuclear receptor subfamily 1 group I member 3	3.087	0.5146	1.20914
791	tetrandrine	Methionine aminopeptidase 2	2.549	0.5097	-0.244996
792	tetrandrine	Serine/threonine-protein kinase 6	2.531	0.5063	0.118488
793	tetrandrine	Tyrosine-protein phosphatase non-receptor type 1	2.531	0.5063	-0.502878
794	tetrandrine	Macrophage migration inhibitory factor	2.01	0.5026	-1.35302
795	tetrandrine	Cytochrome P450 2C9	3	0.5	1.12768
796	tetrandrine	Bis(5-adenosyl)-triphosphatase	2.499	0.4998	0.373568
797	tetrandrine	Peroxisome proliferator-activated receptor alpha	2.97	0.495	0.982111
798	tetrandrine	Estrogen-related receptor gamma	2.968	0.4947	0.859023
799	tetrandrine	Tyrosine-protein kinase ZAP-70	3.462	0.4945	2.05855
800	tetrandrine	Histo-blood group ABO system transferase	3.446	0.4923	3.06212
801	tetrandrine	Estradiol 17-beta-dehydrogenase 1	2.46	0.492	-0.369062
802	tetrandrine	Ephrin type-B receptor 4	2.939	0.4899	0.748925
803	tetrandrine	Integrin alpha-L	2.923	0.4872	0.657845
804	tetrandrine	Prostatic acid phosphatase	2.911	0.4851	0.537503
805	tetrandrine	Protein kinase C theta type	3.389	0.4842	1.67142
806	tetrandrine	Catenin alpha-1	2.42	0.484	-0.378799
807	tetrandrine	Leukocyte elastase	2.889	0.4816	0.848044
808	tetrandrine	Insulin-like growth factor IA	2.872	0.4786	0.877033
809	tetrandrine	[Pyruvate dehydrogenase [lipoamide]] kinase isozyme 2, mitochondrial	2.851	0.4752	0.235091
810	tetrandrine	Heat shock protein HSP 90-alpha	2.372	0.4744	-0.2352
811	tetrandrine	Bifunctional 3-phosphoadenosine 5-phosphosulfate synthetase 1	3.315	0.4735	1.6659
812	tetrandrine	Proactivator polypeptide	3.304	0.472	1.97828
813	tetrandrine	Dihydroorotate dehydrogenase, mitochondrial	2.832	0.472	0.613666
814	tetrandrine	Kynurenine--oxoglutarate transaminase 1	2.828	0.4714	0.550187
815	tetrandrine	Phosphoenolpyruvate carboxykinase, cytosolic [GTP]	2.802	0.467	0.174543
816	tetrandrine	Histone deacetylase 8	2.771	0.4618	0.304843
817	tetrandrine	Adenosine kinase	2.765	0.4609	-0.0941275
818	tetrandrine	Receptor tyrosine-protein kinase erbB-4	2.761	0.4602	0.308694
819	tetrandrine	Protein-arginine deiminase type-4	2.744	0.4574	0.275451
820	tetrandrine	Peptidyl-prolyl cis-trans isomerase FKBP1A	3.655	0.4568	1.90288
821	tetrandrine	C-1-tetrahydrofolate synthase, cytoplasmic	2.7	0.45	0.518979
822	tetrandrine	MAP kinase-activated protein kinase 2	3.149	0.4499	1.17978
823	tetrandrine	Retinol-binding protein 4	2.685	0.4474	-0.0236311
824	tetrandrine	Fatty acid-binding protein, heart	3.122	0.4459	0.60833
825	tetrandrine	Thyroid hormone receptor alpha	3.1	0.4428	0.738374
826	tetrandrine	Steroid hormone receptor ERR1	2.208	0.4416	-1.08243
827	tetrandrine	B transferase	2.649	0.4415	0.572829
828	tetrandrine	Epoxide hydrolase 2	2.2	0.44	-1.27055
829	tetrandrine	Aldose reductase	2.621	0.4368	-0.240494
830	tetrandrine	ADP-ribosyl cyclase 2	2.606	0.4343	0.371007
831	tetrandrine	Neutrophil gelatinase-associated lipocalin	3.014	0.4305	0.974157
832	tetrandrine	3-hydroxy-3-methylglutaryl-coenzyme A reductase	2.979	0.4256	1.42572
833	tetrandrine	Fatty acid-binding protein, brain	2.973	0.4247	0.124558
834	tetrandrine	Gastrotropin	2.971	0.4245	0.309958
835	tetrandrine	Alcohol dehydrogenase 1C	2.121	0.4242	-1.81171
836	tetrandrine	Uridine-cytidine kinase 2	2.543	0.4238	-0.132229
837	tetrandrine	Adenosylhomocysteinase	2.535	0.4224	-0.308918
838	tetrandrine	Thyroid hormone receptor beta	2.934	0.4191	0.678388
839	tetrandrine	Phospholipase A2, membrane associated	2.924	0.4178	0.859665
840	tetrandrine	Tyrosine-protein kinase HCK	2.917	0.4168	0.295571
841	tetrandrine	Glutathione S-transferase P	2.498	0.4163	-0.627568
842	tetrandrine	Glutathione-requiring prostaglandin D synthase	2.461	0.4101	-0.72151
843	tetrandrine	Tyrosine-protein kinase CSK	2.446	0.4076	-0.361161
844	tetrandrine	Serine hydroxymethyltransferase, cytosolic	2.441	0.4069	-0.257418
845	tetrandrine	Endoplasmic reticulum mannosyl-oligosaccharide 1,2-alpha-mannosidase	2.848	0.4068	0.85739
846	tetrandrine	Cathepsin F	2.837	0.4053	0.760326
847	tetrandrine	Cathepsin S	2.802	0.4002	0.472659
848	tetrandrine	Baculoviral IAP repeat-containing protein 4	2.001	0.4002	-1.14471
849	tetrandrine	Flavin reductase	2.399	0.3999	-1.0276
850	tetrandrine	Spermidine synthase	2.796	0.3994	0.557118
851	tetrandrine	Protein-glutamine gamma-glutamyltransferase E	3.18	0.3975	0.509578
852	tetrandrine	Basic fibroblast growth factor receptor 1	3.171	0.3963	0.600611
853	tetrandrine	Histamine N-methyltransferase	3.165	0.3956	0.53284
854	tetrandrine	Protein S100-A9	2.698	0.3854	0.0400832
855	tetrandrine	Retinoic acid receptor RXR-alpha	2.309	0.3849	-0.941723
856	tetrandrine	Betaine--homocysteine S-methyltransferase 1	3.07	0.3837	1.06132
857	tetrandrine	Dipeptidase 1	3.067	0.3834	0.275394
858	tetrandrine	Interleukin-2	2.298	0.3831	-0.809841
859	tetrandrine	Angiopoietin-1 receptor	3.063	0.3829	0.615981
860	tetrandrine	Glucocorticoid receptor	3.045	0.3806	0.218421
861	tetrandrine	Tryptophan 5-hydroxylase 1	2.658	0.3797	-0.234867
862	tetrandrine	Dihydrofolate reductase	2.637	0.3766	0.0394051
863	tetrandrine	Leukotriene A-4 hydrolase	3.369	0.3743	1.58636
864	tetrandrine	Thymidylate synthase	2.619	0.3741	0.0213273
865	tetrandrine	Chitotriosidase-1	2.956	0.3695	1.10806
866	tetrandrine	Ornithine carbamoyltransferase, mitochondrial	2.937	0.3672	0.504353
867	tetrandrine	Glutaryl-CoA dehydrogenase, mitochondrial	2.934	0.3668	1.54092
868	tetrandrine	Farnesyl pyrophosphate synthetase	2.932	0.3665	-0.044395
869	tetrandrine	Delta-aminolevulinic acid dehydratase	2.564	0.3663	-0.153719
870	tetrandrine	Adenine phosphoribosyltransferase	2.558	0.3655	-0.369698
871	tetrandrine	Neprilysin	2.913	0.3641	0.766803
872	tetrandrine	Oxysterols receptor LXR-alpha	2.183	0.3638	-1.69476
873	tetrandrine	Glucosamine-6-phosphate isomerase	2.512	0.3589	-0.397188
874	tetrandrine	Mast/stem cell growth factor receptor	3.226	0.3584	1.02997
875	tetrandrine	Coagulation factor VII	2.505	0.3579	-0.185834
876	tetrandrine	Cystathionine beta-synthase	2.505	0.3578	-0.581775
877	tetrandrine	Transforming growth factor beta-2	3.219	0.3577	0.969694
878	tetrandrine	Thymidylate kinase	2.859	0.3574	0.316588
879	tetrandrine	Inosine-5-monophosphate dehydrogenase 1	2.501	0.3572	-0.660719
880	tetrandrine	Bcl-2-like protein 1	3.197	0.3553	1.86682
881	tetrandrine	Antigen peptide transporter 1	3.902	0.3548	1.6146
882	tetrandrine	Retinoic acid receptor gamma	2.809	0.3511	0.0589098
883	tetrandrine	Cellular retinoic acid-binding protein 2	3.465	0.3465	-0.00706515
884	tetrandrine	Alpha-tocopherol transfer protein	4.151	0.346	1.4942
885	tetrandrine	Matrix metalloproteinase-9	2.41	0.3443	-0.871132
886	tetrandrine	Baculoviral IAP repeat-containing protein 7	2.753	0.3441	0.304412
887	tetrandrine	Retinoic acid receptor RXR-beta	3.421	0.3421	0.644893
888	tetrandrine	Deoxycytidine kinase	2.395	0.3421	-0.856727
889	tetrandrine	S-methyl-5-thioadenosine phosphorylase	2.394	0.342	-1.15127
890	tetrandrine	Coagulation factor XI	2.728	0.341	0.26019
891	tetrandrine	Glucose-6-phosphate isomerase	2.384	0.3405	-0.999278
892	tetrandrine	Glutathione S-transferase theta-2	2.376	0.3394	-0.944714
893	tetrandrine	Deoxyuridine 5-triphosphate nucleotidohydrolase, mitochondrial	3.38	0.338	0.956852
894	tetrandrine	Caspase-1	3.36	0.336	1.28673
895	tetrandrine	Fructose-bisphosphate aldolase A	2.015	0.3359	-2.35707
896	tetrandrine	Peptidyl-prolyl cis-trans isomerase FKBP1B	2.983	0.3315	1.43071
897	tetrandrine	Vitamin D3 receptor	2.649	0.3311	0.250729
898	tetrandrine	Lysozyme C	2.636	0.3295	-0.409691
899	tetrandrine	L-serine dehydratase	2.302	0.3289	-1.27855
900	tetrandrine	cAMP-dependent protein kinase, alpha-catalytic subunit	2.3	0.3286	-0.885987
901	tetrandrine	Tryptase beta-2	2.619	0.3274	0.263429
902	tetrandrine	Platelet glycoprotein Ib alpha chain	2.617	0.3271	0.194125
903	tetrandrine	Signal transducer and activator of transcription 1-alpha/beta	2.616	0.327	-0.186592
904	tetrandrine	Glutathione S-transferase A3	2.927	0.3252	0.279437
905	tetrandrine	Glutathione S-transferase A1	2.596	0.3245	-0.396178
906	tetrandrine	Histidine triad nucleotide-binding protein 1	2.899	0.3221	-0.0152594
907	tetrandrine	Retinoic acid receptor alpha	2.568	0.321	-0.628452
908	tetrandrine	Non-secretory ribonuclease	2.87	0.3189	0.388708
909	tetrandrine	Growth factor receptor-bound protein 2	2.853	0.3169	0.0585089
910	tetrandrine	Tyrosine-protein kinase JAK2	2.202	0.3146	-1.56825
911	tetrandrine	GTP-binding protein Rheb	2.192	0.3131	-1.0633
912	tetrandrine	Dual specificity mitogen-activated protein kinase kinase 1	2.814	0.3127	-0.378896
913	tetrandrine	E-selectin	2.799	0.311	0.107761
914	tetrandrine	Heat shock protein HSP 90-beta	2.484	0.3105	-0.497803
915	tetrandrine	Lactoylglutathione lyase	2.793	0.3104	0.149068
916	tetrandrine	Beta-hexosaminidase beta chain	2.468	0.3085	-0.779219
917	tetrandrine	Pancreatic alpha-amylase	2.773	0.3081	0.385788
918	tetrandrine	Serine/threonine-protein phosphatase PP1-gamma catalytic subunit	2.764	0.3071	-0.154458
919	tetrandrine	Dual specificity protein kinase CLK1	2.141	0.3059	-1.93986
920	tetrandrine	Estrogen sulfotransferase	2.131	0.3044	-1.60341
921	tetrandrine	Phosphatidylinositol 3-kinase regulatory subunit alpha	2.738	0.3043	0.151399
922	tetrandrine	Nicotinamide mononucleotide adenylyltransferase 1	2.117	0.3024	-1.89861
923	tetrandrine	Glutathione S-transferase Mu 2	2.72	0.3022	-0.104028
924	tetrandrine	Retinoic acid receptor beta	2.713	0.3014	-0.434424
925	tetrandrine	Branched-chain-amino-acid aminotransferase, mitochondrial	2.399	0.2999	-1.14595
926	tetrandrine	Glycogen phosphorylase, liver form	2.09	0.2986	-1.83792
927	tetrandrine	SEC14-like protein 2	2.96	0.296	0.577967
928	tetrandrine	Cell division protein kinase 7	2.368	0.2959	-1.15688
929	tetrandrine	Caspase-3	2.654	0.2949	0.0300745
930	tetrandrine	ADAM 33	2.947	0.2947	0.0929014
931	tetrandrine	5(3)-deoxyribonucleotidase, mitochondrial	2.637	0.293	-0.705091
932	tetrandrine	Bifunctional purine biosynthesis protein PURH	2.635	0.2928	-0.537883
933	tetrandrine	Nicotinamide mononucleotide adenylyltransferase 3	2.632	0.2925	-0.549167
934	tetrandrine	Phosphatidylcholine transfer protein	3.206	0.2915	0.537058
935	tetrandrine	Scavenger mRNA-decapping enzyme DcpS	3.137	0.2852	0.870799
936	tetrandrine	GMP reductase 1	2.85	0.285	-0.0748191
937	tetrandrine	Ornithine aminotransferase, mitochondrial	2.805	0.2805	0.108591
938	tetrandrine	FK506-binding protein 3	3.032	0.2756	1.245
939	tetrandrine	Hydroxyacyl-coenzyme A dehydrogenase, mitochondrial	2.723	0.2723	0.167176
940	tetrandrine	Histone-lysine N-methyltransferase, H3 lysine-79 specific	2.704	0.2704	-0.102044
941	tetrandrine	Sulfotransferase family cytosolic 2B member 1	2.677	0.2677	-0.781646
942	tetrandrine	Histone acetyltransferase PCAF	2.39	0.2656	-1.29228
943	tetrandrine	GMP reductase 2	2.629	0.2629	-0.5013
944	tetrandrine	Eukaryotic translation initiation factor 4E	3.119	0.2599	0.598548
945	tetrandrine	GTPase HRas	2.845	0.2587	-0.0887393
946	tetrandrine	Apoptotic protease-activating factor 1	2.835	0.2577	-0.321284
947	tetrandrine	Tryptophanyl-tRNA synthetase, cytoplasmic	2.827	0.257	-0.11436
948	tetrandrine	PMS1 protein homolog 2	2.313	0.257	-1.04938
949	tetrandrine	Fibrinogen gamma chain	2.796	0.2542	-0.374814
950	tetrandrine	Death-associated protein kinase 1	2.794	0.254	-0.384135
951	tetrandrine	ADP-ribosylation factor-like protein 5A	2.278	0.2531	-1.52634
952	tetrandrine	tRNA (cytosine-5-)-methyltransferase	2.514	0.2514	-0.839032
953	tetrandrine	Ferrochelatase, mitochondrial	2.003	0.2504	-1.80118
954	tetrandrine	Insulin receptor	2.742	0.2493	-0.450486
955	tetrandrine	Ras-related protein Rab-5A	2.424	0.2424	-1.14627
956	tetrandrine	6-phosphofructo-2-kinase/fructose-2,6-biphosphatase 1	2.642	0.2402	-0.649091
957	tetrandrine	Ras-related protein Rab-9	2.155	0.2395	-1.60625
958	tetrandrine	ADP-ribosylation factor-like protein 5B	2.624	0.2386	-0.649641
959	tetrandrine	Glucose-6-phosphate 1-dehydrogenase	2.147	0.2385	-1.70295
960	tetrandrine	Pyruvate kinase isozymes R/L	2.136	0.2373	-1.69304
961	tetrandrine	Glutathione S-transferase Mu 1	2.129	0.2365	-1.94658
962	tetrandrine	Endothelial protein C receptor	2.997	0.2305	0.270266
963	tetrandrine	Riboflavin kinase	2.529	0.2299	-0.907672
964	tetrandrine	Tyrosine-protein kinase BTK	2.721	0.2267	-0.577942
965	tetrandrine	Sulfotransferase 1A1	2.715	0.2262	-0.525129
966	tetrandrine	NAD-dependent deacetylase sirtuin-5	2.959	0.2114	0.153131
967	tetrandrine	Ras-related C3 botulinum toxin substrate 1	2.285	0.2077	-1.51441
968	tetrandrine	Rho-related GTP-binding protein RhoE	2.056	0.2056	-1.89384
969	tetrandrine	Nuclear receptor ROR-alpha	2.021	0.2021	-1.78561
970	tetrandrine	Hypoxanthine-guanine phosphoribosyltransferase	2.393	0.1994	-1.05696
971	tetrandrine	RAC-alpha serine/threonine-protein kinase	2.295	0.1913	-1.51377
972	tetrandrine	Sepiapterin reductase	2.394	0.171	-1.25443
973	tetrandrine	Ras-related protein Rap-2a	2.303	0.1645	-1.32373
974	magnoflorine	Bone morphogenetic protein 2	3	1	1.48651
975	magnoflorine	Androgen receptor	2.958	0.9861	1.40893
976	magnoflorine	Peptidyl-prolyl cis-trans isomerase A	2.929	0.9763	1.42045
977	magnoflorine	Carbonic anhydrase 1	2.837	0.9456	1.08603
978	magnoflorine	Vascular endothelial growth factor receptor 2	2.624	0.8748	0.477749
979	magnoflorine	Mitogen-activated protein kinase 10	2.624	0.8748	0.466186
980	magnoflorine	Carbonic anhydrase 2	2.553	0.8512	0.226359
981	magnoflorine	Cholinesterase	2.391	0.797	0.0834726
982	magnoflorine	Corticosteroid 11-beta-dehydrogenase isozyme 1	3.975	0.7951	4.69725
983	magnoflorine	Aldo-keto reductase family 1 member C2	2.382	0.7941	-0.810709
984	magnoflorine	Heat shock protein HSP 90-alpha	2.339	0.7796	-0.0942787
985	magnoflorine	Cytochrome P450 19A1	2.326	0.7753	-0.284521
986	magnoflorine	ADAM 17	3.011	0.7527	1.2207
987	magnoflorine	Oxysterols receptor LXR-beta	2.24	0.7466	-0.567581
988	magnoflorine	Mitogen-activated protein kinase 8	2.969	0.7422	1.46097
989	magnoflorine	Beta-secretase 1	2.946	0.7364	1.30527
990	magnoflorine	Phenylalanine-4-hydroxylase	2.884	0.721	1.09075
991	magnoflorine	Proto-oncogene tyrosine-protein kinase Src	2.873	0.7182	0.770351
992	magnoflorine	Serine/threonine-protein kinase Chk1	2.872	0.7181	1.1405
993	magnoflorine	Mitogen-activated protein kinase 14	2.869	0.7173	0.9812
994	magnoflorine	Cell division protein kinase 2	2.869	0.7173	1.1535
995	magnoflorine	Suppressor of tumorigenicity protein 14	2.866	0.7164	1.21395
996	magnoflorine	Glutathione S-transferase P	2.147	0.7156	-1.25747
997	magnoflorine	Estrogen-related receptor gamma	2.838	0.7095	0.838303
998	magnoflorine	Purine nucleoside phosphorylase	2.128	0.7093	-0.896139
999	magnoflorine	3-phosphoinositide-dependent protein kinase 1	2.804	0.701	0.871635
1000	magnoflorine	Glutathione reductase, mitochondrial	2.788	0.697	0.75301
1001	magnoflorine	NONE	2.773	0.6931	0.946989
1002	magnoflorine	Coagulation factor X	2.752	0.6879	0.962532
1003	magnoflorine	cAMP-specific 3,5-cyclic phosphodiesterase 4D	2.745	0.6863	0.763295
1004	magnoflorine	cAMP-specific 3,5-cyclic phosphodiesterase 4B	2.728	0.6821	0.382738
1005	magnoflorine	Sorbitol dehydrogenase	3.388	0.6777	2.06981
1006	magnoflorine	Glycogen synthase kinase-3 beta	3.385	0.677	2.59948
1007	magnoflorine	Stromelysin-1	2.691	0.6728	0.753109
1008	magnoflorine	Epidermal growth factor receptor	2.683	0.6707	0.545489
1009	magnoflorine	Dipeptidyl peptidase 4	2.664	0.6659	0.475169
1010	magnoflorine	Nitric oxide synthase, endothelial	2.651	0.6628	0.374294
1011	magnoflorine	Casein kinase I isoform gamma-2	2.625	0.6563	0.491167
1012	magnoflorine	Superoxide dismutase [Mn], mitochondrial	3.267	0.6533	2.17647
1013	magnoflorine	Sex hormone-binding globulin	2.544	0.636	-0.0502312
1014	magnoflorine	Prothrombin	3.171	0.6343	1.99536
1015	magnoflorine	Mineralocorticoid receptor	3.162	0.6324	1.30788
1016	magnoflorine	Proto-oncogene serine/threonine-protein kinase Pim-1	2.517	0.6292	-0.267372
1017	magnoflorine	Estradiol 17-beta-dehydrogenase 1	3.08	0.616	1.22089
1018	magnoflorine	Fibroblast growth factor receptor 2	3.051	0.6102	1.44687
1019	magnoflorine	Liver carboxylesterase 1	2.434	0.6086	-0.355375
1020	magnoflorine	cAMP-dependent protein kinase catalytic subunit alpha	3.015	0.6031	1.35781
1021	magnoflorine	Cathepsin B	2.412	0.6029	-0.302629
1022	magnoflorine	Complement factor B	2.404	0.6009	-0.227453
1023	magnoflorine	Catenin alpha-1	3	0.6	1.25399
1024	magnoflorine	Cyclin-A2	2.998	0.5996	1.27584
1025	magnoflorine	Aldose reductase	2.397	0.5993	-0.404697
1026	magnoflorine	Bile salt sulfotransferase	2.993	0.5987	0.38219
1027	magnoflorine	Transthyretin	2.98	0.5961	0.978748
1028	magnoflorine	Tyrosine-protein phosphatase non-receptor type 1	2.943	0.5886	1.1694
1029	magnoflorine	Alcohol dehydrogenase 1C	2.92	0.5839	1.08274
1030	magnoflorine	Urokinase-type plasminogen activator	2.896	0.5792	1.22983
1031	magnoflorine	Kinesin-like protein KIF11	2.31	0.5775	-1.30869
1032	magnoflorine	Progesterone receptor	2.303	0.5758	-0.760459
1033	magnoflorine	Ig lambda chain V-II region MGC	2.296	0.574	-0.294867
1034	magnoflorine	Basic fibroblast growth factor receptor 1	2.262	0.5656	-0.654142
1035	magnoflorine	Deoxycytidine kinase	3.935	0.5622	4.01501
1036	magnoflorine	Aldo-keto reductase family 1 member C3	3.371	0.5619	2.26799
1037	magnoflorine	Hepatocyte growth factor receptor	2.802	0.5604	0.635408
1038	magnoflorine	Caspase-7	2.242	0.5604	-0.736208
1039	magnoflorine	Placenta growth factor	2.783	0.5567	0.652125
1040	magnoflorine	Peroxisome proliferator-activated receptor gamma	2.221	0.5552	-1.32582
1041	magnoflorine	Dual specificity protein phosphatase 6	2.211	0.5528	-0.894361
1042	magnoflorine	Matrilysin	2.754	0.5508	0.513743
1043	magnoflorine	Baculoviral IAP repeat-containing protein 4	2.752	0.5505	0.860631
1044	magnoflorine	cGMP-inhibited 3,5-cyclic phosphodiesterase B	2.75	0.55	0.533899
1045	magnoflorine	Ephrin type-B receptor 4	2.734	0.5468	0.448465
1046	magnoflorine	Neutrophil collagenase	2.731	0.5463	0.583486
1047	magnoflorine	Epoxide hydrolase 2	2.729	0.5459	0.247596
1048	magnoflorine	S-methyl-5-thioadenosine phosphorylase	2.706	0.5412	-0.246918
1049	magnoflorine	Glutathione-requiring prostaglandin D synthase	2.698	0.5397	0.520737
1050	magnoflorine	Serum albumin	2.674	0.5349	-0.26621
1051	magnoflorine	Serine/threonine-protein kinase PAK 7	2.671	0.5341	0.435707
1052	magnoflorine	Alpha-tocopherol transfer protein	2.651	0.5302	-0.0991129
1053	magnoflorine	Caspase-3	2.651	0.5302	0.615343
1054	magnoflorine	Aldo-keto reductase family 1 member C1	2.646	0.5292	0.0394021
1055	magnoflorine	Coagulation factor VII	2.635	0.527	0.208704
1056	magnoflorine	Estrogen receptor	3.15	0.5251	1.50169
1057	magnoflorine	Oxysterols receptor LXR-alpha	3.141	0.5235	1.26493
1058	magnoflorine	Angiogenin	2.093	0.5232	-2.19139
1059	magnoflorine	Peroxisome proliferator-activated receptor alpha	3.124	0.5207	1.33142
1060	magnoflorine	Amine oxidase [flavin-containing] B	3.627	0.5181	1.09971
1061	magnoflorine	Collagenase 3	3.094	0.5157	0.855761
1062	magnoflorine	TGF-beta receptor type-1	3.088	0.5146	0.614001
1063	magnoflorine	Cytidine deaminase	2.544	0.5088	-0.112963
1064	magnoflorine	Retinoic acid receptor RXR-alpha	2.033	0.5083	-1.5659
1065	magnoflorine	Ribonuclease 4	2.499	0.4998	-0.288899
1066	magnoflorine	Thymidylate synthase	2.971	0.4952	1.13743
1067	magnoflorine	Serine protease hepsin	2.47	0.494	-0.103177
1068	magnoflorine	Cytochrome P450 2C9	2.932	0.4886	0.760481
1069	magnoflorine	Fatty acid-binding protein, adipocyte	2.918	0.4863	1.30721
1070	magnoflorine	Baculoviral IAP repeat-containing protein 7	2.917	0.4862	1.25393
1071	magnoflorine	Cathepsin K	2.424	0.4847	-0.404726
1072	magnoflorine	Thyroid hormone receptor beta	2.847	0.4745	0.526134
1073	magnoflorine	NAD(P)H dehydrogenase [quinone] 1	2.829	0.4714	0.428856
1074	magnoflorine	Proto-oncogene tyrosine-protein kinase LCK	2.826	0.4709	0.256059
1075	magnoflorine	C-1-tetrahydrofolate synthase, cytoplasmic	2.814	0.469	0.771064
1076	magnoflorine	ADP-ribosyl cyclase 2	2.81	0.4684	0.443208
1077	magnoflorine	Histone deacetylase 8	2.808	0.468	0.269456
1078	magnoflorine	Insulin-like growth factor 1 receptor	2.763	0.4605	0.332653
1079	magnoflorine	Tyrosine-protein kinase JAK2	3.214	0.4591	1.0883
1080	magnoflorine	Phospholipase A2, membrane associated	3.197	0.4567	1.5979
1081	magnoflorine	cGMP-specific 3,5-cyclic phosphodiesterase	2.725	0.4542	0.255347
1082	magnoflorine	Prostatic acid phosphatase	2.693	0.4488	0.143506
1083	magnoflorine	Fatty acid-binding protein, heart	3.139	0.4485	0.420215
1084	magnoflorine	Macrophage metalloelastase	3.11	0.4443	1.21719
1085	magnoflorine	Methionine aminopeptidase 2	2.215	0.4431	-0.861901
1086	magnoflorine	Poly [ADP-ribose] polymerase 1	2.19	0.438	-1.47885
1087	magnoflorine	Gastrotropin	3.047	0.4353	0.367419
1088	magnoflorine	Serine/threonine-protein kinase PAK 6	2.603	0.4339	-0.395383
1089	magnoflorine	B-Raf proto-oncogene serine/threonine-protein kinase	3.035	0.4335	0.743747
1090	magnoflorine	Protein-arginine deiminase type-4	2.596	0.4326	-0.276013
1091	magnoflorine	Dihydroorotate dehydrogenase, mitochondrial	2.594	0.4323	-0.295799
1092	magnoflorine	Retinoic acid receptor alpha	3.431	0.4288	1.40979
1093	magnoflorine	Dihydrofolate reductase	3	0.4286	1.30197
1094	magnoflorine	cAMP-dependent protein kinase, alpha-catalytic subunit	2.996	0.428	1.04437
1095	magnoflorine	Cathepsin G	2.974	0.4249	0.727996
1096	magnoflorine	Nuclear receptor subfamily 1 group I member 2	2.97	0.4243	0.313994
1097	magnoflorine	L-serine dehydratase	2.966	0.4237	0.364994
1098	magnoflorine	[Pyruvate dehydrogenase [lipoamide]] kinase isozyme 2, mitochondrial	2.533	0.4221	-0.842715
1099	magnoflorine	Glycogen phosphorylase, liver form	2.951	0.4216	0.334712
1100	magnoflorine	Retinoic acid receptor gamma	3.367	0.4208	1.15129
1101	magnoflorine	Tyrosine-protein kinase JAK3	2.522	0.4203	-0.763626
1102	magnoflorine	T-cell surface glycoprotein CD1a	2.517	0.4195	0.209419
1103	magnoflorine	Glutathione S-transferase A1	3.348	0.4185	1.26977
1104	magnoflorine	Dipeptidase 1	3.341	0.4177	0.769155
1105	magnoflorine	Matrix metalloproteinase-9	2.92	0.4172	0.582638
1106	magnoflorine	Serine/threonine-protein kinase 6	2.904	0.4148	0.598184
1107	magnoflorine	Thymidylate kinase	2.898	0.414	0.512783
1108	magnoflorine	Glucocorticoid receptor	3.719	0.4133	2.57594
1109	magnoflorine	Retinol-binding protein 4	2.468	0.4113	-0.794651
1110	magnoflorine	Glucosamine-6-phosphate isomerase	2.858	0.4083	0.64352
1111	magnoflorine	Nicotinamide mononucleotide adenylyltransferase 1	2.852	0.4074	0.391921
1112	magnoflorine	Pancreatic alpha-amylase	3.646	0.4052	3.47537
1113	magnoflorine	Adenosylhomocysteinase	2.025	0.405	-2.33681
1114	magnoflorine	Medium-chain specific acyl-CoA dehydrogenase, mitochondrial	2.834	0.4049	0.918066
1115	magnoflorine	Peptidyl-prolyl cis-trans isomerase FKBP1A	2.781	0.3973	0.188741
1116	magnoflorine	Renin	2.775	0.3964	0.0287031
1117	magnoflorine	Adenosine kinase	2.37	0.395	-1.35416
1118	magnoflorine	Eosinophil cationic protein	2.365	0.3942	-1.18901
1119	magnoflorine	Coagulation factor XI	3.126	0.3907	1.30375
1120	magnoflorine	Hepatocyte nuclear factor 4-gamma	2.724	0.3891	-0.39062
1121	magnoflorine	Spermidine synthase	2.722	0.3889	0.166112
1122	magnoflorine	Uridine-cytidine kinase 2	2.317	0.3861	-1.14528
1123	magnoflorine	Histone-lysine N-methyltransferase SETD7	2.7	0.3857	0.149266
1124	magnoflorine	Leukocyte elastase	2.31	0.385	-1.17243
1125	magnoflorine	Proto-oncogene tyrosine-protein kinase ABL1	3.07	0.3838	0.925704
1126	magnoflorine	Dual specificity mitogen-activated protein kinase kinase 1	3.451	0.3835	0.665897
1127	magnoflorine	Receptor tyrosine-protein kinase erbB-4	2.297	0.3829	-1.31778
1128	magnoflorine	Neprilysin	2.983	0.3728	0.834446
1129	magnoflorine	Glutamate carboxypeptidase 2	2.981	0.3727	0.832586
1130	magnoflorine	Bile acid receptor	2.588	0.3697	-0.359796
1131	magnoflorine	Farnesyl pyrophosphate synthetase	2.944	0.3681	0.0752229
1132	magnoflorine	Alcohol dehydrogenase class-3	2.206	0.3677	-1.80491
1133	magnoflorine	Histo-blood group ABO system transferase	3.309	0.3676	1.31644
1134	magnoflorine	Protein-glutamine gamma-glutamyltransferase E	2.938	0.3673	-0.129323
1135	magnoflorine	ADAM 33	3.665	0.3665	1.57628
1136	magnoflorine	Cathepsin S	2.921	0.3651	0.396879
1137	magnoflorine	Transforming growth factor beta-2	3.278	0.3642	0.983506
1138	magnoflorine	Branched-chain-amino-acid aminotransferase, mitochondrial	2.899	0.3624	0.256445
1139	magnoflorine	Cystathionine beta-synthase	2.536	0.3623	-0.612698
1140	magnoflorine	Glutathione S-transferase theta-2	2.528	0.3612	-0.610577
1141	magnoflorine	Interstitial collagenase	2.883	0.3604	0.370234
1142	magnoflorine	Ferrochelatase, mitochondrial	2.857	0.3572	0.0589233
1143	magnoflorine	Angiopoietin-1 receptor	2.841	0.3551	-0.0436396
1144	magnoflorine	Protein S100-A9	2.485	0.355	-0.835148
1145	magnoflorine	Betaine--homocysteine S-methyltransferase 1	2.837	0.3546	0.254082
1146	magnoflorine	Bcl-2-like protein 1	3.182	0.3535	1.63594
1147	magnoflorine	Fatty acid-binding protein, brain	2.461	0.3516	-1.15847
1148	magnoflorine	Retinoic acid receptor beta	3.16	0.3511	0.359546
1149	magnoflorine	Vitamin D3 receptor	2.799	0.3499	0.16284
1150	magnoflorine	Neutrophil gelatinase-associated lipocalin	3.113	0.3459	0.811311
1151	magnoflorine	Mitogen-activated protein kinase 1	2.412	0.3446	-0.9432
1152	magnoflorine	Interleukin-2	2.067	0.3445	-1.73719
1153	magnoflorine	Estrogen receptor beta	3.087	0.343	0.597708
1154	magnoflorine	MAP kinase-activated protein kinase 2	2.396	0.3423	-1.13765
1155	magnoflorine	Sulfotransferase family cytosolic 2B member 1	2.389	0.3413	-1.06545
1156	magnoflorine	Insulin-like growth factor IA	2.383	0.3405	-1.18327
1157	magnoflorine	Retinoic acid receptor RXR-beta	3.386	0.3386	0.491427
1158	magnoflorine	Matrix metalloproteinase-16	2.709	0.3386	-0.133796
1159	magnoflorine	Arylsulfatase A	2.027	0.3378	-1.61305
1160	magnoflorine	Galectin-3	2.346	0.3352	-0.777264
1161	magnoflorine	Eukaryotic translation initiation factor 4E	2.676	0.3345	0.295343
1162	magnoflorine	Cellular retinoic acid-binding protein 2	3.003	0.3337	-0.188555
1163	magnoflorine	Signal transducer and activator of transcription 1-alpha/beta	2.667	0.3333	-0.173844
1164	magnoflorine	Glutathione S-transferase A3	2.934	0.326	0.157097
1165	magnoflorine	Serine/threonine-protein phosphatase PP1-gamma catalytic subunit	2.921	0.3245	0.154199
1166	magnoflorine	Histone acetyltransferase PCAF	2.885	0.3205	0.494151
1167	magnoflorine	5(3)-deoxyribonucleotidase, mitochondrial	2.862	0.318	-0.25451
1168	magnoflorine	Leukotriene A-4 hydrolase	2.858	0.3176	0.0329292
1169	magnoflorine	3-hydroxy-3-methylglutaryl-coenzyme A reductase	2.51	0.3137	-0.891865
1170	magnoflorine	Lysozyme C	2.505	0.3132	-0.923015
1171	magnoflorine	Ornithine aminotransferase, mitochondrial	2.49	0.3112	-0.850327
1172	magnoflorine	Caspase-1	3.088	0.3088	0.441501
1173	magnoflorine	Bifunctional purine biosynthesis protein PURH	2.775	0.3083	-0.290605
1174	magnoflorine	Hydroxyacylglutathione hydrolase, mitochondrial	2.155	0.3078	-2.05199
1175	magnoflorine	Estrogen sulfotransferase	2.153	0.3075	-1.65399
1176	magnoflorine	Beta-hexosaminidase beta chain	2.453	0.3066	-0.902814
1177	magnoflorine	72 kDa type IV collagenase	2.114	0.3021	-1.50386
1178	magnoflorine	Thyroid hormone receptor alpha	2.109	0.3013	-2.06853
1179	magnoflorine	Chymase	2.388	0.2985	-1.36605
1180	magnoflorine	Tryptophanyl-tRNA synthetase, cytoplasmic	2.665	0.2961	-0.428627
1181	magnoflorine	Deoxyuridine 5-triphosphate nucleotidohydrolase, mitochondrial	2.938	0.2938	-0.149525
1182	magnoflorine	Glutathione S-transferase Mu 2	2.629	0.2921	-0.532964
1183	magnoflorine	Inosine-5-monophosphate dehydrogenase 2	2.62	0.2911	-0.711273
1184	magnoflorine	Glutathione S-transferase Mu 1	2.588	0.2876	-0.302732
1185	magnoflorine	FK506-binding protein 3	3.146	0.286	1.46545
1186	magnoflorine	Cell division control protein 42 homolog	2.258	0.2822	-1.69194
1187	magnoflorine	Ornithine carbamoyltransferase, mitochondrial	2.242	0.2802	-1.73071
1188	magnoflorine	Insulin receptor	3.08	0.28	0.16579
1189	magnoflorine	Nitric oxide synthase, inducible	2.505	0.2783	-0.914353
1190	magnoflorine	S-adenosylmethionine decarboxylase proenzyme	2.189	0.2736	-2.14275
1191	magnoflorine	Mast/stem cell growth factor receptor	2.457	0.273	-0.906259
1192	magnoflorine	3 histone mRNA exonuclease 1	2.724	0.2724	-0.679862
1193	magnoflorine	E-selectin	2.386	0.2651	-1.3655
1194	magnoflorine	Glucose-6-phosphate isomerase	2.068	0.2585	-2.2499
1195	magnoflorine	SEC14-like protein 2	2.541	0.2541	-0.632003
1196	magnoflorine	Nicotinamide mononucleotide adenylyltransferase 3	2.278	0.2531	-1.74168
1197	magnoflorine	Maleylacetoacetate isomerase	2.53	0.253	-0.906372
1198	magnoflorine	Fibrinogen gamma chain	2.774	0.2522	-0.537775
1199	magnoflorine	Ras-related protein Rab-9	2.238	0.2486	-1.49556
1200	magnoflorine	Phenylethanolamine N-methyltransferase	2.705	0.2459	-0.55415
1201	magnoflorine	Non-secretory ribonuclease	2.209	0.2455	-1.71809
1202	magnoflorine	tRNA (cytosine-5-)-methyltransferase	2.453	0.2453	-1.17493
1203	magnoflorine	Ras-related protein Rab-5A	2.433	0.2433	-1.23876
1204	magnoflorine	Antigen peptide transporter 1	2.673	0.243	-0.74254
1205	magnoflorine	Tyrosine-protein kinase BTK	2.886	0.2405	-0.337292
1206	magnoflorine	Histamine N-methyltransferase	2.382	0.2382	-1.42777
1207	magnoflorine	6-phosphofructo-2-kinase/fructose-2,6-biphosphatase 1	2.583	0.2348	-0.85329
1208	magnoflorine	GTPase HRas	2.805	0.2337	-0.30751
1209	magnoflorine	Sulfotransferase 1A1	2.674	0.2228	-0.697116
1210	magnoflorine	RAC-alpha serine/threonine-protein kinase	2.659	0.2216	-0.737633
1211	magnoflorine	Trifunctional purine biosynthetic protein adenosine-3	2.397	0.2179	-1.11144
1212	magnoflorine	Nuclear receptor ROR-alpha	2.17	0.217	-1.57195
1213	magnoflorine	GMP reductase 2	2.109	0.2109	-1.99002
1214	magnoflorine	Scavenger mRNA-decapping enzyme DcpS	2.222	0.202	-1.94975
1215	magnoflorine	ADP-ribosylation factor-like protein 5B	2	0.1818	-2.17541
1216	magnoflorine	Ras-related protein Rap-2a	2.543	0.1816	-1.02936

## Sheet: TCMSP、TTD、DB、Symmap
Target genes related active compounds based on TCMSP、TTD、Drugbank and Symmap
	MolName	traget	source
1	Betaine	Prostaglandin G/H synthase 1	TCMSP
2		Prostaglandin G/H synthase 2	TCMSP
3		Phosphatidylinositol-4,5-bisphosphate 3-kinase catalytic subunit, gamma isoform	TCMSP
4		Calcium-activated potassium channel subunit alpha 1	TCMSP
5		Bacterial Betaine aldehyde dehydrogenase (Bact betB)	TTD
6		Na(+)/Cl(-) betaine/GABA transporter (SLC6A12)	TTD
7		Betaine--homocysteine S-methyltransferase 1	Drugbank
8		GLDC	Symmap
9		GOT2	Symmap
10		OAT	Symmap
11		SURF4	Symmap
12		SLC6A12	Symmap
13		CSAD	Symmap
14		INMT	Symmap
15		GAMT	Symmap
16		ME3	Symmap
17		GHDH	Symmap
18		RPL15	Symmap
19		FGF21	Symmap
20		PROS1	Symmap
21		GABRA1	Symmap
22		PIMI	Symmap
23		MAT1A	Symmap
24		GOT1	Symmap
25		ME2	Symmap
26		PRODH	Symmap
27		GNMT	Symmap
28		PPP2CA	Symmap
29		PRSS1	Symmap
30		GSS	Symmap
31		GHEK1	Symmap
32		GAPDH	Symmap
33		DNMT1	Symmap
34		GL01	Symmap
35		CCNA2	Symmap
36		DPP4	Symmap
37		TPI1	Symmap
38		GRIA1	Symmap
39		GATM	Symmap
40		GAD2	Symmap
41		CDC258	Symmap
42		AKR1B1	Symmap
43		ABAT	Symmap
44		LIPE	Symmap
45		PRDX2	Symmap
46		SOD2	Symmap
47		AR	Symmap
48		CTSD	Symmap
49		ESR2	Symmap
50		GSK3B	Symmap
51		PPARA	Symmap
52		ACHE	Symmap
53		IGFBP1	Symmap
54		CAT	Symmap
55		MAOB	Symmap
56		BCHE	Symmap
57		PIGS1	Symmap
58		GH1	Symmap
59		CDK2	Symmap
60		AQP1	Symmap
61		MAPK14	Symmap
62		MECP2	Symmap
63		PPARG	Symmap
64		ALB	Symmap
65		TNF	Symmap
66	N-Methylflindersine	Nitric oxide synthase, inducible	TCMSP
67		Prostaglandin G/H synthase 1	TCMSP
68		Dopamine D1 receptor	TCMSP
69		Muscarinic acetylcholine receptor M3	TCMSP
70		Muscarinic acetylcholine receptor M1	TCMSP
71		Sodium channel protein type 5 subunit alpha	TCMSP
72		Muscarinic acetylcholine receptor M5	TCMSP
73		Prostaglandin G/H synthase 2	TCMSP
74		Nitric-oxide synthase, endothelial	TCMSP
75		Muscarinic acetylcholine receptor M4	TCMSP
76		Retinoic acid receptor RXR-alpha	TCMSP
77		CGMP-inhibited 3',5'-cyclic phosphodiesterase A	TCMSP
78		Sodium-dependent noradrenaline transporter	TCMSP
79		Muscarinic acetylcholine receptor M2	TCMSP
80		Alpha-1B adrenergic receptor	TCMSP
81		Sodium-dependent dopamine transporter	TCMSP
82		Beta-2 adrenergic receptor	TCMSP
83		Sodium-dependent serotonin transporter	TCMSP
84		Gamma-aminobutyric acid receptor subunit alpha-1	TCMSP
85		Heat shock protein HSP 90	TCMSP
86		Neuronal acetylcholine receptor protein, alpha-7 chain	TCMSP
87		Alpha-1A adrenergic receptor	TCMSP
88		RXRA	Symmap
89		CHRM1	Symmap
90		PDE3A	Symmap
91		ADRA1D	Symmap
92		CHRM4	Symmap
93		ADRA1A	Symmap
94		PIM1	Symmap
95		PTGS1	Symmap
96		ADRA1B	Symmap
97		CHRM5	Symmap
98		SLC6A2	Symmap
99		DPP4	Symmap
100		SLC6A4	Symmap
101		NOS2	Symmap
102		CHRM2	Symmap
103		CHEK1	Symmap
104		GABRA1	Symmap
105		DRD1	Symmap
106		CHRNA7	Symmap
107		CHRM3	Symmap
108		CCNA2	Symmap
109		CDK2	Symmap
110		ADRB2	Symmap
111		SLC6A3	Symmap
112		PPARG	Symmap
113		SCN5A	Symmap
114		PTGS2	Symmap
115		ESR1	Symmap
116	STOCK1N-53032	Prostaglandin G/H synthase 1	TCMSP
117		Dopamine D1 receptor	TCMSP
118		Muscarinic acetylcholine receptor M3	TCMSP
119		Muscarinic acetylcholine receptor M1	TCMSP
120		D(1B) dopamine receptor	TCMSP
121		Sodium channel protein type 5 subunit alpha	TCMSP
122		Muscarinic acetylcholine receptor M5	TCMSP
123		Prostaglandin G/H synthase 2	TCMSP
124		5-hydroxytryptamine receptor 3A	TCMSP
125		Muscarinic acetylcholine receptor M4	TCMSP
126		Retinoic acid receptor RXR-alpha	TCMSP
127		Delta-type opioid receptor	TCMSP
128		5-hydroxytryptamine 2A receptor	TCMSP
129		Sodium-dependent noradrenaline transporter	TCMSP
130		Alpha-1A adrenergic receptor	TCMSP
131		Muscarinic acetylcholine receptor M2	TCMSP
132		Alpha-1B adrenergic receptor	TCMSP
133		Sodium-dependent dopamine transporter	TCMSP
134		Beta-2 adrenergic receptor	TCMSP
135		Neuronal acetylcholine receptor subunit alpha-2	TCMSP
136		Sodium-dependent serotonin transporter	TCMSP
137		D(2) dopamine receptor	TCMSP
138		Mu-type opioid receptor	TCMSP
139		Gamma-aminobutyric acid receptor subunit alpha-1	TCMSP
140		Neuronal acetylcholine receptor protein, alpha-7 chain	TCMSP
141		RXRA	Symmap
142		CHRM4	Symmap
143		CHRM1	Symmap
144		ADRA1D	Symmap
145		CHRM5	Symmap
146		DPP4	Symmap
147		CHRNA2	Symmap
148		PIM1	Symmap
149		ADRA1B	Symmap
150		CHRM3	Symmap
151		ADRA1A	Symmap
152		CHRNA7	Symmap
153		DRD5	Symmap
154		0PRD1	Symmap
155		GABRA1	Symmap
156		PTGS1	Symmap
157		ADRB2	Symmap
158		CHRM2	Symmap
159		GSK3B	Symmap
160		SCN5A	Symmap
161		DRD2	Symmap
162		SLC6A4	Symmap
163		SLC6A3	Symmap
164		PTGS2	Symmap
165		ESR1	Symmap
166		HTR3A	Symmap
167		OPRM1	Symmap
168		NOS2	Symmap
169		AR	Symmap
170		SLC6A2	Symmap
171		DRD1	Symmap
172		ACHE	Symmap
173		ESR2	Symmap
174	tetrandrine	Transcription factor p65	TCMSP
175		G1/S-specific cyclin-D1	TCMSP
176		Proto-oncogene c-Fos	TCMSP
177		Cyclin-dependent kinase inhibitor 1	TCMSP
178		Cell division protein kinase 4	TCMSP
179		Cellular tumor antigen p53	TCMSP
180		Probable E3 ubiquitin-protein ligase HERC5	TCMSP
181		Lipopolysaccharide-induced tumor necrosis factor-alpha factor	TCMSP
182		Transforming growth factor beta-1	TCMSP
183		Interleukin-2	TCMSP
184		Interferon gamma	TCMSP
185		Interleukin-4	TCMSP
186		Transcription factor E2F1	TCMSP
187		Interleukin-2 receptor subunit alpha	TCMSP
188		Mothers against decapentaplegic homolog 7	TCMSP
189		Mothers against decapentaplegic homolog 3	TCMSP
190		Low affinity immunoglobulin epsilon Fc receptor	TCMSP
191		Calcium channel unspecific (CaC）	TTD
192		P-glycoprotein 1	Drugbank
193		AHR	Symmap
194		AKT1	Symmap
195		BDNF	Symmap
196		CASP3	Symmap
197		CASP7	Symmap
198		CBL	Symmap
199		CCND1	Symmap
200		CD40LG	Symmap
201		CD44	Symmap
202		CDK2	Symmap
203		SMAD3	Symmap
204		RELA	Symmap
205		RB1	Symmap
206		PRKCA	Symmap
207		PRKACA	Symmap
208		PML	Symmap
209		NUP62	Symmap
210		NOTCH1	Symmap
211		NFKB1	Symmap
212		NFATCI	Symmap
213		MYC	Symmap
214		MTOR	Symmap
215		MPO	Symmap
216		MCL1	Symmap
217		MAPK1	Symmap
218		MAOB	Symmap
219		MAOA	Symmap
220		LITAF	Symmap
221		LDHA	Symmap
222		IL4	Symmap
223		IL2R4	Symmap
224		IL2	Symmap
225		IFNG	Symmap
226		FOS	Symmap
227		FCER2	Symmap
228		FASLG	Symmap
229		DCTN4	Symmap
230		CTNNB1	Symmap
231		CDkN1B	Symmap
232		CDKN1A	Symmap
233		CDK4	Symmap
234		SQSTM1	Symmap
235		SRC	Symmap
236		SYK	Symmap
237		TGFB1	Symmap
238		7GFB2	Symmap
239		TNF	Symmap
240		TP53	Symmap
241		TSC2	Symmap
242		E2F1	Symmap
243		SMAD7	Symmap
244		HERC5	Symmap
245		PROCR	Symmap
246		ATG7	Symmap
247		BECN1	Symmap
248		CD24	Symmap
249		GTF2H1	Symmap
250		KHDRBS1	Symmap
251		MAP1LC3A	Symmap
252		MTA1	Symmap
253		PIK3C3	Symmap
254		SKP2	Symmap
255		SYNPO	Symmap
256		CAGE1	Symmap
257	magnoflorine	Prostaglandin G/H synthase 1	TCMSP
258		Potassium voltage-gated channel subfamily H member 2	TCMSP
259		Muscarinic acetylcholine receptor M1	TCMSP
260		Androgen receptor	TCMSP
261		Sodium channel protein type 5 subunit alpha	TCMSP
262		Prostaglandin G/H synthase 2	TCMSP
263		Retinoic acid receptor RXR-alpha	TCMSP
264		Delta-type opioid receptor	TCMSP
265		Acetylcholinesterase	TCMSP
266		Alpha-1B adrenergic receptor	TCMSP
267		DNA topoisomerase II	TCMSP
268		Pregnane X receptor	TCMSP
269		Heat shock protein HSP 90	TCMSP
270		Nuclear receptor coactivator 1	TCMSP
271		Calmodulin	TCMSP
272		Nitric-oxide synthase, endothelial	TCMSP
273		Carbonic anhydrase II	TCMSP
274		Trypsin-1	TCMSP
275		Nuclear receptor coactivator 2	TCMSP
276		Calcium-activated potassium channel subunit alpha 1	TCMSP
277		Muscarinic acetylcholine receptor M3	TCMSP
278		PTGS2	Symmap
279		ESR1	Symmap
280		AR	Symmap
281		ESR2	Symmap
282		NOS2	Symmap
283		SCN5A	Symmap
284		KCNH2	Symmap
285		GSK3B	Symmap
286		PTGS1	Symmap
287		CDK2	Symmap
288		TLR4	Symmap
289		ADRB2	Symmap
290		OPRM1	Symmap
291		ACHE	Symmap
292		CHEK1	Symmap
293		NCOA1	Symmap
294		CCNA2	Symmap
295		MPO	Symmap
296		APP	Symmap
297		NR1I2	Symmap
298		APOB	Symmap
299		PIM1	Symmap
300		0PRD1	Symmap
301		CHRM3	Symmap
302		BCHE	Symmap
303		CHRM1	Symmap
304		ADRA1B	Symmap
305		ADRA1D	Symmap
306		NC0A2	Symmap
307		RXRA	Symmap
308		DPP4	Symmap
309		CA2	Symmap
310		PRSS1	Symmap

## Sheet: CHEMBL
Target genes related active compounds through ADME screening based on CHEMBL database
Mol ID	Molecule Name	Target	Target Pref. Name	Target Name	Organism	Confidence 70%	Confidence 80%	Confidence 90%	Activity Threshold
MOL002332	STOCK1N-53032	CHEMBL5498	Muscarinic acetylcholine receptor M3	CHRM3	Cavia porcellus	empty	active	active	7
MOL002332	STOCK1N-53032	CHEMBL4828	Synaptic vesicular amine transporter	SLC18A2	Rattus norvegicus	empty	active	both	6
MOL002332	STOCK1N-53032	CHEMBL2966	Adenosine deaminase	ADA	Bos taurus	active	active	active	6
MOL002332	STOCK1N-53032	CHEMBL2781	Sodium/hydrogen exchanger 1	SLC9A1	Homo sapiens	active	active	active	6
MOL002332	STOCK1N-53032	CHEMBL2002	Inosine-5'-monophosphate dehydrogenase 2	IMPDH2	Homo sapiens	active	active	active	6
MOL002332	STOCK1N-53032	CHEMBL2372	Catechol O-methyltransferase	COMT	Rattus norvegicus	empty	active	active	6.5
MOL002332	STOCK1N-53032	CHEMBL2288	Peptidyl-prolyl cis-trans isomerase NIMA-interacting 1	PIN1	Homo sapiens	empty	active	both	6
MOL002332	STOCK1N-53032	CHEMBL5457	Dihydrofolate reductase	DHFR	Mycobacterium avium	active	active	active	6
MOL002332	STOCK1N-53032	CHEMBL5062	Coagulation factor X	F10	Oryctolagus cuniculus	empty	empty	empty	6.5
MOL002332	STOCK1N-53032	CHEMBL2157850	Ubiquitin carboxyl-terminal hydrolase 7	USP7	Homo sapiens	empty	empty	inactive	6
MOL002332	STOCK1N-53032	CHEMBL2334	Caspase-3	CASP3	Homo sapiens	empty	empty	both	6
MOL002332	STOCK1N-53032	CHEMBL4780	Acetylcholinesterase	ACHE	Torpedo californica	empty	empty	both	6
MOL002332	STOCK1N-53032	CHEMBL278	Integrin alpha-4	ITGA4	Homo sapiens	empty	empty	inactive	6.5
MOL002332	STOCK1N-53032	CHEMBL3880	Heat shock protein HSP 90-alpha	HSP90AA1	Homo sapiens	empty	empty	both	6
MOL002332	STOCK1N-53032	CHEMBL2363	Dihydrofolate reductase	DHFR	Rattus norvegicus	empty	empty	both	6
MOL002332	STOCK1N-53032	CHEMBL3321	Monoglyceride lipase	MGLL	Rattus norvegicus	empty	empty	inactive	6
MOL002332	STOCK1N-53032	CHEMBL276	Muscarinic acetylcholine receptor M1	CHRM1	Rattus norvegicus	empty	empty	both	7
MOL002332	STOCK1N-53032	CHEMBL315	Alpha-1b adrenergic receptor	ADRA1B	Rattus norvegicus	empty	empty	inactive	7
MOL002332	STOCK1N-53032	CHEMBL2575	Dihydrofolate reductase	DHFR	Gallus gallus	empty	empty	inactive	6
MOL002332	STOCK1N-53032	CHEMBL5568	Proto-oncogene tyrosine-protein kinase ROS	ROS1	Homo sapiens	empty	empty	both	7.5
MOL002332	STOCK1N-53032	CHEMBL3797017	Histone deacetylase 8	HDAC8	Schistosoma mansoni	empty	empty	inactive	6
MOL002332	STOCK1N-53032	CHEMBL213	Beta-1 adrenergic receptor	ADRB1	Homo sapiens	empty	empty	active	7
MOL002332	STOCK1N-53032	CHEMBL4979	Sodium/glucose cotransporter 1	SLC5A1	Homo sapiens	empty	empty	both	6
MOL002332	STOCK1N-53032	CHEMBL3780	Small conductance calcium-activated potassium channel protein 3	KCNN3	Rattus norvegicus	empty	empty	both	6.5
MOL002332	STOCK1N-53032	CHEMBL2902	Dihydrofolate reductase	DHFR	Lactobacillus casei	inactive	inactive	inactive	6
MOL002332	STOCK1N-53032	CHEMBL1075145	Transitional endoplasmic reticulum ATPase	VCP	Homo sapiens	inactive	inactive	inactive	6
MOL002332	STOCK1N-53032	CHEMBL5880	Interleukin-2	IL2	Homo sapiens	inactive	inactive	inactive	6
MOL002332	STOCK1N-53032	CHEMBL2888	Metabotropic glutamate receptor 3	GRM3	Homo sapiens	inactive	inactive	inactive	7
MOL002332	STOCK1N-53032	CHEMBL231	Histamine H1 receptor	HRH1	Homo sapiens	inactive	inactive	inactive	7
MOL002332	STOCK1N-53032	CHEMBL3202	Prolyl endopeptidase	PREP	Homo sapiens	inactive	inactive	inactive	6
MOL002332	STOCK1N-53032	CHEMBL5896	Lysine-specific demethylase 4A	KDM4A	Homo sapiens	empty	inactive	inactive	6
MOL002332	STOCK1N-53032	CHEMBL3798	Calcitonin gene-related peptide type 1 receptor	CALCRL	Homo sapiens	inactive	inactive	inactive	7
MOL002332	STOCK1N-53032	CHEMBL4801	Caspase-1	CASP1	Homo sapiens	inactive	inactive	inactive	6
MOL002332	STOCK1N-53032	CHEMBL2189121	GTPase KRas	KRAS	Homo sapiens	inactive	inactive	inactive	6
MOL002332	STOCK1N-53032	CHEMBL3313832	Lysine-specific demethylase 4B	KDM4B	Homo sapiens	inactive	inactive	inactive	6.5
MOL002332	STOCK1N-53032	CHEMBL1941	Histamine H2 receptor	HRH2	Homo sapiens	inactive	inactive	inactive	7
MOL002332	STOCK1N-53032	CHEMBL208	Progesterone receptor	PGR	Homo sapiens	inactive	inactive	inactive	7
MOL002332	STOCK1N-53032	CHEMBL220	Acetylcholinesterase	ACHE	Homo sapiens	inactive	inactive	inactive	6
MOL002332	STOCK1N-53032	CHEMBL1809	Dihydrofolate reductase	DHFR	Escherichia coli	inactive	inactive	inactive	6
MOL002332	STOCK1N-53032	CHEMBL1835	Thromboxane-A synthase	TBXAS1	Homo sapiens	inactive	inactive	inactive	6
MOL002332	STOCK1N-53032	CHEMBL3788	Serine/threonine-protein kinase PLK4	PLK4	Homo sapiens	inactive	inactive	inactive	7.5
MOL002332	STOCK1N-53032	CHEMBL1821	Muscarinic acetylcholine receptor M4	CHRM4	Homo sapiens	inactive	inactive	inactive	7
MOL002332	STOCK1N-53032	CHEMBL4018	Neuropeptide Y receptor type 2	NPY2R	Homo sapiens	inactive	inactive	inactive	7
MOL002332	STOCK1N-53032	CHEMBL2695	Focal adhesion kinase 1	PTK2	Homo sapiens	inactive	inactive	inactive	7.5
MOL002332	STOCK1N-53032	CHEMBL3776	Caspase-8	CASP8	Homo sapiens	empty	inactive	inactive	6
MOL002332	STOCK1N-53032	CHEMBL1944495	Proteasome subunit beta type-9	PSMB9	Homo sapiens	inactive	inactive	inactive	6
MOL002332	STOCK1N-53032	CHEMBL3004	Multidrug resistance-associated protein 1	ABCC1	Homo sapiens	inactive	inactive	inactive	6
MOL002332	STOCK1N-53032	CHEMBL235	Peroxisome proliferator-activated receptor gamma	PPARG	Homo sapiens	inactive	inactive	inactive	7
MOL002332	STOCK1N-53032	CHEMBL1798	Cysteinyl leukotriene receptor 1	CYSLTR1	Homo sapiens	inactive	inactive	inactive	7
MOL002332	STOCK1N-53032	CHEMBL1968	Epoxide hydrolase 1	EPHX1	Homo sapiens	inactive	inactive	inactive	6
MOL002332	STOCK1N-53032	CHEMBL5932	LIM domain kinase 2	LIMK2	Homo sapiens	inactive	inactive	inactive	7.5
MOL002332	STOCK1N-53032	CHEMBL3199	Acetylcholinesterase	ACHE	Rattus norvegicus	empty	inactive	inactive	6
MOL002332	STOCK1N-53032	CHEMBL1942	Alpha-2b adrenergic receptor	ADRA2B	Homo sapiens	inactive	inactive	inactive	7
MOL002332	STOCK1N-53032	CHEMBL223	Alpha-1d adrenergic receptor	ADRA1D	Homo sapiens	empty	inactive	inactive	7
MOL002332	STOCK1N-53032	CHEMBL1822	Inosine-5'-monophosphate dehydrogenase 1	IMPDH1	Homo sapiens	inactive	inactive	both	6
MOL002332	STOCK1N-53032	CHEMBL3589	Adenosine kinase	ADK	Homo sapiens	inactive	inactive	inactive	6
MOL002332	STOCK1N-53032	CHEMBL5891	Protein arginine N-methyltransferase 3	PRMT3	Homo sapiens	inactive	inactive	both	6
MOL002332	STOCK1N-53032	CHEMBL3991	Coagulation factor VII	F7	Homo sapiens	inactive	inactive	inactive	6
MOL002332	STOCK1N-53032	CHEMBL1163125	Bromodomain-containing protein 4	BRD4	Homo sapiens	inactive	inactive	inactive	6
MOL002332	STOCK1N-53032	CHEMBL4768	Acetylcholinesterase	ACHE	Bos taurus	inactive	inactive	inactive	6
MOL002332	STOCK1N-53032	CHEMBL4973	Excitatory amino acid transporter 2	SLC1A2	Homo sapiens	empty	inactive	inactive	6
MOL002332	STOCK1N-53032	CHEMBL4608	Melanocortin receptor 5	MC5R	Homo sapiens	inactive	inactive	inactive	7
MOL002332	STOCK1N-53032	CHEMBL4191	Monoglyceride lipase	MGLL	Homo sapiens	inactive	inactive	inactive	6
MOL002332	STOCK1N-53032	CHEMBL2034	Glucocorticoid receptor	NR3C1	Homo sapiens	inactive	inactive	inactive	7
MOL002332	STOCK1N-53032	CHEMBL3464	Nitric oxide synthase, inducible	NOS2	Mus musculus	inactive	inactive	both	6
MOL002332	STOCK1N-53032	CHEMBL286	Renin	REN	Homo sapiens	inactive	inactive	inactive	6
MOL002332	STOCK1N-53032	CHEMBL4860	Apoptosis regulator Bcl-2	BCL2	Homo sapiens	inactive	inactive	inactive	5
MOL002332	STOCK1N-53032	CHEMBL245	Muscarinic acetylcholine receptor M3	CHRM3	Homo sapiens	inactive	inactive	inactive	7
MOL002332	STOCK1N-53032	CHEMBL1075132	Heat shock protein 75 kDa, mitochondrial	TRAP1	Homo sapiens	empty	inactive	both	6
MOL002332	STOCK1N-53032	CHEMBL325	Histone deacetylase 1	HDAC1	Homo sapiens	inactive	inactive	inactive	6
MOL002332	STOCK1N-53032	CHEMBL319	Alpha-1a adrenergic receptor	ADRA1A	Rattus norvegicus	empty	inactive	inactive	7
MOL002332	STOCK1N-53032	CHEMBL1628481	Apelin receptor	APLNR	Homo sapiens	inactive	inactive	inactive	7
MOL002332	STOCK1N-53032	CHEMBL2140	Tryptophan 2,3-dioxygenase	TDO2	Homo sapiens	inactive	inactive	inactive	6
MOL002332	STOCK1N-53032	CHEMBL4531	Galectin-3	LGALS3	Homo sapiens	inactive	inactive	inactive	6
MOL002332	STOCK1N-53032	CHEMBL2163176	Lysine-specific demethylase 5C	KDM5C	Homo sapiens	inactive	inactive	inactive	6
MOL002332	STOCK1N-53032	CHEMBL244	Coagulation factor X	F10	Homo sapiens	inactive	inactive	inactive	6
MOL002332	STOCK1N-53032	CHEMBL2035	Muscarinic acetylcholine receptor M5	CHRM5	Homo sapiens	inactive	inactive	inactive	7
MOL002332	STOCK1N-53032	CHEMBL1293197	Acidic mammalian chitinase	CHIA	Homo sapiens	inactive	inactive	both	6
MOL002332	STOCK1N-53032	CHEMBL4644	Melanocortin receptor 3	MC3R	Homo sapiens	inactive	inactive	inactive	7
MOL002332	STOCK1N-53032	CHEMBL246	Beta-3 adrenergic receptor	ADRB3	Homo sapiens	empty	inactive	inactive	7
MOL002332	STOCK1N-53032	CHEMBL3922	Methionine aminopeptidase 2	METAP2	Homo sapiens	empty	inactive	inactive	6
MOL002332	STOCK1N-53032	CHEMBL326	Alpha-1d adrenergic receptor	ADRA1D	Rattus norvegicus	inactive	inactive	inactive	7
MOL002332	STOCK1N-53032	CHEMBL1795117	Histone-lysine N-methyltransferase, H3 lysine-79 specific	DOT1L	Homo sapiens	inactive	inactive	inactive	6
MOL002332	STOCK1N-53032	CHEMBL1795116	Protein arginine N-methyltransferase 5	PRMT5	Homo sapiens	inactive	inactive	inactive	6
MOL002332	STOCK1N-53032	CHEMBL2397	Acetyl-CoA carboxylase 1	ACACA	Rattus norvegicus	inactive	inactive	inactive	6
MOL002332	STOCK1N-53032	CHEMBL2208	MAP kinase-activated protein kinase 2	MAPKAPK2	Homo sapiens	inactive	inactive	inactive	7.5
MOL002332	STOCK1N-53032	CHEMBL1926	Dihydrofolate reductase	DHFR	Pneumocystis carinii	inactive	inactive	inactive	6
MOL002332	STOCK1N-53032	CHEMBL3884	Sodium/glucose cotransporter 2	SLC5A2	Homo sapiens	inactive	inactive	inactive	6
MOL002332	STOCK1N-53032	CHEMBL3072	Androgen Receptor	AR	Rattus norvegicus	empty	inactive	both	7
MOL002332	STOCK1N-53032	CHEMBL242	Estrogen receptor beta	ESR2	Homo sapiens	inactive	inactive	inactive	7
MOL002332	STOCK1N-53032	CHEMBL1741208	NACHT, LRR and PYD domains-containing protein 3	NLRP3	Homo sapiens	inactive	inactive	inactive	6
MOL002332	STOCK1N-53032	CHEMBL5979	Alkaline phosphatase, tissue-nonspecific isozyme	ALPL	Homo sapiens	inactive	inactive	both	6
MOL002332	STOCK1N-53032	CHEMBL268	Cathepsin K	CTSK	Homo sapiens	inactive	inactive	inactive	6
MOL002332	STOCK1N-53032	CHEMBL1841	Tyrosine-protein kinase FYN	FYN	Homo sapiens	inactive	inactive	inactive	6.5
MOL002332	STOCK1N-53032	CHEMBL4078	Acetylcholinesterase	ACHE	Electrophorus electricus	inactive	inactive	inactive	6
MOL002332	STOCK1N-53032	CHEMBL1795139	Transmembrane protease serine 6	TMPRSS6	Homo sapiens	inactive	inactive	inactive	6
MOL002332	STOCK1N-53032	CHEMBL4508	Glutaminyl-peptide cyclotransferase	QPCT	Homo sapiens	empty	inactive	inactive	6
MOL002332	STOCK1N-53032	CHEMBL309	Muscarinic acetylcholine receptor M2	CHRM2	Rattus norvegicus	inactive	inactive	both	7
MOL002332	STOCK1N-53032	CHEMBL5763	Cholinesterase	BCHE	Equus caballus	inactive	inactive	inactive	6
MOL002332	STOCK1N-53032	CHEMBL3486	Dihydroorotate dehydrogenase	DHODH	Plasmodium falciparum	inactive	inactive	inactive	6
MOL002332	STOCK1N-53032	CHEMBL264	Histamine H3 receptor	HRH3	Homo sapiens	inactive	inactive	inactive	7
MOL002332	STOCK1N-53032	CHEMBL258	Tyrosine-protein kinase LCK	LCK	Homo sapiens	inactive	inactive	inactive	7.5
MOL002332	STOCK1N-53032	CHEMBL1865	Histone deacetylase 6	HDAC6	Homo sapiens	inactive	inactive	inactive	6
MOL002332	STOCK1N-53032	CHEMBL4074	Angiotensin-converting enzyme	ACE	Oryctolagus cuniculus	inactive	inactive	inactive	6
MOL002332	STOCK1N-53032	CHEMBL2820	Coagulation factor XI	F11	Homo sapiens	inactive	inactive	inactive	6
MOL002332	STOCK1N-53032	CHEMBL5141	Cytochrome P450 26A1	CYP26A1	Homo sapiens	inactive	inactive	inactive	6
MOL002332	STOCK1N-53032	CHEMBL2176771	Complement factor D	CFD	Homo sapiens	inactive	inactive	inactive	6
MOL002332	STOCK1N-53032	CHEMBL3714079	G-protein coupled receptor 84	GPR84	Homo sapiens	inactive	inactive	inactive	7
MOL002332	STOCK1N-53032	CHEMBL259	Melanocortin receptor 4	MC4R	Homo sapiens	inactive	inactive	inactive	7
MOL002332	STOCK1N-53032	CHEMBL2000	Plasma kallikrein	KLKB1	Homo sapiens	inactive	inactive	inactive	6
MOL002332	STOCK1N-53032	CHEMBL2016	Coagulation factor IX	F9	Homo sapiens	inactive	inactive	inactive	6
MOL002332	STOCK1N-53032	CHEMBL3650	Fibroblast growth factor receptor 1	FGFR1	Homo sapiens	inactive	inactive	inactive	7.5
MOL002332	STOCK1N-53032	CHEMBL1867	Alpha-2a adrenergic receptor	ADRA2A	Homo sapiens	inactive	inactive	inactive	7
MOL002332	STOCK1N-53032	CHEMBL3632452	Mucosa-associated lymphoid tissue lymphoma translocation protein 1	MALT1	Homo sapiens	empty	inactive	inactive	6
MOL002332	STOCK1N-53032	CHEMBL1075317	WD repeat-containing protein 5	WDR5	Homo sapiens	inactive	inactive	inactive	6
MOL002332	STOCK1N-53032	CHEMBL2169736	Tyrosyl-DNA phosphodiesterase 2	TDP2	Homo sapiens	empty	inactive	inactive	6
MOL002332	STOCK1N-53032	CHEMBL4072	Cathepsin B	CTSB	Homo sapiens	inactive	inactive	inactive	6
MOL002332	STOCK1N-53032	CHEMBL3286	Urokinase-type plasminogen activator	PLAU	Homo sapiens	empty	inactive	inactive	6
MOL002332	STOCK1N-53032	CHEMBL1889	Vasopressin V1a receptor	AVPR1A	Homo sapiens	inactive	inactive	inactive	7
MOL002332	STOCK1N-53032	CHEMBL1916	Alpha-2c adrenergic receptor	ADRA2C	Homo sapiens	inactive	inactive	inactive	7
MOL002332	STOCK1N-53032	CHEMBL2414	C-C chemokine receptor type 4	CCR4	Homo sapiens	inactive	inactive	inactive	7
MOL002332	STOCK1N-53032	CHEMBL5145	Serine/threonine-protein kinase B-raf	BRAF	Homo sapiens	inactive	inactive	inactive	7.5
MOL002332	STOCK1N-53032	CHEMBL2176774	Bromodomain-containing protein 1	BRD1	Homo sapiens	inactive	inactive	both	6
MOL002332	STOCK1N-53032	CHEMBL274	C-C chemokine receptor type 5	CCR5	Homo sapiens	inactive	inactive	inactive	7
MOL002332	STOCK1N-53032	CHEMBL2150837	ATPase family AAA domain-containing protein 2	ATAD2	Homo sapiens	inactive	inactive	inactive	6
MOL002332	STOCK1N-53032	CHEMBL4361	Induced myeloid leukemia cell differentiation protein Mcl-1	MCL1	Homo sapiens	inactive	inactive	inactive	6
MOL002332	STOCK1N-53032	CHEMBL3712907	Transmembrane domain-containing protein TMIGD3	TMIGD3	Homo sapiens	inactive	inactive	inactive	6
MOL002332	STOCK1N-53032	CHEMBL1966	Dihydroorotate dehydrogenase	DHODH	Homo sapiens	inactive	inactive	inactive	6
MOL002332	STOCK1N-53032	CHEMBL4822	Beta-secretase 1	BACE1	Homo sapiens	inactive	inactive	inactive	6
MOL002332	STOCK1N-53032	CHEMBL5282	Cytochrome P450 2A6	CYP2A6	Homo sapiens	inactive	inactive	inactive	6
MOL002332	STOCK1N-53032	CHEMBL5137	Metabotropic glutamate receptor 2	GRM2	Homo sapiens	inactive	inactive	inactive	7
MOL002332	STOCK1N-53032	CHEMBL5122	Discoidin domain-containing receptor 2	DDR2	Homo sapiens	inactive	inactive	inactive	7.5
MOL002332	STOCK1N-53032	CHEMBL3023	Sphingosine kinase 2	SPHK2	Homo sapiens	inactive	inactive	inactive	6
MOL002332	STOCK1N-53032	CHEMBL2329	Dihydrofolate reductase	DHFR	Candida albicans	empty	inactive	both	6.5
MOL002332	STOCK1N-53032	CHEMBL1250375	NADPH oxidase 4	NOX4	Homo sapiens	empty	inactive	both	6
MOL002332	STOCK1N-53032	CHEMBL2189117	Polycomb protein EED	EED	Homo sapiens	inactive	inactive	inactive	6
MOL002332	STOCK1N-53032	CHEMBL4835	L-lactate dehydrogenase A chain	LDHA	Homo sapiens	inactive	inactive	inactive	6
MOL002332	STOCK1N-53032	CHEMBL210	Beta-2 adrenergic receptor	ADRB2	Homo sapiens	empty	inactive	inactive	7
MOL002332	STOCK1N-53032	CHEMBL2424504	Lysine-specific demethylase 5A	KDM5A	Homo sapiens	inactive	inactive	inactive	6
MOL002332	STOCK1N-53032	CHEMBL5493	Free fatty acid receptor 2	FFAR2	Homo sapiens	inactive	inactive	inactive	6.5
MOL002332	STOCK1N-53032	CHEMBL2069156	Kelch-like ECH-associated protein 1	KEAP1	Homo sapiens	empty	inactive	both	6
MOL002332	STOCK1N-53032	CHEMBL1255150	G-protein coupled bile acid receptor 1	GPBAR1	Mus musculus	inactive	inactive	inactive	7
MOL002332	STOCK1N-53032	CHEMBL4015	C-C chemokine receptor type 2	CCR2	Homo sapiens	inactive	inactive	inactive	7
MOL002332	STOCK1N-53032	CHEMBL4940	L-lactate dehydrogenase B chain	LDHB	Homo sapiens	inactive	inactive	inactive	6
MOL002332	STOCK1N-53032	CHEMBL211	Muscarinic acetylcholine receptor M2	CHRM2	Homo sapiens	inactive	inactive	inactive	7
MOL002332	STOCK1N-53032	CHEMBL3356	Cytochrome P450 1A2	CYP1A2	Homo sapiens	inactive	inactive	inactive	6
MOL002332	STOCK1N-53032	CHEMBL3024	Serine/threonine-protein kinase PLK1	PLK1	Homo sapiens	inactive	inactive	inactive	7.5
MOL002332	STOCK1N-53032	CHEMBL4777	Neuropeptide Y receptor type 1	NPY1R	Homo sapiens	inactive	inactive	inactive	7
MOL002332	STOCK1N-53032	CHEMBL2104	P2X purinoceptor 4	P2RX4	Homo sapiens	inactive	inactive	both	5
MOL002332	STOCK1N-53032	CHEMBL3774298	Histone acetyltransferase KAT6A	KAT6A	Homo sapiens	inactive	inactive	inactive	6
MOL002332	STOCK1N-53032	CHEMBL1801	Plasminogen	PLG	Homo sapiens	inactive	inactive	inactive	6
MOL002332	STOCK1N-53032	CHEMBL1829	Histone deacetylase 3	HDAC3	Homo sapiens	inactive	inactive	inactive	6
MOL002332	STOCK1N-53032	CHEMBL2073	Tyrosine-protein kinase YES	YES1	Homo sapiens	empty	inactive	inactive	6.5
MOL002332	STOCK1N-53032	CHEMBL1293267	G-protein coupled receptor 35	GPR35	Homo sapiens	inactive	inactive	inactive	7
MOL002332	STOCK1N-53032	CHEMBL3797	Serine-protein kinase ATM	ATM	Homo sapiens	inactive	inactive	inactive	7.5
MOL002346	Betaine	CHEMBL2283	Carbonic anhydrase II	PSMB9	Bos taurus	active	active	both	6
MOL002346	Betaine	CHEMBL5163	Sodium channel protein type III alpha subunit	ACHE	Homo sapiens	empty	active	active	5
MOL002346	Betaine	CHEMBL1899	Serotonin 3a (5-HT3a) receptor	CHRM1	Homo sapiens	active	active	active	5
MOL002346	Betaine	CHEMBL3655	Tyrosine-protein kinase SRC	F10	Gallus gallus	active	both	both	6.5
MOL002346	Betaine	CHEMBL4793	Dipeptidyl peptidase IX	IL2	Homo sapiens	empty	empty	inactive	6
MOL002346	Betaine	CHEMBL3429	Estrogen-related receptor alpha	ABCC1	Homo sapiens	empty	empty	both	7
MOL002346	Betaine	CHEMBL3004	Multidrug resistance-associated protein 1	ADK	Homo sapiens	empty	empty	inactive	6
MOL002346	Betaine	CHEMBL3060	Glycine transporter 2	ITGA4	Homo sapiens	empty	empty	empty	6
MOL002346	Betaine	CHEMBL4336	Prostanoid EP3 receptor	METAP2	Mus musculus	empty	empty	both	7
MOL002346	Betaine	CHEMBL3922	Methionine aminopeptidase 2	ADA	Homo sapiens	empty	empty	inactive	6
MOL002346	Betaine	CHEMBL311	Glutamate [NMDA] receptor subunit epsilon 2	PLAU	Rattus norvegicus	empty	empty	empty	5
MOL002346	Betaine	CHEMBL3085613	DNA gyrase subunit B	SLC5A1	Mycobacterium smegmatis	empty	empty	inactive	6
MOL002346	Betaine	CHEMBL4979	Sodium/glucose cotransporter 1	DHFR	Homo sapiens	empty	empty	both	6
MOL002346	Betaine	CHEMBL2489	Prostanoid EP4 receptor	DHFR	Mus musculus	empty	empty	inactive	7
MOL002346	Betaine	CHEMBL1947	Thyroid hormone receptor beta-1	USP7	Homo sapiens	inactive	inactive	inactive	7
MOL002346	Betaine	CHEMBL4618	Leukotriene A4 hydrolase	VCP	Homo sapiens	inactive	inactive	inactive	6
MOL002346	Betaine	CHEMBL4552	Peripheral-type benzodiazepine receptor	GRM3	Rattus norvegicus	inactive	inactive	inactive	6
MOL002346	Betaine	CHEMBL2888	Metabotropic glutamate receptor 3	CASP3	Homo sapiens	inactive	inactive	inactive	7
MOL002346	Betaine	CHEMBL2334	Caspase-3	CHRM3	Homo sapiens	inactive	inactive	inactive	6
MOL002346	Betaine	CHEMBL2056	Dopamine D1 receptor	SLC18A2	Homo sapiens	inactive	inactive	inactive	7
MOL002346	Betaine	CHEMBL4828	Synaptic vesicular amine transporter	HRH1	Rattus norvegicus	empty	inactive	both	6
MOL002346	Betaine	CHEMBL2652	Phosphodiesterase 2A	PREP	Homo sapiens	inactive	inactive	inactive	6
MOL002346	Betaine	CHEMBL3571	Cannabinoid CB1 receptor	KDM4A	Rattus norvegicus	inactive	inactive	inactive	7
MOL002346	Betaine	CHEMBL1907595	Neuronal acetylcholine receptor; alpha4/beta4	CALCRL	Rattus norvegicus	empty	inactive	inactive	5
MOL002346	Betaine	CHEMBL6031	Histone-lysine N-methyltransferase, H3 lysine-9 specific 5	CASP1	Homo sapiens	inactive	inactive	inactive	6
MOL002346	Betaine	CHEMBL4801	Caspase-1	KRAS	Homo sapiens	inactive	inactive	inactive	6
MOL002346	Betaine	CHEMBL2189121	GTPase KRas	KDM4B	Homo sapiens	inactive	inactive	inactive	6
MOL002346	Betaine	CHEMBL4408	Phosphodiesterase 8B	HRH2	Homo sapiens	inactive	inactive	inactive	6
MOL002346	Betaine	CHEMBL1941	Histamine H2 receptor	PGR	Homo sapiens	inactive	inactive	inactive	7
MOL002346	Betaine	CHEMBL208	Progesterone receptor	ACHE	Homo sapiens	inactive	inactive	inactive	7
MOL002346	Betaine	CHEMBL234	Dopamine D3 receptor	DHFR	Homo sapiens	inactive	inactive	inactive	7
MOL002346	Betaine	CHEMBL1809	Dihydrofolate reductase	TBXAS1	Escherichia coli	inactive	inactive	inactive	6
MOL002346	Betaine	CHEMBL1835	Thromboxane-A synthase	PLK4	Homo sapiens	inactive	inactive	inactive	6
MOL002346	Betaine	CHEMBL3788	Serine/threonine-protein kinase PLK4	CHRM4	Homo sapiens	inactive	inactive	inactive	7.5
MOL002346	Betaine	CHEMBL1821	Muscarinic acetylcholine receptor M4	NPY2R	Homo sapiens	inactive	inactive	inactive	7
MOL002346	Betaine	CHEMBL1907591	Neuronal acetylcholine receptor; alpha4/beta4	PTK2	Homo sapiens	empty	inactive	inactive	5
MOL002346	Betaine	CHEMBL2326	Carbonic anhydrase VII	CASP8	Homo sapiens	inactive	inactive	inactive	6
MOL002346	Betaine	CHEMBL3776	Caspase-8	ACHE	Homo sapiens	inactive	inactive	inactive	6
MOL002346	Betaine	CHEMBL4794	Vanilloid receptor	PPARG	Homo sapiens	inactive	inactive	inactive	5
MOL002346	Betaine	CHEMBL1983	Serotonin 1d (5-HT1d) receptor	CYSLTR1	Homo sapiens	inactive	inactive	inactive	7
MOL002346	Betaine	CHEMBL1798	Cysteinyl leukotriene receptor 1	EPHX1	Homo sapiens	inactive	inactive	inactive	7
MOL002346	Betaine	CHEMBL1968	Epoxide hydrolase 1	LIMK2	Homo sapiens	inactive	inactive	inactive	6
MOL002346	Betaine	CHEMBL5932	LIM domain kinase 2	ACHE	Homo sapiens	inactive	inactive	inactive	7.5
MOL002346	Betaine	CHEMBL3199	Acetylcholinesterase	ADRA2B	Rattus norvegicus	empty	inactive	inactive	6
MOL002346	Betaine	CHEMBL237	Kappa opioid receptor	ADRA1D	Homo sapiens	inactive	inactive	inactive	7
MOL002346	Betaine	CHEMBL223	Alpha-1d adrenergic receptor	IMPDH1	Homo sapiens	inactive	inactive	inactive	7
MOL002346	Betaine	CHEMBL5113	Orexin receptor 1	PRMT3	Homo sapiens	inactive	inactive	inactive	7
MOL002346	Betaine	CHEMBL5891	Protein arginine N-methyltransferase 3	F7	Homo sapiens	inactive	inactive	both	6
MOL002346	Betaine	CHEMBL3991	Coagulation factor VII	BRD4	Homo sapiens	inactive	inactive	inactive	6
MOL002346	Betaine	CHEMBL1163125	Bromodomain-containing protein 4	ACHE	Homo sapiens	inactive	inactive	inactive	6
MOL002346	Betaine	CHEMBL4768	Acetylcholinesterase	SLC1A2	Bos taurus	inactive	inactive	inactive	6
MOL002346	Betaine	CHEMBL236	Delta opioid receptor	MC5R	Homo sapiens	inactive	inactive	inactive	7
MOL002346	Betaine	CHEMBL1957	Insulin-like growth factor I receptor	MGLL	Homo sapiens	inactive	inactive	inactive	7.5
MOL002346	Betaine	CHEMBL3371	Serotonin 6 (5-HT6) receptor	NR3C1	Homo sapiens	inactive	inactive	inactive	7
MOL002346	Betaine	CHEMBL2034	Glucocorticoid receptor	NOS2	Homo sapiens	inactive	inactive	inactive	7
MOL002346	Betaine	CHEMBL3464	Nitric oxide synthase, inducible	REN	Mus musculus	inactive	inactive	both	6
MOL002346	Betaine	CHEMBL286	Renin	BCL2	Homo sapiens	inactive	inactive	inactive	6
MOL002346	Betaine	CHEMBL251	Adenosine A2a receptor	CHRM3	Homo sapiens	inactive	inactive	inactive	7
MOL002346	Betaine	CHEMBL245	Muscarinic acetylcholine receptor M3	TRAP1	Homo sapiens	inactive	inactive	inactive	7
MOL002346	Betaine	CHEMBL2007625	Isocitrate dehydrogenase [NADP] cytoplasmic	HDAC1	Homo sapiens	inactive	inactive	inactive	6
MOL002346	Betaine	CHEMBL2424	Glyoxalase I	ADRA1A	Homo sapiens	inactive	inactive	inactive	6
MOL002346	Betaine	CHEMBL3706	ADAM17	APLNR	Homo sapiens	inactive	inactive	inactive	6
MOL002346	Betaine	CHEMBL1628481	Apelin receptor	TDO2	Homo sapiens	inactive	inactive	inactive	7
MOL002346	Betaine	CHEMBL2140	Tryptophan 2,3-dioxygenase	LGALS3	Homo sapiens	inactive	inactive	inactive	6
MOL002346	Betaine	CHEMBL3510	Carbonic anhydrase XIV	KDM5C	Homo sapiens	inactive	inactive	inactive	6
MOL002346	Betaine	CHEMBL2366504	Structural capsid protein	F10	Human immunodeficiency virus 1	inactive	inactive	inactive	6
MOL002346	Betaine	CHEMBL3471	Human immunodeficiency virus type 1 integrase	CHRM5	Human immunodeficiency virus 1	inactive	inactive	inactive	6
MOL002346	Betaine	CHEMBL3459	Serotonin 1b (5-HT1b) receptor	CHIA	Rattus norvegicus	inactive	inactive	inactive	6.5
MOL002346	Betaine	CHEMBL3991501	Isocitrate dehydrogenase [NADP], mitochondrial	MC3R	Homo sapiens	inactive	inactive	inactive	6
MOL002346	Betaine	CHEMBL4644	Melanocortin receptor 3	ADRB3	Homo sapiens	inactive	inactive	inactive	7
MOL002346	Betaine	CHEMBL332	Matrix metalloproteinase-1	ADRA1D	Homo sapiens	inactive	inactive	inactive	6
MOL002346	Betaine	CHEMBL4718	MAP kinase-interacting serine/threonine-protein kinase MNK1	DOT1L	Homo sapiens	inactive	inactive	inactive	7.5
MOL002346	Betaine	CHEMBL1795117	Histone-lysine N-methyltransferase, H3 lysine-79 specific	PRMT5	Homo sapiens	inactive	inactive	inactive	6
MOL002346	Betaine	CHEMBL333	Matrix metalloproteinase-2	ACACA	Homo sapiens	inactive	inactive	inactive	6
MOL002346	Betaine	CHEMBL2397	Acetyl-CoA carboxylase 1	MAPKAPK2	Rattus norvegicus	inactive	inactive	inactive	6
MOL002346	Betaine	CHEMBL2208	MAP kinase-activated protein kinase 2	HSP90AA1	Homo sapiens	inactive	inactive	inactive	7.5
MOL002346	Betaine	CHEMBL4123	Neurotensin receptor 1	DHFR	Homo sapiens	inactive	inactive	inactive	7
MOL002346	Betaine	CHEMBL280	Matrix metalloproteinase 13	SLC5A2	Homo sapiens	inactive	inactive	inactive	6
MOL002346	Betaine	CHEMBL3933	Prostanoid DP receptor	AR	Mus musculus	inactive	inactive	inactive	7
MOL002346	Betaine	CHEMBL3649	Xanthine dehydrogenase	ESR2	Bos taurus	inactive	inactive	inactive	6
MOL002346	Betaine	CHEMBL3305	Testis-specific androgen-binding protein	NLRP3	Homo sapiens	inactive	inactive	inactive	6.5
MOL002346	Betaine	CHEMBL1741208	NACHT, LRR and PYD domains-containing protein 3	ALPL	Homo sapiens	inactive	inactive	inactive	6
MOL002346	Betaine	CHEMBL2094128	Cyclin-dependent kinase 2/cyclin A	CTSK	Homo sapiens	empty	inactive	both	7.5
MOL002346	Betaine	CHEMBL254	Phosphodiesterase 4A	FYN	Homo sapiens	inactive	inactive	inactive	6
MOL002346	Betaine	CHEMBL1841	Tyrosine-protein kinase FYN	TMPRSS6	Homo sapiens	inactive	inactive	inactive	6.5
MOL002346	Betaine	CHEMBL3501	Cholecystokinin A receptor	QPCT	Cavia porcellus	inactive	inactive	inactive	7
MOL002346	Betaine	CHEMBL321	Matrix metalloproteinase 9	CHRM2	Homo sapiens	inactive	inactive	inactive	6
MOL002346	Betaine	CHEMBL269	Delta opioid receptor	BCHE	Rattus norvegicus	inactive	inactive	inactive	7
MOL002346	Betaine	CHEMBL5763	Cholinesterase	SLC9A1	Equus caballus	inactive	inactive	inactive	6
MOL002346	Betaine	CHEMBL3883328	Casein kinase II alpha'/ beta	DHODH	Homo sapiens	inactive	inactive	inactive	6.5
MOL002346	Betaine	CHEMBL4699	Isoprenylcysteine carboxyl methyltransferase	HRH3	Homo sapiens	inactive	inactive	inactive	6
MOL002346	Betaine	CHEMBL264	Histamine H3 receptor	LCK	Homo sapiens	empty	inactive	inactive	7
MOL002346	Betaine	CHEMBL258	Tyrosine-protein kinase LCK	HDAC6	Homo sapiens	inactive	inactive	inactive	7.5
MOL002346	Betaine	CHEMBL1865	Histone deacetylase 6	ACE	Homo sapiens	empty	inactive	inactive	6
MOL002346	Betaine	CHEMBL4074	Angiotensin-converting enzyme	DHFR	Oryctolagus cuniculus	inactive	inactive	inactive	6
MOL002346	Betaine	CHEMBL338	Dopamine transporter	F11	Rattus norvegicus	inactive	inactive	inactive	6
MOL002346	Betaine	CHEMBL3242	Carbonic anhydrase XII	CYP26A1	Homo sapiens	inactive	inactive	inactive	6
MOL002346	Betaine	CHEMBL5141	Cytochrome P450 26A1	CFD	Homo sapiens	inactive	inactive	inactive	6
MOL002346	Betaine	CHEMBL2176771	Complement factor D	GPR84	Homo sapiens	inactive	inactive	inactive	6
MOL002346	Betaine	CHEMBL3714079	G-protein coupled receptor 84	MC4R	Homo sapiens	inactive	inactive	inactive	7
MOL002346	Betaine	CHEMBL3478	Phosphodiesterase 5A	KLKB1	Bos taurus	inactive	inactive	inactive	6
MOL002346	Betaine	CHEMBL3038482	DNA gyrase	F9	Staphylococcus aureus	empty	inactive	inactive	6
MOL002346	Betaine	CHEMBL2016	Coagulation factor IX	IMPDH2	Homo sapiens	inactive	inactive	inactive	6
MOL002346	Betaine	CHEMBL1906	Serine/threonine-protein kinase RAF	FGFR1	Homo sapiens	inactive	inactive	inactive	7.5
MOL002346	Betaine	CHEMBL4062	Calpain 1	ADRA2A	Sus scrofa	inactive	inactive	inactive	6
MOL002346	Betaine	CHEMBL299	Protein kinase C alpha	MGLL	Homo sapiens	inactive	inactive	inactive	7.5
MOL002346	Betaine	CHEMBL1921666	DNA gyrase subunit B	MALT1	Staphylococcus aureus	empty	inactive	inactive	6
MOL002346	Betaine	CHEMBL3632452	Mucosa-associated lymphoid tissue lymphoma translocation protein 1	WDR5	Homo sapiens	inactive	inactive	inactive	6
MOL002346	Betaine	CHEMBL2096912	Protein farnesyltransferase	TDP2	Mus musculus	inactive	inactive	inactive	6
MOL002346	Betaine	CHEMBL2169736	Tyrosyl-DNA phosphodiesterase 2	CTSB	Homo sapiens	inactive	inactive	inactive	6
MOL002346	Betaine	CHEMBL302	Adenosine A2a receptor	AVPR1A	Rattus norvegicus	inactive	inactive	inactive	7
MOL002346	Betaine	CHEMBL1889	Vasopressin V1a receptor	ADRA2C	Homo sapiens	inactive	inactive	inactive	7
MOL002346	Betaine	CHEMBL329	Type-1A angiotensin II receptor	CCR4	Rattus norvegicus	empty	inactive	both	7
MOL002346	Betaine	CHEMBL2414	C-C chemokine receptor type 4	COMT	Homo sapiens	inactive	inactive	inactive	7
MOL002346	Betaine	CHEMBL2372	Catechol O-methyltransferase	ADRA1B	Rattus norvegicus	inactive	inactive	inactive	6.5
MOL002346	Betaine	CHEMBL315	Alpha-1b adrenergic receptor	BRAF	Rattus norvegicus	inactive	inactive	inactive	7
MOL002346	Betaine	CHEMBL3535	Phosphodiesterase 9A	BRD1	Homo sapiens	empty	inactive	inactive	6
MOL002346	Betaine	CHEMBL260	MAP kinase p38 alpha	DHFR	Homo sapiens	inactive	inactive	inactive	7.5
MOL002346	Betaine	CHEMBL2575	Dihydrofolate reductase	CCR5	Gallus gallus	empty	inactive	inactive	6
MOL002346	Betaine	CHEMBL274	C-C chemokine receptor type 5	ROS1	Homo sapiens	inactive	inactive	inactive	7
MOL002346	Betaine	CHEMBL5568	Proto-oncogene tyrosine-protein kinase ROS	ATAD2	Homo sapiens	inactive	inactive	inactive	7.5
MOL002346	Betaine	CHEMBL2094108	Protein farnesyltransferase	HDAC8	Homo sapiens	inactive	inactive	inactive	6
MOL002346	Betaine	CHEMBL3797017	Histone deacetylase 8	MCL1	Schistosoma mansoni	inactive	inactive	inactive	6
MOL002346	Betaine	CHEMBL4361	Induced myeloid leukemia cell differentiation protein Mcl-1	TMIGD3	Homo sapiens	inactive	inactive	inactive	6
MOL002346	Betaine	CHEMBL3712907	Transmembrane domain-containing protein TMIGD3	DHODH	Homo sapiens	inactive	inactive	inactive	6
MOL002346	Betaine	CHEMBL1966	Dihydroorotate dehydrogenase	BACE1	Homo sapiens	inactive	inactive	inactive	6
MOL002346	Betaine	CHEMBL4822	Beta-secretase 1	CYP2A6	Homo sapiens	inactive	inactive	inactive	6
MOL002346	Betaine	CHEMBL5282	Cytochrome P450 2A6	ADRB1	Homo sapiens	inactive	inactive	inactive	6
MOL002346	Betaine	CHEMBL3142	DNA-dependent protein kinase	GRM2	Homo sapiens	inactive	inactive	inactive	7.5
MOL002346	Betaine	CHEMBL5137	Metabotropic glutamate receptor 2	DDR2	Homo sapiens	inactive	inactive	inactive	7
MOL002346	Betaine	CHEMBL5122	Discoidin domain-containing receptor 2	SPHK2	Homo sapiens	inactive	inactive	inactive	7.5
MOL002346	Betaine	CHEMBL3023	Sphingosine kinase 2	DHFR	Homo sapiens	inactive	inactive	inactive	6
MOL002346	Betaine	CHEMBL3157	Bradykinin B2 receptor	NOX4	Homo sapiens	inactive	inactive	inactive	7
MOL002346	Betaine	CHEMBL206	Estrogen receptor alpha	EED	Homo sapiens	inactive	inactive	inactive	7
MOL002346	Betaine	CHEMBL2189117	Polycomb protein EED	PIN1	Homo sapiens	inactive	inactive	inactive	6
MOL002346	Betaine	CHEMBL1781	DNA topoisomerase I	LDHA	Homo sapiens	inactive	inactive	both	6
MOL002346	Betaine	CHEMBL4835	L-lactate dehydrogenase A chain	ADRB2	Homo sapiens	inactive	inactive	inactive	6
MOL002346	Betaine	CHEMBL238	Dopamine transporter	KDM5A	Homo sapiens	inactive	inactive	inactive	6
MOL002346	Betaine	CHEMBL2424504	Lysine-specific demethylase 5A	FFAR2	Homo sapiens	empty	inactive	inactive	6
MOL002346	Betaine	CHEMBL5493	Free fatty acid receptor 2	KEAP1	Homo sapiens	inactive	inactive	inactive	6.5
MOL002346	Betaine	CHEMBL402	HMG-CoA reductase	GPBAR1	Homo sapiens	inactive	inactive	inactive	6
MOL002346	Betaine	CHEMBL4029	Interleukin-8 receptor A	CCR2	Homo sapiens	inactive	inactive	inactive	6.5
MOL002346	Betaine	CHEMBL4015	C-C chemokine receptor type 2	LDHB	Homo sapiens	inactive	inactive	inactive	7
MOL002346	Betaine	CHEMBL1804	Somatostatin receptor 2	CHRM2	Homo sapiens	inactive	inactive	inactive	7
MOL002346	Betaine	CHEMBL3815	Squalene synthetase	CYP1A2	Rattus norvegicus	inactive	inactive	inactive	6
MOL002346	Betaine	CHEMBL3959	Quinone reductase 2	PLK1	Homo sapiens	inactive	inactive	inactive	6
MOL002346	Betaine	CHEMBL3024	Serine/threonine-protein kinase PLK1	NPY1R	Homo sapiens	inactive	inactive	inactive	7.5
MOL002346	Betaine	CHEMBL4777	Neuropeptide Y receptor type 1	P2RX4	Homo sapiens	inactive	inactive	inactive	7
MOL002346	Betaine	CHEMBL2104	P2X purinoceptor 4	KAT6A	Homo sapiens	inactive	inactive	inactive	5
MOL002346	Betaine	CHEMBL3774298	Histone acetyltransferase KAT6A	PLG	Homo sapiens	inactive	inactive	inactive	6
MOL002346	Betaine	CHEMBL1801	Plasminogen	HDAC3	Homo sapiens	inactive	inactive	inactive	6
MOL002346	Betaine	CHEMBL1829	Histone deacetylase 3	KCNN3	Homo sapiens	inactive	inactive	inactive	6
MOL002346	Betaine	CHEMBL4358	Arachidonate 15-lipoxygenase	YES1	Oryctolagus cuniculus	inactive	inactive	inactive	6
MOL002346	Betaine	CHEMBL4588	Matrix metalloproteinase 8	GPR35	Homo sapiens	inactive	inactive	inactive	6
MOL002346	Betaine	CHEMBL1293267	G-protein coupled receptor 35	ATM	Homo sapiens	inactive	inactive	inactive	7
MOL000764	magnoflorine	CHEMBL4150	Enoyl-acyl-carrier protein reductase	ADA	Plasmodium falciparum	active	active	both	6
MOL000764	magnoflorine	CHEMBL1907591	Neuronal acetylcholine receptor; alpha4/beta4	ALPL	Homo sapiens	active	active	active	5
MOL000764	magnoflorine	CHEMBL5979	Alkaline phosphatase, tissue-nonspecific isozyme	SLC9A1	Homo sapiens	empty	active	both	6
MOL000764	magnoflorine	CHEMBL4086	Prostanoid EP4 receptor	DHFR	Rattus norvegicus	active	active	active	7
MOL000764	magnoflorine	CHEMBL2304404	Adenosine A1 receptor	MGLL	Cavia porcellus	active	active	active	7
MOL000764	magnoflorine	CHEMBL3321	Monoglyceride lipase	CHRM1	Rattus norvegicus	active	active	active	6
MOL000764	magnoflorine	CHEMBL3655	Tyrosine-protein kinase SRC	COMT	Gallus gallus	active	active	active	6.5
MOL000764	magnoflorine	CHEMBL276	Muscarinic acetylcholine receptor M1	DHFR	Rattus norvegicus	active	active	active	7
MOL000764	magnoflorine	CHEMBL2372	Catechol O-methyltransferase	PIN1	Rattus norvegicus	active	active	active	6.5
MOL000764	magnoflorine	CHEMBL2288	Peptidyl-prolyl cis-trans isomerase NIMA-interacting 1	CYP1A2	Homo sapiens	empty	active	both	6
MOL000764	magnoflorine	CHEMBL3081	Aldose reductase	P2RX4	Bos taurus	empty	both	both	6
MOL000764	magnoflorine	CHEMBL2096912	Protein farnesyltransferase	F10	Mus musculus	empty	both	both	6
MOL000764	magnoflorine	CHEMBL5062	Coagulation factor X	CHRM3	Oryctolagus cuniculus	empty	empty	empty	6.5
MOL000764	magnoflorine	CHEMBL5498	Muscarinic acetylcholine receptor M3	SLC18A2	Cavia porcellus	empty	empty	both	7
MOL000764	magnoflorine	CHEMBL4828	Synaptic vesicular amine transporter	KDM4A	Rattus norvegicus	empty	empty	both	6
MOL000764	magnoflorine	CHEMBL2487	Beta amyloid A4 protein	ACHE	Homo sapiens	empty	empty	empty	6
MOL000764	magnoflorine	CHEMBL5896	Lysine-specific demethylase 4A	ACHE	Homo sapiens	empty	empty	inactive	6
MOL000764	magnoflorine	CHEMBL4780	Acetylcholinesterase	ADRA1D	Torpedo californica	empty	empty	both	6
MOL000764	magnoflorine	CHEMBL236	Delta opioid receptor	BCL2	Homo sapiens	empty	empty	inactive	7
MOL000764	magnoflorine	CHEMBL2424	Glyoxalase I	ITGA4	Homo sapiens	empty	empty	inactive	6
MOL000764	magnoflorine	CHEMBL3459	Serotonin 1b (5-HT1b) receptor	HSP90AA1	Rattus norvegicus	empty	empty	empty	6.5
MOL000764	magnoflorine	CHEMBL5163	Sodium channel protein type III alpha subunit	DHFR	Homo sapiens	empty	empty	both	5
MOL000764	magnoflorine	CHEMBL6136	Lysine-specific histone demethylase 1	QPCT	Homo sapiens	empty	empty	active	6
MOL000764	magnoflorine	CHEMBL5366	Poly [ADP-ribose] polymerase 2	HRH3	Homo sapiens	empty	empty	both	6
MOL000764	magnoflorine	CHEMBL2411	Serotonin 3a (5-HT3a) receptor	IMPDH2	Rattus norvegicus	empty	empty	active	6.5
MOL000764	magnoflorine	CHEMBL2002	Inosine-5'-monophosphate dehydrogenase 2	MALT1	Homo sapiens	empty	empty	active	6
MOL000764	magnoflorine	CHEMBL4077	Melanocortin receptor 1	TDP2	Mus musculus	empty	empty	both	7
MOL000764	magnoflorine	CHEMBL3632452	Mucosa-associated lymphoid tissue lymphoma translocation protein 1	ADRA2C	Homo sapiens	empty	empty	both	6
MOL000764	magnoflorine	CHEMBL1916	Alpha-2c adrenergic receptor	DHFR	Homo sapiens	empty	empty	both	7
MOL000764	magnoflorine	CHEMBL2575	Dihydrofolate reductase	HDAC8	Gallus gallus	empty	empty	inactive	6
MOL000764	magnoflorine	CHEMBL3085613	DNA gyrase subunit B	NOX4	Mycobacterium smegmatis	empty	empty	empty	6
MOL000764	magnoflorine	CHEMBL3142	DNA-dependent protein kinase	KEAP1	Homo sapiens	empty	empty	both	7.5
MOL000764	magnoflorine	CHEMBL1250375	NADPH oxidase 4	SLC5A1	Homo sapiens	empty	empty	both	6
MOL000764	magnoflorine	CHEMBL4358	Arachidonate 15-lipoxygenase	DHFR	Oryctolagus cuniculus	empty	empty	inactive	6
MOL000764	magnoflorine	CHEMBL2902	Dihydrofolate reductase	USP7	Lactobacillus casei	empty	inactive	both	6
MOL000764	magnoflorine	CHEMBL226	Adenosine A1 receptor	VCP	Homo sapiens	inactive	inactive	inactive	7
MOL000764	magnoflorine	CHEMBL1827	Phosphodiesterase 5A	IL2	Homo sapiens	inactive	inactive	inactive	6
MOL000764	magnoflorine	CHEMBL5880	Interleukin-2	GRM3	Homo sapiens	inactive	inactive	inactive	6
MOL000764	magnoflorine	CHEMBL2888	Metabotropic glutamate receptor 3	CASP3	Homo sapiens	inactive	inactive	inactive	7
MOL000764	magnoflorine	CHEMBL1991	Inhibitor of nuclear factor kappa B kinase beta subunit	HRH1	Homo sapiens	inactive	inactive	inactive	7.5
MOL000764	magnoflorine	CHEMBL3969	Carbonic anhydrase VB	PREP	Homo sapiens	empty	inactive	inactive	6
MOL000764	magnoflorine	CHEMBL3571	Cannabinoid CB1 receptor	CALCRL	Rattus norvegicus	inactive	inactive	inactive	7
MOL000764	magnoflorine	CHEMBL224	Serotonin 2a (5-HT2a) receptor	CASP1	Homo sapiens	inactive	inactive	inactive	7
MOL000764	magnoflorine	CHEMBL6031	Histone-lysine N-methyltransferase, H3 lysine-9 specific 5	KRAS	Homo sapiens	inactive	inactive	both	6
MOL000764	magnoflorine	CHEMBL2189121	GTPase KRas	KDM4B	Homo sapiens	inactive	inactive	inactive	6
MOL000764	magnoflorine	CHEMBL4408	Phosphodiesterase 8B	HRH2	Homo sapiens	inactive	inactive	inactive	6
MOL000764	magnoflorine	CHEMBL3429	Estrogen-related receptor alpha	PGR	Homo sapiens	empty	inactive	both	7
MOL000764	magnoflorine	CHEMBL1941	Histamine H2 receptor	ACHE	Homo sapiens	inactive	inactive	inactive	7
MOL000764	magnoflorine	CHEMBL220	Acetylcholinesterase	DHFR	Homo sapiens	inactive	inactive	inactive	6
MOL000764	magnoflorine	CHEMBL234	Dopamine D3 receptor	TBXAS1	Homo sapiens	inactive	inactive	inactive	7
MOL000764	magnoflorine	CHEMBL1809	Dihydrofolate reductase	PLK4	Escherichia coli	empty	inactive	inactive	6
MOL000764	magnoflorine	CHEMBL1835	Thromboxane-A synthase	CHRM4	Homo sapiens	empty	inactive	inactive	6
MOL000764	magnoflorine	CHEMBL3788	Serine/threonine-protein kinase PLK4	NPY2R	Homo sapiens	inactive	inactive	inactive	7.5
MOL000764	magnoflorine	CHEMBL4018	Neuropeptide Y receptor type 2	PTK2	Homo sapiens	inactive	inactive	inactive	7
MOL000764	magnoflorine	CHEMBL2695	Focal adhesion kinase 1	CASP8	Homo sapiens	inactive	inactive	inactive	7.5
MOL000764	magnoflorine	CHEMBL2326	Carbonic anhydrase VII	PSMB9	Homo sapiens	inactive	inactive	inactive	6
MOL000764	magnoflorine	CHEMBL3776	Caspase-8	ABCC1	Homo sapiens	inactive	inactive	inactive	6
MOL000764	magnoflorine	CHEMBL3004	Multidrug resistance-associated protein 1	PPARG	Homo sapiens	inactive	inactive	inactive	6
MOL000764	magnoflorine	CHEMBL235	Peroxisome proliferator-activated receptor gamma	CYSLTR1	Homo sapiens	inactive	inactive	inactive	7
MOL000764	magnoflorine	CHEMBL1983	Serotonin 1d (5-HT1d) receptor	EPHX1	Homo sapiens	inactive	inactive	inactive	7
MOL000764	magnoflorine	CHEMBL1798	Cysteinyl leukotriene receptor 1	LIMK2	Homo sapiens	inactive	inactive	inactive	7
MOL000764	magnoflorine	CHEMBL1968	Epoxide hydrolase 1	ADRA2B	Homo sapiens	empty	inactive	inactive	6
MOL000764	magnoflorine	CHEMBL1942	Alpha-2b adrenergic receptor	IMPDH1	Homo sapiens	inactive	inactive	inactive	7
MOL000764	magnoflorine	CHEMBL1822	Inosine-5'-monophosphate dehydrogenase 1	ADK	Homo sapiens	inactive	inactive	inactive	6
MOL000764	magnoflorine	CHEMBL3589	Adenosine kinase	PRMT3	Homo sapiens	inactive	inactive	inactive	6
MOL000764	magnoflorine	CHEMBL5113	Orexin receptor 1	F7	Homo sapiens	empty	inactive	inactive	7
MOL000764	magnoflorine	CHEMBL5891	Protein arginine N-methyltransferase 3	BRD4	Homo sapiens	inactive	inactive	both	6
MOL000764	magnoflorine	CHEMBL3991	Coagulation factor VII	ACHE	Homo sapiens	empty	inactive	inactive	6
MOL000764	magnoflorine	CHEMBL1163125	Bromodomain-containing protein 4	SLC1A2	Homo sapiens	inactive	inactive	inactive	6
MOL000764	magnoflorine	CHEMBL4973	Excitatory amino acid transporter 2	MC5R	Homo sapiens	empty	inactive	inactive	6
MOL000764	magnoflorine	CHEMBL4608	Melanocortin receptor 5	MGLL	Homo sapiens	inactive	inactive	inactive	7
MOL000764	magnoflorine	CHEMBL4191	Monoglyceride lipase	NR3C1	Homo sapiens	inactive	inactive	inactive	6
MOL000764	magnoflorine	CHEMBL3371	Serotonin 6 (5-HT6) receptor	NOS2	Homo sapiens	inactive	inactive	inactive	7
MOL000764	magnoflorine	CHEMBL2034	Glucocorticoid receptor	REN	Homo sapiens	inactive	inactive	inactive	7
MOL000764	magnoflorine	CHEMBL251	Adenosine A2a receptor	CHRM3	Homo sapiens	inactive	inactive	inactive	7
MOL000764	magnoflorine	CHEMBL4653	Dipeptidyl peptidase IV	TRAP1	Rattus norvegicus	inactive	inactive	inactive	6
MOL000764	magnoflorine	CHEMBL1850	Dopamine D5 receptor	HDAC1	Homo sapiens	empty	inactive	both	7
MOL000764	magnoflorine	CHEMBL325	Histone deacetylase 1	ADRA1A	Homo sapiens	inactive	inactive	inactive	6
MOL000764	magnoflorine	CHEMBL319	Alpha-1a adrenergic receptor	APLNR	Rattus norvegicus	empty	inactive	inactive	7
MOL000764	magnoflorine	CHEMBL3706	ADAM17	TDO2	Homo sapiens	inactive	inactive	inactive	6
MOL000764	magnoflorine	CHEMBL1628481	Apelin receptor	LGALS3	Homo sapiens	inactive	inactive	inactive	7
MOL000764	magnoflorine	CHEMBL4531	Galectin-3	KDM5C	Homo sapiens	empty	inactive	inactive	6
MOL000764	magnoflorine	CHEMBL2431	Serine/threonine-protein kinase AKT2	F10	Homo sapiens	inactive	inactive	inactive	7.5
MOL000764	magnoflorine	CHEMBL287	Sigma opioid receptor	CHRM5	Homo sapiens	empty	inactive	inactive	6
MOL000764	magnoflorine	CHEMBL2035	Muscarinic acetylcholine receptor M5	CHIA	Homo sapiens	inactive	inactive	inactive	7
MOL000764	magnoflorine	CHEMBL1293197	Acidic mammalian chitinase	MC3R	Homo sapiens	inactive	inactive	inactive	6
MOL000764	magnoflorine	CHEMBL3991501	Isocitrate dehydrogenase [NADP], mitochondrial	ADRB3	Homo sapiens	inactive	inactive	inactive	6
MOL000764	magnoflorine	CHEMBL246	Beta-3 adrenergic receptor	METAP2	Homo sapiens	inactive	inactive	inactive	7
MOL000764	magnoflorine	CHEMBL3922	Methionine aminopeptidase 2	ADRA1D	Homo sapiens	empty	inactive	inactive	6
MOL000764	magnoflorine	CHEMBL326	Alpha-1d adrenergic receptor	DOT1L	Rattus norvegicus	empty	inactive	inactive	7
MOL000764	magnoflorine	CHEMBL4718	MAP kinase-interacting serine/threonine-protein kinase MNK1	PRMT5	Homo sapiens	empty	inactive	inactive	7.5
MOL000764	magnoflorine	CHEMBL5375	Hepatitis C virus NS5B RNA-dependent RNA polymerase	ACACA	Hepatitis C virus	inactive	inactive	inactive	6
MOL000764	magnoflorine	CHEMBL333	Matrix metalloproteinase-2	MAPKAPK2	Homo sapiens	inactive	inactive	inactive	6
MOL000764	magnoflorine	CHEMBL284	Dipeptidyl peptidase IV	SLC5A2	Homo sapiens	inactive	inactive	inactive	6
MOL000764	magnoflorine	CHEMBL2366517	Protease	AR	Human immunodeficiency virus 1	inactive	inactive	inactive	6
MOL000764	magnoflorine	CHEMBL256	Adenosine A3 receptor	ESR2	Homo sapiens	inactive	inactive	inactive	7
MOL000764	magnoflorine	CHEMBL4683	Fibroblast activation protein alpha	NLRP3	Homo sapiens	inactive	inactive	inactive	6
MOL000764	magnoflorine	CHEMBL1741208	NACHT, LRR and PYD domains-containing protein 3	CTSK	Homo sapiens	inactive	inactive	both	6
MOL000764	magnoflorine	CHEMBL268	Cathepsin K	FYN	Homo sapiens	inactive	inactive	inactive	6
MOL000764	magnoflorine	CHEMBL254	Phosphodiesterase 4A	ACHE	Homo sapiens	inactive	inactive	inactive	6
MOL000764	magnoflorine	CHEMBL1841	Tyrosine-protein kinase FYN	TMPRSS6	Homo sapiens	inactive	inactive	inactive	6.5
MOL000764	magnoflorine	CHEMBL2434	Interleukin-8 receptor B	CHRM2	Homo sapiens	inactive	inactive	inactive	7
MOL000764	magnoflorine	CHEMBL255	Adenosine A2b receptor	BCHE	Homo sapiens	inactive	inactive	inactive	7
MOL000764	magnoflorine	CHEMBL5763	Cholinesterase	DHODH	Equus caballus	inactive	inactive	inactive	6
MOL000764	magnoflorine	CHEMBL3486	Dihydroorotate dehydrogenase	LCK	Plasmodium falciparum	inactive	inactive	inactive	6
MOL000764	magnoflorine	CHEMBL4699	Isoprenylcysteine carboxyl methyltransferase	HDAC6	Homo sapiens	empty	inactive	inactive	6
MOL000764	magnoflorine	CHEMBL258	Tyrosine-protein kinase LCK	ACE	Homo sapiens	inactive	inactive	inactive	7.5
MOL000764	magnoflorine	CHEMBL4074	Angiotensin-converting enzyme	F11	Oryctolagus cuniculus	inactive	inactive	inactive	6
MOL000764	magnoflorine	CHEMBL2820	Coagulation factor XI	CYP26A1	Homo sapiens	empty	inactive	inactive	6
MOL000764	magnoflorine	CHEMBL3242	Carbonic anhydrase XII	CFD	Homo sapiens	empty	inactive	inactive	6
MOL000764	magnoflorine	CHEMBL5141	Cytochrome P450 26A1	GPR84	Homo sapiens	inactive	inactive	inactive	6
MOL000764	magnoflorine	CHEMBL2176771	Complement factor D	MC4R	Homo sapiens	inactive	inactive	inactive	6
MOL000764	magnoflorine	CHEMBL4465	Acyl coenzyme A:cholesterol acyltransferase 2	KLKB1	Homo sapiens	inactive	inactive	inactive	6
MOL000764	magnoflorine	CHEMBL2955	Sphingosine 1-phosphate receptor Edg-5	F9	Homo sapiens	inactive	inactive	inactive	7
MOL000764	magnoflorine	CHEMBL4329	Kappa opioid receptor	FGFR1	Mus musculus	inactive	inactive	inactive	7
MOL000764	magnoflorine	CHEMBL1898	Serotonin 1b (5-HT1b) receptor	ADRA2A	Homo sapiens	inactive	inactive	inactive	7
MOL000764	magnoflorine	CHEMBL299	Protein kinase C alpha	WDR5	Homo sapiens	inactive	inactive	inactive	7.5
MOL000764	magnoflorine	CHEMBL4462	NAD-dependent deacetylase sirtuin 2	CTSB	Homo sapiens	inactive	inactive	inactive	6
MOL000764	magnoflorine	CHEMBL4072	Cathepsin B	PLAU	Homo sapiens	inactive	inactive	inactive	6
MOL000764	magnoflorine	CHEMBL302	Adenosine A2a receptor	AVPR1A	Rattus norvegicus	empty	inactive	inactive	7
MOL000764	magnoflorine	CHEMBL275	Phosphodiesterase 4B	CCR4	Homo sapiens	inactive	inactive	inactive	6
MOL000764	magnoflorine	CHEMBL329	Type-1A angiotensin II receptor	ADRA1B	Rattus norvegicus	inactive	inactive	inactive	7
MOL000764	magnoflorine	CHEMBL2414	C-C chemokine receptor type 4	BRAF	Homo sapiens	inactive	inactive	inactive	7
MOL000764	magnoflorine	CHEMBL3535	Phosphodiesterase 9A	BRD1	Homo sapiens	inactive	inactive	inactive	6
MOL000764	magnoflorine	CHEMBL1875	Serotonin 4 (5-HT4) receptor	CCR5	Homo sapiens	empty	inactive	inactive	7
MOL000764	magnoflorine	CHEMBL260	MAP kinase p38 alpha	ROS1	Homo sapiens	inactive	inactive	inactive	7.5
MOL000764	magnoflorine	CHEMBL274	C-C chemokine receptor type 5	ATAD2	Homo sapiens	inactive	inactive	inactive	7
MOL000764	magnoflorine	CHEMBL3864	Protein-tyrosine phosphatase 2C	MCL1	Homo sapiens	inactive	inactive	inactive	6
MOL000764	magnoflorine	CHEMBL2094108	Protein farnesyltransferase	TMIGD3	Homo sapiens	inactive	inactive	inactive	6
MOL000764	magnoflorine	CHEMBL4361	Induced myeloid leukemia cell differentiation protein Mcl-1	DHODH	Homo sapiens	inactive	inactive	inactive	6
MOL000764	magnoflorine	CHEMBL3712907	Transmembrane domain-containing protein TMIGD3	BACE1	Homo sapiens	inactive	inactive	inactive	6
MOL000764	magnoflorine	CHEMBL1966	Dihydroorotate dehydrogenase	CYP2A6	Homo sapiens	inactive	inactive	inactive	6
MOL000764	magnoflorine	CHEMBL4822	Beta-secretase 1	ADRB1	Homo sapiens	inactive	inactive	inactive	6
MOL000764	magnoflorine	CHEMBL5282	Cytochrome P450 2A6	GRM2	Homo sapiens	inactive	inactive	inactive	6
MOL000764	magnoflorine	CHEMBL213	Beta-1 adrenergic receptor	DDR2	Homo sapiens	inactive	inactive	inactive	7
MOL000764	magnoflorine	CHEMBL5137	Metabotropic glutamate receptor 2	SPHK2	Homo sapiens	empty	inactive	both	7
MOL000764	magnoflorine	CHEMBL3157	Bradykinin B2 receptor	EED	Homo sapiens	inactive	inactive	inactive	7
MOL000764	magnoflorine	CHEMBL2189117	Polycomb protein EED	LDHA	Homo sapiens	inactive	inactive	inactive	6
MOL000764	magnoflorine	CHEMBL1781	DNA topoisomerase I	ADRB2	Homo sapiens	inactive	inactive	inactive	6
MOL000764	magnoflorine	CHEMBL210	Beta-2 adrenergic receptor	KDM5A	Homo sapiens	inactive	inactive	inactive	7
MOL000764	magnoflorine	CHEMBL238	Dopamine transporter	FFAR2	Homo sapiens	inactive	inactive	inactive	6
MOL000764	magnoflorine	CHEMBL5493	Free fatty acid receptor 2	GPBAR1	Homo sapiens	inactive	inactive	inactive	6.5
MOL000764	magnoflorine	CHEMBL1255150	G-protein coupled bile acid receptor 1	CCR2	Mus musculus	inactive	inactive	inactive	7
MOL000764	magnoflorine	CHEMBL4029	Interleukin-8 receptor A	LDHB	Homo sapiens	inactive	inactive	inactive	6.5
MOL000764	magnoflorine	CHEMBL4940	L-lactate dehydrogenase B chain	CHRM2	Homo sapiens	inactive	inactive	inactive	6
MOL000764	magnoflorine	CHEMBL3385	MAP kinase ERK1	PLK1	Homo sapiens	inactive	inactive	inactive	7.5
MOL000764	magnoflorine	CHEMBL3959	Quinone reductase 2	NPY1R	Homo sapiens	inactive	inactive	both	6
MOL000764	magnoflorine	CHEMBL3024	Serine/threonine-protein kinase PLK1	KAT6A	Homo sapiens	inactive	inactive	inactive	7.5
MOL000764	magnoflorine	CHEMBL4777	Neuropeptide Y receptor type 1	PLG	Homo sapiens	inactive	inactive	inactive	7
MOL000764	magnoflorine	CHEMBL3774298	Histone acetyltransferase KAT6A	HDAC3	Homo sapiens	inactive	inactive	inactive	6
MOL000764	magnoflorine	CHEMBL1801	Plasminogen	KCNN3	Homo sapiens	inactive	inactive	inactive	6
MOL000764	magnoflorine	CHEMBL4414	Plasmepsin 2	YES1	Plasmodium falciparum	empty	inactive	inactive	6
MOL000764	magnoflorine	CHEMBL4204	MAP kinase signal-integrating kinase 2	GPR35	Homo sapiens	inactive	inactive	inactive	7.5
MOL000764	magnoflorine	CHEMBL4588	Matrix metalloproteinase 8	DHFR	Homo sapiens	inactive	inactive	inactive	6
MOL000764	magnoflorine	CHEMBL1293267	G-protein coupled receptor 35	ATM	Homo sapiens	empty	inactive	both	7

## Sheet: SwissTargetPrediction
All gene related active compounds through ADME screening based on SwissTargetPrediction database
MOL ID	MolName	Target	Common name	Probilitity
MOL002346	Betaine	High-affinity choline transporter (by homology)	SLC5A7	0
MOL002346	Betaine	Gamma-butyrobetaine dioxygenase	BBOX1	0
MOL002346	Betaine	Adenylosuccinate synthetase 2	ADSS	0
MOL002346	Betaine	Lysine-specific demethylase 3A	KDM3A	0
MOL002346	Betaine	Lysine-specific demethylase 6B	KDM6B	0
MOL002346	Betaine	Lysine-specific demethylase 5C	KDM5C	0
MOL002346	Betaine	Hypoxia-inducible factor prolyl hydroxylase 1	EGLN2	0
MOL002346	Betaine	Egl nine homolog 1	EGLN1	0
MOL002346	Betaine	Muscarinic acetylcholine receptor M4	CHRM4	0
MOL002346	Betaine	Neuronal acetylcholine receptor; alpha4/beta2	CHRNA4 CHRNB2	0
MOL002346	Betaine	Muscarinic acetylcholine receptor M5	CHRM5	0
MOL002346	Betaine	Muscarinic acetylcholine receptor M2	CHRM2	0
MOL002346	Betaine	Muscarinic acetylcholine receptor M1	CHRM1	0
MOL002346	Betaine	Muscarinic acetylcholine receptor M3	CHRM3	0
MOL002346	Betaine	Neuronal acetylcholine receptor protein alpha-7 subunit	CHRNA7	0
MOL002346	Betaine	Carbonic anhydrase II	CA2	0
MOL002346	Betaine	Carbonic anhydrase I	CA1	0
MOL002346	Betaine	Carbonic anhydrase XII	CA12	0
MOL002346	Betaine	Carbonic anhydrase IX	CA9	0
MOL002331	N-Methylflindersine	Estradiol 17-beta-dehydrogenase 3	HSD17B3	0.0535561
MOL002331	N-Methylflindersine	Carbonic anhydrase XII	CA12	0.0535561
MOL002331	N-Methylflindersine	Carbonic anhydrase IX	CA9	0.0535561
MOL002331	N-Methylflindersine	Glycogen synthase kinase-3 beta	GSK3B	0.0535561
MOL002331	N-Methylflindersine	Adenosine A1 receptor (by homology)	ADORA1	0.0535561
MOL002331	N-Methylflindersine	Regulator of G-protein signaling 4	RGS4	0.0535561
MOL002331	N-Methylflindersine	Muscarinic acetylcholine receptor M3	CHRM3	0.0535561
MOL002331	N-Methylflindersine	Ribosomal protein S6 kinase 1	RPS6KB1	0.0535561
MOL002331	N-Methylflindersine	Serine/threonine-protein kinase Aurora-A	AURKA	0.0535561
MOL002331	N-Methylflindersine	Metabotropic glutamate receptor 5	GRM5	0.0535561
MOL002331	N-Methylflindersine	Tankyrase-2	TNKS2	0.0535561
MOL002331	N-Methylflindersine	11-beta-hydroxysteroid dehydrogenase 1	HSD11B1	0.0535561
MOL002331	N-Methylflindersine	P2X purinoceptor 7	P2RX7	0.0535561
MOL002331	N-Methylflindersine	Metabotropic glutamate receptor 1	GRM1	0.0535561
MOL002331	N-Methylflindersine	Voltage-gated potassium channel subunit Kv1.5	KCNA5	0.0535561
MOL002331	N-Methylflindersine	Phosphodiesterase 10A	PDE10A	0.0535561
MOL002331	N-Methylflindersine	Carbonic anhydrase II	CA2	0.0535561
MOL002331	N-Methylflindersine	Carbonic anhydrase VA	CA5A	0.0535561
MOL002331	N-Methylflindersine	Hepatocyte growth factor receptor	MET	0.0535561
MOL002331	N-Methylflindersine	Sodium/potassium/calcium exchanger 6, mitochondrial	SLC8B1	0.0535561
MOL002331	N-Methylflindersine	Macrophage-stimulating protein receptor	MST1R	0.0535561
MOL002331	N-Methylflindersine	Protein farnesyltransferase	FNTA FNTB	0.0535561
MOL002331	N-Methylflindersine	Cytochrome P450 19A1	CYP19A1	0.0535561
MOL002331	N-Methylflindersine	Quinone reductase 1	NQO1	0.0535561
MOL002331	N-Methylflindersine	Quinone reductase 2	NQO2	0.0535561
MOL002331	N-Methylflindersine	Exportin-1	XPO1	0.0535561
MOL002331	N-Methylflindersine	Stem cell growth factor receptor	KIT	0.0535561
MOL002331	N-Methylflindersine	Tyrosine-protein kinase receptor FLT3	FLT3	0.0535561
MOL002331	N-Methylflindersine	Insulin receptor	INSR	0.0535561
MOL002331	N-Methylflindersine	Kinesin-1 heavy chain/ Tyrosine-protein kinase receptor RET	RET	0.0535561
MOL002331	N-Methylflindersine	Cyclin-dependent kinase 1/cyclin B	CCNB3 CDK1 CCNB1 CCNB2	0.0535561
MOL002331	N-Methylflindersine	Fibroblast growth factor receptor 3	FGFR3	0.0535561
MOL002331	N-Methylflindersine	Vascular endothelial growth factor receptor 2	KDR	0.0535561
MOL002331	N-Methylflindersine	Nerve growth factor receptor Trk-A	NTRK1	0.0535561
MOL002331	N-Methylflindersine	Tyrosine-protein kinase JAK2	JAK2	0.0535561
MOL002331	N-Methylflindersine	Tyrosine-protein kinase Lyn	LYN	0.0535561
MOL002331	N-Methylflindersine	Fibroblast growth factor receptor 4	FGFR4	0.0535561
MOL002331	N-Methylflindersine	ALK tyrosine kinase receptor	ALK	0.0535561
MOL002331	N-Methylflindersine	Tyrosine-protein kinase FGR	FGR	0.0535561
MOL002331	N-Methylflindersine	Neurotrophic tyrosine kinase receptor type 2	NTRK2	0.0535561
MOL002331	N-Methylflindersine	Tyrosine-protein kinase receptor Tie-1	TIE1	0.0535561
MOL002331	N-Methylflindersine	Proto-oncogene tyrosine-protein kinase ROS	ROS1	0.0535561
MOL002331	N-Methylflindersine	NT-3 growth factor receptor	NTRK3	0.0535561
MOL002331	N-Methylflindersine	Adenosine A2a receptor	ADORA2A	0.0535561
MOL002331	N-Methylflindersine	Glutaminyl-peptide cyclotransferase	QPCT	0.0535561
MOL002331	N-Methylflindersine	Tankyrase-1	TNKS	0.0535561
MOL002331	N-Methylflindersine	Thyroid hormone receptor beta-1	THRB	0.0535561
MOL002331	N-Methylflindersine	Cytochrome P450 17A1	CYP17A1	0.0535561
MOL002331	N-Methylflindersine	Dipeptidyl peptidase I	CTSC	0.0535561
MOL002331	N-Methylflindersine	Phosphodiesterase 2A	PDE2A	0.0535561
MOL002331	N-Methylflindersine	Cathepsin K	CTSK	0.0535561
MOL002331	N-Methylflindersine	Cathepsin S	CTSS	0.0535561
MOL002331	N-Methylflindersine	Cathepsin L	CTSL	0.0535561
MOL002331	N-Methylflindersine	MAP kinase p38 beta	MAPK11	0.0535561
MOL002331	N-Methylflindersine	Cathepsin (B and K)	CTSB	0.0535561
MOL002331	N-Methylflindersine	Polyadenylate-binding protein 1	PABPC1	0.0535561
MOL002331	N-Methylflindersine	Serine/threonine-protein kinase PIM1	PIM1	0.0535561
MOL002331	N-Methylflindersine	Epoxide hydratase	EPHX2	0.0535561
MOL002331	N-Methylflindersine	Serine/threonine-protein kinase PIM2	PIM2	0.0535561
MOL002331	N-Methylflindersine	Serine/threonine-protein kinase PIM3	PIM3	0.0535561
MOL002331	N-Methylflindersine	Cytochrome P450 11B1	CYP11B1	0.0535561
MOL002331	N-Methylflindersine	Cytochrome P450 11B2	CYP11B2	0.0535561
MOL002331	N-Methylflindersine	Metabotropic glutamate receptor 4	GRM4	0.0535561
MOL002331	N-Methylflindersine	Heme oxygenase 1 (by homology)	HMOX1	0.0535561
MOL002331	N-Methylflindersine	Serotonin 6 (5-HT6) receptor	HTR6	0.0535561
MOL002331	N-Methylflindersine	Macrophage colony stimulating factor receptor	CSF1R	0.0535561
MOL002331	N-Methylflindersine	Tyrosine-protein kinase ABL	ABL1	0.0535561
MOL002331	N-Methylflindersine	Vascular endothelial growth factor receptor 1	FLT1	0.0535561
MOL002331	N-Methylflindersine	Platelet-derived growth factor receptor beta	PDGFRB	0.0535561
MOL002331	N-Methylflindersine	Insulin-like growth factor I receptor	IGF1R	0.0535561
MOL002331	N-Methylflindersine	Dihydrofolate reductase	DHFR	0.0535561
MOL002331	N-Methylflindersine	GABA-A receptor; alpha-5/beta-3/gamma-2	GABRB3 GABRG2 GABRA5	0.0535561
MOL002331	N-Methylflindersine	Serotonin 2c (5-HT2c) receptor	HTR2C	0.0535561
MOL002331	N-Methylflindersine	Tyrosine-protein kinase LCK	LCK	0.0535561
MOL002331	N-Methylflindersine	Tyrosine-protein kinase SYK	SYK	0.0535561
MOL002331	N-Methylflindersine	Tyrosine-protein kinase SRC	SRC	0.0535561
MOL002331	N-Methylflindersine	Tyrosine-protein kinase ZAP-70	ZAP70	0.0535561
MOL002331	N-Methylflindersine	Tyrosine-protein kinase BMX	BMX	0.0535561
MOL002331	N-Methylflindersine	Indoleamine 2,3-dioxygenase	IDO1	0.0535561
MOL002331	N-Methylflindersine	Serine/threonine-protein kinase B-raf	BRAF	0.0535561
MOL002331	N-Methylflindersine	Proto-oncogene tyrosine-protein kinase MER	MERTK	0.0535561
MOL002331	N-Methylflindersine	Androgen Receptor	AR	0.0535561
MOL002331	N-Methylflindersine	Caspase-3	CASP3	0.0535561
MOL002331	N-Methylflindersine	Caspase-7	CASP7	0.0535561
MOL002331	N-Methylflindersine	Alpha-2a adrenergic receptor	ADRA2A	0.0535561
MOL002331	N-Methylflindersine	DNA (cytosine-5)-methyltransferase 3A	DNMT3A	0.0535561
MOL002331	N-Methylflindersine	c-Jun N-terminal kinase 3	MAPK10	0.0535561
MOL002331	N-Methylflindersine	Cyclin-dependent kinase 5/CDK5 activator 1	CDK5	0.0535561
MOL002331	N-Methylflindersine	Phosphodiesterase 5A	PDE5A	0.0535561
MOL002331	N-Methylflindersine	Dopamine transporter (by homology)	SLC6A3	0.0535561
MOL002331	N-Methylflindersine	Phosphodiesterase 3	PDE3A	0.0535561
MOL002331	N-Methylflindersine	Phosphodiesterase 4A	PDE4A	0.0535561
MOL002331	N-Methylflindersine	Phosphodiesterase 11A	PDE11A	0.0535561
MOL002331	N-Methylflindersine	Phosphodiesterase 7A	PDE7A	0.0535561
MOL002331	N-Methylflindersine	Phosphodiesterase 7B	PDE7B	0.0535561
MOL002331	N-Methylflindersine	Cannabinoid receptor 1	CNR1	0.0535561
MOL002331	N-Methylflindersine	Adenosine A2b receptor	ADORA2B	0.0535561
MOL002331	N-Methylflindersine	G-protein coupled bile acid receptor 1	GPBAR1	0.0535561
MOL002331	N-Methylflindersine	CDK2/Cyclin A	CCNA2 CDK2	0.0535561
MOL002331	N-Methylflindersine	Dual specificity protein kinase CLK2	CLK2	0.0535561
MOL002332	STOCK1N-53032	Serine/threonine-protein kinase WEE1	WEE1	0.111502
MOL002332	STOCK1N-53032	Rho-associated protein kinase 1	ROCK1	0.111502
MOL002332	STOCK1N-53032	Rho-associated protein kinase 2	ROCK2	0.111502
MOL002332	STOCK1N-53032	Serine/threonine-protein kinase PIM2	PIM2	0.111502
MOL002332	STOCK1N-53032	Serine/threonine-protein kinase PIM3	PIM3	0.111502
MOL002332	STOCK1N-53032	Poly [ADP-ribose] polymerase 2	PARP2	0.111502
MOL002332	STOCK1N-53032	Tyrosine-protein kinase JAK3	JAK3	0.111502
MOL002332	STOCK1N-53032	Tyrosine-protein kinase JAK1	JAK1	0.111502
MOL002332	STOCK1N-53032	Tyrosine-protein kinase JAK2	JAK2	0.111502
MOL002332	STOCK1N-53032	Protein kinase C delta	PRKCD	0.111502
MOL002332	STOCK1N-53032	Protein kinase C epsilon	PRKCE	0.111502
MOL002332	STOCK1N-53032	Protein kinase C mu	PRKD1	0.111502
MOL002332	STOCK1N-53032	Serine/threonine-protein kinase PRKX	PRKX	0.111502
MOL002332	STOCK1N-53032	Myeloperoxidase	MPO	0.111502
MOL002332	STOCK1N-53032	Serotonin 1f (5-HT1f) receptor	HTR1F	0.111502
MOL002332	STOCK1N-53032	Neuronal acetylcholine receptor protein alpha-4 subunit	CHRNA4	0.111502
MOL002332	STOCK1N-53032	CDC7/DBF4 (Cell division cycle 7-related protein kinase/Activator of S phase kinase)	CDC7	0.111502
MOL002332	STOCK1N-53032	Cyclin-dependent kinase 1/cyclin B1	CDK1 CCNB1	0.111502
MOL002332	STOCK1N-53032	Bradykinin B2 receptor	BDKRB2	0.111502
MOL002332	STOCK1N-53032	Mu opioid receptor	OPRM1	0.111502
MOL002332	STOCK1N-53032	Delta opioid receptor	OPRD1	0.111502
MOL002332	STOCK1N-53032	Kappa Opioid receptor	OPRK1	0.111502
MOL002332	STOCK1N-53032	Dipeptidyl peptidase IV	DPP4	0.111502
MOL002332	STOCK1N-53032	Melatonin receptor 1B	MTNR1B	0.111502
MOL002332	STOCK1N-53032	Polyamine oxidase	PAOX	0.111502
MOL002332	STOCK1N-53032	Serine/threonine-protein kinase Chk1	CHEK1	0.111502
MOL002332	STOCK1N-53032	Serotonin 3a (5-HT3a) receptor	HTR3A	0.111502
MOL002332	STOCK1N-53032	Muscarinic acetylcholine receptor M5 (by homology)	CHRM5	0.111502
MOL002332	STOCK1N-53032	Muscarinic acetylcholine receptor M1 (by homology)	CHRM1	0.111502
MOL002332	STOCK1N-53032	Muscarinic acetylcholine receptor M3 (by homology)	CHRM3	0.111502
MOL002332	STOCK1N-53032	Sigma opioid receptor	SIGMAR1	0.111502
MOL002332	STOCK1N-53032	Melanocortin receptor 4	MC4R	0.111502
MOL002332	STOCK1N-53032	HERG	KCNH2	0.111502
MOL002332	STOCK1N-53032	Dual specificity mitogen-activated protein kinase kinase 1	MAP2K1	0.111502
MOL002332	STOCK1N-53032	Dual specificity protein kinase TTK	TTK	0.111502
MOL002332	STOCK1N-53032	Macrophage colony stimulating factor receptor	CSF1R	0.111502
MOL002332	STOCK1N-53032	Rho-associated protein kinase	ROCK2 ROCK1	0.111502
MOL002332	STOCK1N-53032	Protein kinase N2	PKN2	0.111502
MOL002332	STOCK1N-53032	15-hydroxyprostaglandin dehydrogenase [NAD+]	HPGD	0.111502
MOL002332	STOCK1N-53032	Dual specificity phosphatase Cdc25C	CDC25C	0.111502
MOL002332	STOCK1N-53032	Ribosomal protein S6 kinase alpha 5	RPS6KA5	0.111502
MOL002332	STOCK1N-53032	Serotonin transporter	SLC6A4	0.111502
MOL002332	STOCK1N-53032	Dopamine D1 receptor	DRD1	0.111502
MOL002332	STOCK1N-53032	Histone deacetylase 6	HDAC6	0.111502
MOL002332	STOCK1N-53032	Histone deacetylase 1	HDAC1	0.111502
MOL002332	STOCK1N-53032	Poly [ADP-ribose] polymerase 3	PARP3	0.111502
MOL002332	STOCK1N-53032	Ribosomal protein S6 kinase 1	RPS6KB1	0.111502
MOL002332	STOCK1N-53032	Serine/threonine-protein kinase Aurora-A	AURKA	0.111502
MOL002332	STOCK1N-53032	Fibroblast activation protein alpha	FAP	0.111502
MOL002332	STOCK1N-53032	Serine/threonine-protein kinase Aurora-B	AURKB	0.111502
MOL002332	STOCK1N-53032	Tyrosine-protein kinase TYK2	TYK2	0.111502
MOL002332	STOCK1N-53032	Serotonin 1a (5-HT1a) receptor	HTR1A	0.111502
MOL002332	STOCK1N-53032	Melatonin receptor 1A	MTNR1A	0.111502
MOL002332	STOCK1N-53032	Dipeptidyl peptidase IX	DPP9	0.111502
MOL002332	STOCK1N-53032	Cell division control protein 42 homolog	CDC42	0.111502
MOL002332	STOCK1N-53032	WD repeat-containing protein 5	WDR5	0.111502
MOL002332	STOCK1N-53032	Anandamide amidohydrolase	FAAH	0.111502
MOL002332	STOCK1N-53032	Acetylcholinesterase	ACHE	0.111502
MOL002332	STOCK1N-53032	Mucosa-associated lymphoid tissue lymphoma translocation protein 1	MALT1	0.111502
MOL002332	STOCK1N-53032	Dopamine D2 receptor	DRD2	0.111502
MOL002332	STOCK1N-53032	Dopamine D3 receptor	DRD3	0.111502
MOL002332	STOCK1N-53032	Protein kinase C theta	PRKCQ	0.111502
MOL002332	STOCK1N-53032	ATP-sensitive inward rectifier potassium channel 1	KCNJ1	0.111502
MOL002332	STOCK1N-53032	Acetylcholine receptor; alpha1/beta1/delta/gamma	CHRNB1 CHRNA1 CHRNG CHRND	0.111502
MOL002332	STOCK1N-53032	Protein kinase C alpha	PRKCA	0
MOL002332	STOCK1N-53032	Leukotriene A4 hydrolase	LTA4H	0
MOL002332	STOCK1N-53032	Serine/threonine-protein kinase Chk2	CHEK2	0
MOL002332	STOCK1N-53032	Poly [ADP-ribose] polymerase-1	PARP1	0
MOL002332	STOCK1N-53032	CDC7/DBF4 (Cell division cycle 7-related protein kinase/Activator of S phase kinase)	DBF4 CDC7	0
MOL002332	STOCK1N-53032	Cyclin-dependent kinase 2	CDK2	0
MOL002332	STOCK1N-53032	Neuronal acetylcholine receptor; alpha3/beta4	CHRNA3 CHRNB4	0
MOL002332	STOCK1N-53032	Serine/threonine-protein kinase Nek1	NEK1	0
MOL002332	STOCK1N-53032	Matrix metalloproteinase 13	MMP13	0
MOL002332	STOCK1N-53032	Matrix metalloproteinase 9	MMP9	0
MOL002332	STOCK1N-53032	Matrix metalloproteinase 1	MMP1	0
MOL002332	STOCK1N-53032	ADAM17	ADAM17	0
MOL002332	STOCK1N-53032	Gamma-amino-N-butyrate transaminase (by homology)	ABAT	0
MOL002332	STOCK1N-53032	Lysine-specific demethylase 5C	KDM5C	0
MOL002332	STOCK1N-53032	Protein-glutamine gamma-glutamyltransferase	TGM2	0
MOL002332	STOCK1N-53032	Lysine-specific demethylase 4B	KDM4B	0
MOL002332	STOCK1N-53032	Lysine-specific demethylase 5B	KDM5B	0
MOL002332	STOCK1N-53032	Coagulation factor XIII	F13A1	0
MOL002332	STOCK1N-53032	Lysine-specific demethylase 4A	KDM4A	0
MOL002332	STOCK1N-53032	Casein kinase II alpha	CSNK2A1	0
MOL002332	STOCK1N-53032	Casein kinase II alpha (prime)	CSNK2A2	0
MOL002332	STOCK1N-53032	PDZ-binding kinase	PBK	0
MOL002332	STOCK1N-53032	Serine/threonine-protein kinase AKT	AKT1	0
MOL002332	STOCK1N-53032	Metastin receptor	KISS1R	0
MOL002332	STOCK1N-53032	MAP kinase-activated protein kinase 2	MAPKAPK2	0
MOL002332	STOCK1N-53032	Tyrosine-protein kinase SYK	SYK	0
MOL002332	STOCK1N-53032	Histone deacetylase 3	HDAC3	0
MOL002332	STOCK1N-53032	Histone deacetylase 2	HDAC2	0
MOL002332	STOCK1N-53032	Histone deacetylase 3/Nuclear receptor corepressor 2 (HDAC3/NCoR2)	NCOR2 HDAC3	0
MOL002332	STOCK1N-53032	Histone deacetylase 5	HDAC5	0
MOL002332	STOCK1N-53032	Histone deacetylase 7	HDAC7	0
MOL002332	STOCK1N-53032	Cyclin-dependent kinase 1	CDK1	0
MOL002332	STOCK1N-53032	Cyclin-dependent kinase 4	CDK4	0
MOL002332	STOCK1N-53032	Histone deacetylase 4	HDAC4	0
MOL002332	STOCK1N-53032	MAP kinase ERK2	MAPK1	0
MOL002332	STOCK1N-53032	Histone deacetylase 9	HDAC9	0
MOL002343	tetrandrine	Dopamine D2 receptor (by homology)	DRD2	1
MOL002343	tetrandrine	Dopamine transporter (by homology)	SLC6A3	0.957246
MOL002343	tetrandrine	Multidrug and toxin extrusion protein 1	SLC47A1	0.672652
MOL002343	tetrandrine	Neuronal acetylcholine receptor; alpha4/beta2	CHRNA4 CHRNB2	0.672652
MOL002343	tetrandrine	Neuronal acetylcholine receptor; alpha3/beta4	CHRNA3 CHRNB4	0.672652
MOL002343	tetrandrine	Butyrylcholinesterase	BCHE	0.407095
MOL002343	tetrandrine	Neuronal acetylcholine receptor; alpha2/beta4	CHRNB4 CHRNA2	0.309697
MOL002343	tetrandrine	Neuronal acetylcholine receptor; alpha3/beta2	CHRNA3 CHRNB2	0.309697
MOL002343	tetrandrine	Dopamine D1 receptor	DRD1	0.075045
MOL002343	tetrandrine	Phosphodiesterase 1A	PDE1A	0.075045
MOL002343	tetrandrine	Serotonin 1a (5-HT1a) receptor	HTR1A	0.0456882
MOL002343	tetrandrine	Dopamine D3 receptor	DRD3	0.0456882
MOL002343	tetrandrine	Sigma opioid receptor	SIGMAR1	0.0358982
MOL002343	tetrandrine	Alpha-1a adrenergic receptor	ADRA1A	0.0358982
MOL002343	tetrandrine	Thromboxane A2 receptor	TBXA2R	0.0358982
MOL002343	tetrandrine	Alpha-1b adrenergic receptor	ADRA1B	0.0358982
MOL002343	tetrandrine	Dopamine D5 receptor	DRD5	0.0358982
MOL002343	tetrandrine	Dopamine D4 receptor	DRD4	0.0358982
MOL002343	tetrandrine	Adrenergic receptor beta	ADRB2	0.0358982
MOL002343	tetrandrine	Beta-1 adrenergic receptor	ADRB1	0.0358982
MOL002343	tetrandrine	Serotonin 7 (5-HT7) receptor	HTR7	0.0358982
MOL002343	tetrandrine	Alpha-1d adrenergic receptor	ADRA1D	0.0358982
MOL002343	tetrandrine	Serotonin 2a (5-HT2a) receptor	HTR2A	0.0358982
MOL002343	tetrandrine	Muscarinic acetylcholine receptor M4	CHRM4	0.0358982
MOL002343	tetrandrine	P-glycoprotein 1	ABCB1	0.0358982
MOL002343	tetrandrine	Beta-3 adrenergic receptor	ADRB3	0.0358982
MOL002343	tetrandrine	Mu opioid receptor	OPRM1	0.0358982
MOL002343	tetrandrine	Serotonin transporter	SLC6A4	0.0358982
MOL002343	tetrandrine	3-phosphoinositide dependent protein kinase-1	PDPK1	0.0358982
MOL002343	tetrandrine	Serine/threonine-protein kinase mTOR	MTOR	0.0358982
MOL002343	tetrandrine	Histone-lysine N-methyltransferase, H3 lysine-9 specific 3	EHMT2	0.0358982
MOL002343	tetrandrine	Inhibitor of apoptosis protein 3	XIAP	0.0358982
MOL002343	tetrandrine	Baculoviral IAP repeat-containing protein 3	BIRC3	0.0358982
MOL002343	tetrandrine	Baculoviral IAP repeat-containing protein 2	BIRC2	0.0358982
MOL002343	tetrandrine	Serine/threonine-protein kinase PIM1	PIM1	0.0358982
MOL002343	tetrandrine	Tyrosine-protein kinase LCK	LCK	0.0358982
MOL002343	tetrandrine	MAP kinase p38 alpha	MAPK14	0.0358982
MOL002343	tetrandrine	Tyrosine-protein kinase SRC	SRC	0.0358982
MOL002343	tetrandrine	Vascular endothelial growth factor receptor 2	KDR	0.0358982
MOL002343	tetrandrine	Cyclin-dependent kinase 1	CDK1	0.0358982
MOL002343	tetrandrine	Serine/threonine-protein kinase PIM2	PIM2	0.0358982
MOL002343	tetrandrine	Histone deacetylase 1	HDAC1	0.0358982
MOL002343	tetrandrine	Insulin-like growth factor I receptor	IGF1R	0.0358982
MOL002343	tetrandrine	Serine/threonine-protein kinase Aurora-B	AURKB	0.0358982
MOL002343	tetrandrine	Protein kinase C gamma	PRKCG	0.0358982
MOL002343	tetrandrine	Protein kinase C alpha	PRKCA	0.0358982
MOL002343	tetrandrine	Protein kinase C beta	PRKCB	0.0358982
MOL002343	tetrandrine	Coagulation factor VII/tissue factor	F3	0.0358982
MOL002343	tetrandrine	Vasopressin V1a receptor	AVPR1A	0.0358982
MOL002343	tetrandrine	Acetylcholinesterase	ACHE	0.0358982
MOL002343	tetrandrine	Receptor protein-tyrosine kinase erbB-2	ERBB2	0.0358982
MOL002343	tetrandrine	C-X-C chemokine receptor type 4	CXCR4	0.0358982
MOL002343	tetrandrine	Gonadotropin-releasing hormone receptor	GNRHR	0.0358982
MOL002343	tetrandrine	Urotensin II receptor	UTS2R	0.0358982
MOL002343	tetrandrine	PI3-kinase p110-alpha subunit	PIK3CA	0.0358982
MOL002343	tetrandrine	Dipeptidyl peptidase IV	DPP4	0.0358982
MOL002343	tetrandrine	Insulin receptor	INSR	0.0358982
MOL002343	tetrandrine	Protein kinase C delta	PRKCD	0.0358982
MOL002343	tetrandrine	Protein kinase C (PKC)	PRKCZ	0.0358982
MOL002343	tetrandrine	Hematopoietic prostaglandin D synthase	HPGDS	0.0358982
MOL002343	tetrandrine	Monoamine oxidase A	MAOA	0.0358982
MOL002343	tetrandrine	Vasopressin V1b receptor	AVPR1B	0.0358982
MOL002343	tetrandrine	Tyrosine-protein kinase JAK3	JAK3	0.0358982
MOL002343	tetrandrine	Cathepsin L	CTSL	0.0358982
MOL002343	tetrandrine	Melanocortin receptor 5	MC5R	0.0358982
MOL002343	tetrandrine	Melanocortin receptor 3	MC3R	0.0358982
MOL002343	tetrandrine	Serine/threonine-protein kinase 33	STK33	0.0358982
MOL002343	tetrandrine	PI3-kinase p110-delta subunit	PIK3CD	0.0358982
MOL002343	tetrandrine	Ghrelin receptor	GHSR	0.0358982
MOL002343	tetrandrine	C-C chemokine receptor type 4	CCR4	0.0358982
MOL002343	tetrandrine	Matrix metalloproteinase 3	MMP3	0.0358982
MOL002343	tetrandrine	Matrix metalloproteinase 1	MMP1	0.0358982
MOL002343	tetrandrine	Hepatocyte growth factor receptor	MET	0.0358982
MOL002343	tetrandrine	Protein kinase C theta	PRKCQ	0.0358982
MOL002343	tetrandrine	Maternal embryonic leucine zipper kinase	MELK	0.0358982
MOL002343	tetrandrine	Putative hydrolase RBBP9	RBBP9	0.0358982
MOL002343	tetrandrine	Methionine aminopeptidase 1	METAP1	0.0358982
MOL002343	tetrandrine	Ileal bile acid transporter	SLC10A2	0.0358982
MOL002343	tetrandrine	Cyclin-dependent kinase 9	CDK9	0.0358982
MOL002343	tetrandrine	Protein kinase C epsilon	PRKCE	0.0358982
MOL002343	tetrandrine	Protein kinase C eta	PRKCH	0.0358982
MOL002343	tetrandrine	Tyrosine-protein kinase Lyn	LYN	0.0358982
MOL002343	tetrandrine	Serine/threonine-protein kinase AKT	AKT1	0.0358982
MOL002343	tetrandrine	Lanosterol synthase	LSS	0.0358982
MOL002343	tetrandrine	Histamine H4 receptor	HRH4	0.0358982
MOL002343	tetrandrine	Tyrosine-protein kinase receptor FLT3	FLT3	0.0358982
MOL002343	tetrandrine	Cyclin-dependent kinase 2/cyclin A	CDK2 CCNA1 CCNA2	0.0358982
MOL002343	tetrandrine	NPM/ALK (Nucleophosmin/ALK tyrosine kinase receptor)	NPM1 ALK	0.0358982
MOL002343	tetrandrine	Tyrosine-protein kinase JAK2	JAK2	0.0358982
MOL002343	tetrandrine	Cholecystokinin B receptor	CCKBR	0.0358982
MOL002343	tetrandrine	Cyclin-dependent kinase 2	CDK2	0.0358982
MOL002343	tetrandrine	ALK tyrosine kinase receptor	ALK	0.0358982
MOL002343	tetrandrine	Dual specificity tyrosine-phosphorylation-regulated kinase 1B	DYRK1B	0.0358982
MOL002343	tetrandrine	Alpha-2a adrenergic receptor	ADRA2A	0.0358982
MOL002343	tetrandrine	WD repeat-containing protein 5	WDR5	0.0358982
MOL002343	tetrandrine	Tyrosine-protein kinase ITK/TSK	ITK	0.0358982
MOL002343	tetrandrine	Cathepsin (B and K)	CTSB	0.0358982
MOL002343	tetrandrine	Serine/threonine-protein kinase B-raf	BRAF	0.0358982
MOL002343	tetrandrine	Cyclin-dependent kinase 2/cyclin E1	CCNE1 CDK2	0.0358982
MOL002343	tetrandrine	Rho-associated protein kinase 2	ROCK2	0.0358982
MOL000764	magnoflorine	Dopamine D2 receptor	DRD2	0.548778
MOL000764	magnoflorine	Neuronal acetylcholine receptor; alpha4/beta2	CHRNA4 CHRNB2	0.390156
MOL000764	magnoflorine	Dopamine D3 receptor	DRD3	0.306473
MOL000764	magnoflorine	Serotonin 6 (5-HT6) receptor	HTR6	0.206041
MOL000764	magnoflorine	Dopamine D1 receptor	DRD1	0.197669
MOL000764	magnoflorine	Serotonin 1a (5-HT1a) receptor	HTR1A	0.172563
MOL000764	magnoflorine	Protein tyrosine phosphatase receptor type C-associated protein	PTPRCAP	0.164184
MOL000764	magnoflorine	Serotonin 7 (5-HT7) receptor	HTR7	0.164184
MOL000764	magnoflorine	Alpha-1d adrenergic receptor	ADRA1D	0.155798
MOL000764	magnoflorine	Serotonin 2b (5-HT2b) receptor	HTR2B	0.155798
MOL000764	magnoflorine	Serotonin 2a (5-HT2a) receptor	HTR2A	0.14746
MOL000764	magnoflorine	Tyrosine 3-hydroxylase	TH	0.130707
MOL000764	magnoflorine	Dopamine D4 receptor	DRD4	0.122339
MOL000764	magnoflorine	Serotonin 1d (5-HT1d) receptor	HTR1D	0.122339
MOL000764	magnoflorine	Beta-1 adrenergic receptor	ADRB1	0.122339
MOL000764	magnoflorine	Serotonin 5a (5-HT5a) receptor	HTR5A	0.11398
MOL000764	magnoflorine	Alpha-1a adrenergic receptor (by homology)	ADRA1A	0.11398
MOL000764	magnoflorine	Dopamine transporter (by homology)	SLC6A3	0.105608
MOL000764	magnoflorine	Dopamine D5 receptor	DRD5	0.105608
MOL000764	magnoflorine	Mu opioid receptor	OPRM1	0.105608
MOL000764	magnoflorine	Serotonin 2c (5-HT2c) receptor	HTR2C	0.105608
MOL000764	magnoflorine	HERG	KCNH2	0.105608
MOL000764	magnoflorine	Alpha-1b adrenergic receptor	ADRA1B	0.09724
MOL000764	magnoflorine	Translocator protein	TSPO	0.09724
MOL000764	magnoflorine	Serotonin transporter	SLC6A4	0.09724
MOL000764	magnoflorine	Alpha-2a adrenergic receptor	ADRA2A	0.09724
MOL000764	magnoflorine	Adrenergic receptor alpha-2	ADRA2C	0.09724
MOL000764	magnoflorine	Alpha-2b adrenergic receptor	ADRA2B	0.09724
MOL000764	magnoflorine	Histamine H2 receptor	HRH2	0.09724
MOL000764	magnoflorine	Serotonin 1b (5-HT1b) receptor	HTR1B	0.09724
MOL000764	magnoflorine	Cyclin-dependent kinase 5/CDK5 activator 1	CDK5R1 CDK5	0.09724
MOL000764	magnoflorine	Adrenergic receptor beta	ADRB2	0.09724
MOL000764	magnoflorine	Peroxisome proliferator-activated receptor gamma	PPARG	0.09724
MOL000764	magnoflorine	Sigma opioid receptor	SIGMAR1	0.09724
MOL000764	magnoflorine	Glycogen synthase kinase-3 beta	GSK3B	0.09724
MOL000764	magnoflorine	Mineralocorticoid receptor	NR3C2	0.09724
MOL000764	magnoflorine	MAP kinase p38 alpha	MAPK14	0.09724
MOL000764	magnoflorine	Prostaglandin E synthase	PTGES	0.09724
MOL000764	magnoflorine	Arachidonate 15-lipoxygenase	ALOX15	0.09724
MOL000764	magnoflorine	Arachidonate 12-lipoxygenase	ALOX12	0.09724
MOL000764	magnoflorine	ADAMTS5	ADAMTS5	0.09724
MOL000764	magnoflorine	Protein-tyrosine phosphatase 1B	PTPN1	0.09724
MOL000764	magnoflorine	Serine/threonine-protein kinase PIM1	PIM1	0.09724
MOL000764	magnoflorine	Short transient receptor potential channel 6	TRPC6	0.09724
MOL000764	magnoflorine	Short transient receptor potential channel 3	TRPC3	0.09724
MOL000764	magnoflorine	Androgen Receptor	AR	0.09724
MOL000764	magnoflorine	Cyclin-dependent kinase 2/cyclin A	CDK2 CCNA1 CCNA2	0.09724
MOL000764	magnoflorine	Dual-specificity tyrosine-phosphorylation regulated kinase 1A (by homology)	DYRK1A	0.09724
MOL000764	magnoflorine	Dual specificty protein kinase CLK1 (by homology)	CLK1	0.09724
MOL000764	magnoflorine	Dual-specificity tyrosine-phosphorylation regulated kinase 2	DYRK2	0.09724
MOL000764	magnoflorine	Tyrosine-protein kinase JAK3	JAK3	0.09724
MOL000764	magnoflorine	MAP kinase-activated protein kinase 2	MAPKAPK2	0.09724
MOL000764	magnoflorine	Cyclin-dependent kinase 1	CDK1	0.09724
MOL000764	magnoflorine	Monoglyceride lipase	MGLL	0.09724
MOL000764	magnoflorine	Macrophage colony stimulating factor receptor	CSF1R	0.09724
MOL000764	magnoflorine	Epidermal growth factor receptor erbB1	EGFR	0.09724
MOL000764	magnoflorine	15-hydroxyprostaglandin dehydrogenase [NAD+]	HPGD	0.09724
MOL000764	magnoflorine	Cytochrome P450 19A1	CYP19A1	0.09724
MOL000764	magnoflorine	Signal transducer and activator of transcription 3	STAT3	0.09724
MOL000764	magnoflorine	Interleukin-1 receptor-associated kinase 4	IRAK4	0.09724
MOL000764	magnoflorine	Ribosomal protein S6 kinase 1	RPS6KB1	0.09724
MOL000764	magnoflorine	Cyclin-dependent kinase 1/cyclin B	CCNB3 CDK1 CCNB1 CCNB2	0.09724
MOL000764	magnoflorine	Epoxide hydratase	EPHX2	0.09724
MOL000764	magnoflorine	Protein kinase C gamma (by homology)	PRKCG	0.09724
MOL000764	magnoflorine	GABA receptor alpha-1 subunit (by homology)	GABRA1	0.09724
MOL000764	magnoflorine	Dual specificity protein kinase CLK3 (by homology)	CLK3	0.09724
MOL000764	magnoflorine	GABA receptor alpha-5 subunit (by homology)	GABRA5	0.09724
MOL000764	magnoflorine	Histone acetyltransferase PCAF	KAT2B	0.09724
MOL000764	magnoflorine	CDC7/DBF4 (Cell division cycle 7-related protein kinase/Activator of S phase kinase)	DBF4 CDC7	0.09724
MOL000764	magnoflorine	Tyrosine-protein kinase receptor FLT3	FLT3	0.09724
MOL000764	magnoflorine	Adenosine A2a receptor	ADORA2A	0.09724
MOL000764	magnoflorine	Vascular cell adhesion protein 1	VCAM1	0.09724
MOL000764	magnoflorine	PI3-kinase p110-beta subunit	PIK3CB	0.09724
MOL000764	magnoflorine	PI3-kinase p110-gamma subunit	PIK3CG	0.09724
MOL000764	magnoflorine	Dual specificity mitogen-activated protein kinase kinase 1	MAP2K1	0.09724
MOL000764	magnoflorine	PI3-kinase p110-alpha subunit	PIK3CA	0.09724
MOL000764	magnoflorine	Macrophage migration inhibitory factor	MIF	0.09724
MOL000764	magnoflorine	Matrix metalloproteinase 9	MMP9	0.09724
MOL000764	magnoflorine	Matrix metalloproteinase 2	MMP2	0.09724
MOL000764	magnoflorine	Vanilloid receptor	TRPV1	0.09724
MOL000764	magnoflorine	Transient receptor potential cation channel subfamily M member 8 (by homology)	TRPM8	0.09724
MOL000764	magnoflorine	Serine/threonine-protein phosphatase	PPP5C	0.09724
MOL000764	magnoflorine	Free fatty acid receptor 1	FFAR1	0.09724
MOL000764	magnoflorine	NAD-dependent deacetylase sirtuin 2	SIRT2	0.09724
MOL000764	magnoflorine	Progesterone receptor	PGR	0.09724
MOL000764	magnoflorine	Aldose reductase	AKR1B1	0.09724
MOL000764	magnoflorine	Vascular endothelial growth factor receptor 2	KDR	0.09724
MOL000764	magnoflorine	Plasma retinol-binding protein	RBP4	0.09724
MOL000764	magnoflorine	Prolyl endopeptidase	PREP	0.09724
MOL000764	magnoflorine	Matrix metalloproteinase 1	MMP1	0.09724
MOL000764	magnoflorine	Fibroblast activation protein alpha (by homology)	FAP	0.09724
MOL000764	magnoflorine	Serine/threonine-protein kinase Aurora-A	AURKA	0.09724
MOL000764	magnoflorine	Platelet-derived growth factor receptor	PDGFRA PDGFRB	0.09724
MOL000764	magnoflorine	3-phosphoinositide dependent protein kinase-1	PDPK1	0.09724
MOL000764	magnoflorine	Tyrosine-protein kinase SRC	SRC	0.09724
MOL000764	magnoflorine	Fibroblast growth factor receptor 1	FGFR1	0.09724
MOL000764	magnoflorine	Nuclear receptor ROR-gamma	RORC	0.09724
MOL000764	magnoflorine	Platelet-derived growth factor receptor beta	PDGFRB	0.09724
MOL000764	magnoflorine	Vascular endothelial growth factor receptor 3	FLT4	0.09724
MOL000764	magnoflorine	Estradiol 17-beta-dehydrogenase 3	HSD17B3	0.09724
