# Supplementary material for: Tetrandrine, a Major Alkaloid From Stephaniae Tetrandrae Radix, Ameliorates Non‐Alcoholic Fatty Liver Disease in Zebrafish via the PI3K/AKT/STAT3 Pathway
Source: Food Sci Nutr. 2026 May 12;14(5):e71814. doi: 10.1002/fsn3.71814 (PMC13168532; doi:10.1002/fsn3.71814)
Supplement: Supplementary file 3 — Table S2: Target query of NAFLD. [file FSN3-14-e71814-s002.xlsx]

## Sheet: genecard
Table S2 Target query of NAFLD
NAFLD-related genes screened from GeneCards databased
Gene Symbol	Description	Relevance score	Source
PNPLA3	Patatin Like Phospholipase Domain Containing 3	127.002	genecard
PKD2	Polycystin 2, Transient Receptor Potential Cation Channel	123.801	genecard
TNF	Tumor Necrosis Factor	122.395	genecard
APOE	Apolipoprotein E	119.438	genecard
LMNA	Lamin A/C	114.839	genecard
IL6	Interleukin 6	110.907	genecard
ALB	Albumin	107.51	genecard
MIR21	MicroRNA 21	107.08	genecard
INS	Insulin	105.294	genecard
TP53	Tumor Protein P53	102.453	genecard
MFN2	Mitofusin 2	100.695	genecard
ATP7B	ATPase Copper Transporting Beta	98.7974	genecard
MIR122	MicroRNA 122	98.6736	genecard
APOB	Apolipoprotein B	98.5201	genecard
SLC17A5	Solute Carrier Family 17 Member 5	97.2627	genecard
MARS1	Methionyl-TRNA Synthetase 1	96.4296	genecard
MIR34A	MicroRNA 34a	94.0206	genecard
SMPD1	Sphingomyelin Phosphodiesterase 1	93.2987	genecard
HFE	Homeostatic Iron Regulator	93.1145	genecard
LRP5	LDL Receptor Related Protein 5	92.929	genecard
VWF	Von Willebrand Factor	92.0705	genecard
APP	Amyloid Beta Precursor Protein	90.4823	genecard
G6PC1	Glucose-6-Phosphatase Catalytic Subunit 1	89.4655	genecard
PPARG	Peroxisome Proliferator Activated Receptor Gamma	88.9073	genecard
HNF4A	Hepatocyte Nuclear Factor 4 Alpha	88.7219	genecard
IL10	Interleukin 10	88.287	genecard
NOD2	Nucleotide Binding Oligomerization Domain Containing 2	87.5672	genecard
TERT	Telomerase Reverse Transcriptase	86.9398	genecard
H19	H19 Imprinted Maternally Expressed Transcript	85.6093	genecard
MIR17	MicroRNA 17	84.1744	genecard
FABP1	Fatty Acid Binding Protein 1	83.5675	genecard
CTNNB1	Catenin Beta 1	82.8185	genecard
SQSTM1	Sequestosome 1	82.1435	genecard
MIR7-3HG	MIR7-3 Host Gene	82.1146	genecard
FASN	Fatty Acid Synthase	81.8851	genecard
PTEN	Phosphatase And Tensin Homolog	80.3354	genecard
ADIPOQ	Adiponectin, C1Q And Collagen Domain Containing	80.2789	genecard
LRRK2	Leucine Rich Repeat Kinase 2	79.2565	genecard
GANAB	Glucosidase II Alpha Subunit	79.1302	genecard
MIR30A	MicroRNA 30a	78.9641	genecard
MIR140	MicroRNA 140	78.575	genecard
TGFB1	Transforming Growth Factor Beta 1	78.5266	genecard
LIPA	Lipase A, Lysosomal Acid Type	78.4358	genecard
MIR132	MicroRNA 132	78.3675	genecard
MIR126	MicroRNA 126	78.1289	genecard
MIR22	MicroRNA 22	77.8325	genecard
GPT	Glutamic--Pyruvic Transaminase	77.6614	genecard
APOA1	Apolipoprotein A1	77.6253	genecard
PPARA	Peroxisome Proliferator Activated Receptor Alpha	77.6093	genecard
MIRLET7C	MicroRNA Let-7c	76.2966	genecard
ABCA1	ATP Binding Cassette Subfamily A Member 1	76.166	genecard
MIR27A	MicroRNA 27a	75.9758	genecard
YARS1	Tyrosyl-TRNA Synthetase 1	75.6873	genecard
CD36	CD36 Molecule	75.5675	genecard
MIR130A	MicroRNA 130a	74.7472	genecard
CRP	C-Reactive Protein	74.6363	genecard
HADHA	Hydroxyacyl-CoA Dehydrogenase Trifunctional Multienzyme Complex Subunit Alpha	73.5744	genecard
VCP	Valosin Containing Protein	72.4037	genecard
LPL	Lipoprotein Lipase	72.2332	genecard
MIR200A	MicroRNA 200a	72.2216	genecard
MEG3	Maternally Expressed 3	72.071	genecard
SERPINA1	Serpin Family A Member 1	71.972	genecard
TLR4	Toll Like Receptor 4	71.3486	genecard
FABP2	Fatty Acid Binding Protein 2	70.6208	genecard
IL1B	Interleukin 1 Beta	70.4538	genecard
MALAT1	Metastasis Associated Lung Adenocarcinoma Transcript 1	69.8886	genecard
FAS	Fas Cell Surface Death Receptor	69.7912	genecard
MIRLET7D	MicroRNA Let-7d	69.6533	genecard
STAT3	Signal Transducer And Activator Of Transcription 3	69.1122	genecard
APC	APC Regulator Of WNT Signaling Pathway	69.0519	genecard
MIR200B	MicroRNA 200b	68.7204	genecard
GARS1	Glycyl-TRNA Synthetase 1	68.6937	genecard
BSCL2	BSCL2 Lipid Droplet Biogenesis Associated, Seipin	68.2207	genecard
SREBF1	Sterol Regulatory Element Binding Transcription Factor 1	68.0678	genecard
MIR31	MicroRNA 31	67.7243	genecard
FABP4	Fatty Acid Binding Protein 4	67.7124	genecard
MIR29C	MicroRNA 29c	67.4083	genecard
MIR27B	MicroRNA 27b	66.9081	genecard
NR1H4	Nuclear Receptor Subfamily 1 Group H Member 4	66.5264	genecard
CYP2E1	Cytochrome P450 Family 2 Subfamily E Member 1	66.446	genecard
MIR451A	MicroRNA 451a	65.9816	genecard
LIVAR	Liver Cell Viability Associated LncRNA	65.9577	genecard
LEP	Leptin	65.8893	genecard
COL1A1	Collagen Type I Alpha 1 Chain	65.4386	genecard
MIR203A	MicroRNA 203a	65.4367	genecard
NAFLD1	Fatty Liver Disease 1, Susceptiblity To	65.2437	genecard
MIR107	MicroRNA 107	65.0657	genecard
MIR183	MicroRNA 183	65.021	genecard
MIR33A	MicroRNA 33a	64.6489	genecard
CPT1A	Carnitine Palmitoyltransferase 1A	64.2568	genecard
CCL2	C-C Motif Chemokine Ligand 2	63.8472	genecard
MIR200C	MicroRNA 200c	63.8035	genecard
CYBB	Cytochrome B-245 Beta Chain	63.7769	genecard
MIR151A	MicroRNA 151a	63.5764	genecard
GGT1	Gamma-Glutamyltransferase 1	63.4632	genecard
MIRLET7E	MicroRNA Let-7e	63.3392	genecard
MIR26A1	MicroRNA 26a-1	63.3001	genecard
IFNG	Interferon Gamma	63.0357	genecard
BDNF-AS	BDNF Antisense RNA	62.7674	genecard
MSR1	Macrophage Scavenger Receptor 1	62.3611	genecard
CPT2	Carnitine Palmitoyltransferase 2	62.2525	genecard
KRAS	KRAS Proto-Oncogene, GTPase	62.0541	genecard
AKT1	AKT Serine/Threonine Kinase 1	61.7856	genecard
MIR10B	MicroRNA 10b	61.5986	genecard
MIR378A	MicroRNA 378a	61.426	genecard
MIR16-1	MicroRNA 16-1	61.1709	genecard
ACE	Angiotensin I Converting Enzyme	61.0733	genecard
F2	Coagulation Factor II, Thrombin	60.3477	genecard
HLA-DRB1	Major Histocompatibility Complex, Class II, DR Beta 1	60.0906	genecard
HBB	Hemoglobin Subunit Beta	59.8917	genecard
LINC01672	Long Intergenic Non-Protein Coding RNA 1672	59.8808	genecard
MTTP	Microsomal Triglyceride Transfer Protein	59.8102	genecard
HSD17B13	Hydroxysteroid 17-Beta Dehydrogenase 13	59.3723	genecard
CFTR	CF Transmembrane Conductance Regulator	58.7224	genecard
AR	Androgen Receptor	58.7089	genecard
NOTCH1	Notch Receptor 1	58.6257	genecard
CTLA4	Cytotoxic T-Lymphocyte Associated Protein 4	58.5699	genecard
LDLR	Low Density Lipoprotein Receptor	57.8024	genecard
MIR155	MicroRNA 155	57.4981	genecard
NOS3	Nitric Oxide Synthase 3	57.3449	genecard
CETP	Cholesteryl Ester Transfer Protein	57.326	genecard
PNPLA2	Patatin Like Phospholipase Domain Containing 2	57.0838	genecard
APOC3	Apolipoprotein C3	56.6174	genecard
MIR30D	MicroRNA 30d	56.5737	genecard
RBP4	Retinol Binding Protein 4	56.5506	genecard
AFP	Alpha Fetoprotein	56.5415	genecard
HMOX1	Heme Oxygenase 1	56.2878	genecard
SCD	Stearoyl-CoA Desaturase	56.2031	genecard
ABCB4	ATP Binding Cassette Subfamily B Member 4	55.8626	genecard
KRT18	Keratin 18	55.7676	genecard
ABCB11	ATP Binding Cassette Subfamily B Member 11	55.41	genecard
SOD1	Superoxide Dismutase 1	54.5067	genecard
CYBA	Cytochrome B-245 Alpha Chain	54.085	genecard
MIR154	MicroRNA 154	53.5958	genecard
INSR	Insulin Receptor	53.446	genecard
MIR29A	MicroRNA 29a	53.4031	genecard
SERPINE1	Serpin Family E Member 1	53.3417	genecard
EGFR	Epidermal Growth Factor Receptor	53.3222	genecard
MTHFR	Methylenetetrahydrofolate Reductase	53.1603	genecard
NR1H3	Nuclear Receptor Subfamily 1 Group H Member 3	53.0083	genecard
HNF1A	HNF1 Homeobox A	52.8615	genecard
HLA-DQB1	Major Histocompatibility Complex, Class II, DQ Beta 1	52.7951	genecard
SOD2-OT1	SOD2 Overlapping Transcript 1	52.7727	genecard
ICAM1	Intercellular Adhesion Molecule 1	52.7287	genecard
LCAT	Lecithin-Cholesterol Acyltransferase	52.467	genecard
CDKN2A	Cyclin Dependent Kinase Inhibitor 2A	52.4584	genecard
PPARGC1A	PPARG Coactivator 1 Alpha	52.4528	genecard
MT-TP	Mitochondrially Encoded TRNA-Pro (CCN)	52.2622	genecard
FBN1	Fibrillin 1	52.0945	genecard
TTR	Transthyretin	52.0845	genecard
ACOX1	Acyl-CoA Oxidase 1	52.055	genecard
VEGFA	Vascular Endothelial Growth Factor A	51.7807	genecard
MIR142	MicroRNA 142	51.7774	genecard
MIR429	MicroRNA 429	51.7366	genecard
IGF1	Insulin Like Growth Factor 1	51.7285	genecard
CYP3A4	Cytochrome P450 Family 3 Subfamily A Member 4	51.6882	genecard
LIPC	Lipase C, Hepatic Type	51.6006	genecard
PON1	Paraoxonase 1	51.394	genecard
HSPB1	Heat Shock Protein Family B (Small) Member 1	51.3154	genecard
ATG7	Autophagy Related 7	51.2017	genecard
NFE2L2	NFE2 Like BZIP Transcription Factor 2	51.1567	genecard
GAS5	Growth Arrest Specific 5	51.0279	genecard
VDR	Vitamin D Receptor	50.9551	genecard
IRS1	Insulin Receptor Substrate 1	50.6074	genecard
MIR146A	MicroRNA 146a	50.3396	genecard
MIR95	MicroRNA 95	50.2693	genecard
CFH	Complement Factor H	49.8077	genecard
LEPR	Leptin Receptor	49.7519	genecard
FABP3	Fatty Acid Binding Protein 3	49.612	genecard
LNCARSR	LncRNA Regulator Of Akt Signaling Associated With HCC And RCC	49.5374	genecard
MIR125A	MicroRNA 125a	49.4452	genecard
MIR187	MicroRNA 187	49.3512	genecard
MET	MET Proto-Oncogene, Receptor Tyrosine Kinase	48.6464	genecard
SIRT1	Sirtuin 1	48.5799	genecard
LRP6	LDL Receptor Related Protein 6	48.5488	genecard
CXCL8	C-X-C Motif Chemokine Ligand 8	48.5447	genecard
ACACA	Acetyl-CoA Carboxylase Alpha	48.3613	genecard
FADS2	Fatty Acid Desaturase 2	48.3584	genecard
CDKN2B-AS1	CDKN2B Antisense RNA 1	47.9274	genecard
TF	Transferrin	47.6743	genecard
JAG1	Jagged Canonical Notch Ligand 1	47.1832	genecard
MPO	Myeloperoxidase	47.1303	genecard
MIR214	MicroRNA 214	47.0959	genecard
RETN	Resistin	46.766	genecard
CASP8	Caspase 8	46.6536	genecard
IL1A	Interleukin 1 Alpha	46.6054	genecard
MIR150	MicroRNA 150	46.5936	genecard
TLR2	Toll Like Receptor 2	46.476	genecard
MIR223	MicroRNA 223	46.3488	genecard
TM6SF2	Transmembrane 6 Superfamily Member 2	46.312	genecard
TNFRSF1A	TNF Receptor Superfamily Member 1A	46.2451	genecard
TIMP1	TIMP Metallopeptidase Inhibitor 1	46.1199	genecard
UCP2	Uncoupling Protein 2	46.055	genecard
HP	Haptoglobin	45.7946	genecard
HULC	Hepatocellular Carcinoma Up-Regulated Long Non-Coding RNA	45.7219	genecard
HMGCR	3-Hydroxy-3-Methylglutaryl-CoA Reductase	45.6903	genecard
NRAS	NRAS Proto-Oncogene, GTPase	45.4514	genecard
MMP9	Matrix Metallopeptidase 9	45.0376	genecard
PTGS2	Prostaglandin-Endoperoxide Synthase 2	44.9897	genecard
TMX2-CTNND1	TMX2-CTNND1 Readthrough (NMD Candidate)	44.9897	genecard
SMAD4	SMAD Family Member 4	44.9678	genecard
NEAT1	Nuclear Paraspeckle Assembly Transcript 1	44.5637	genecard
DNAJB11	DnaJ Heat Shock Protein Family (Hsp40) Member B11	44.4243	genecard
MAPK8	Mitogen-Activated Protein Kinase 8	44.2149	genecard
SERPINA3	Serpin Family A Member 3	44.206	genecard
MTOR	Mechanistic Target Of Rapamycin Kinase	44.1192	genecard
RXRA	Retinoid X Receptor Alpha	44.0571	genecard
TNFRSF11B	TNF Receptor Superfamily Member 11b	44.016	genecard
CP	Ceruloplasmin	43.9609	genecard
LOC126805688	BRD4-Independent Group 4 Enhancer GRCh37_chr1:33251929-33253128	43.9061	genecard
PVT1	Pvt1 Oncogene	43.8846	genecard
BRAF	B-Raf Proto-Oncogene, Serine/Threonine Kinase	43.6288	genecard
NLRP3	NLR Family Pyrin Domain Containing 3	43.6018	genecard
SMAD5-AS1	SMAD5 Antisense RNA 1	43.5823	genecard
MIR148A	MicroRNA 148a	43.3205	genecard
MLXIPL	MLX Interacting Protein Like	43.1925	genecard
UGT1A1	UDP Glucuronosyltransferase Family 1 Member A1	42.9973	genecard
XIST	X Inactive Specific Transcript	42.8453	genecard
LITAF	Lipopolysaccharide Induced TNF Factor	42.7047	genecard
PRMT7	Protein Arginine Methyltransferase 7	42.6008	genecard
CERNA3	Competing Endogenous LncRNA 3 For MiR-645	42.0394	genecard
MIR143	MicroRNA 143	41.674	genecard
ACADS	Acyl-CoA Dehydrogenase Short Chain	41.569	genecard
PCSK9	Proprotein Convertase Subtilisin/Kexin Type 9	41.5102	genecard
CAV1	Caveolin 1	41.5029	genecard
BRCA1	BRCA1 DNA Repair Associated	41.3793	genecard
FGF21	Fibroblast Growth Factor 21	41.3605	genecard
XBP1	X-Box Binding Protein 1	41.2484	genecard
ESR1	Estrogen Receptor 1	41.1757	genecard
MUC1	Mucin 1, Cell Surface Associated	40.7234	genecard
GSTP1	Glutathione S-Transferase Pi 1	40.7014	genecard
SLC25A13	Solute Carrier Family 25 Member 13	40.5807	genecard
HIF1A	Hypoxia Inducible Factor 1 Subunit Alpha	40.5055	genecard
FABP12	Fatty Acid Binding Protein 12	40.4113	genecard
ALDH2	Aldehyde Dehydrogenase 2 Family Member	40.3501	genecard
CYP7A1	Cytochrome P450 Family 7 Subfamily A Member 1	40.3431	genecard
CYP1A2	Cytochrome P450 Family 1 Subfamily A Member 2	40.323	genecard
SCARB1	Scavenger Receptor Class B Member 1	40.2962	genecard
ATP2A2	ATPase Sarcoplasmic/Endoplasmic Reticulum Ca2+ Transporting 2	40.2955	genecard
CAT	Catalase	40.1029	genecard
HLA-DQA1	Major Histocompatibility Complex, Class II, DQ Alpha 1	40.0074	genecard
IL18	Interleukin 18	39.9753	genecard
MIR146B	MicroRNA 146b	39.8693	genecard
VCAM1	Vascular Cell Adhesion Molecule 1	39.8274	genecard
LINC-ROR	Long Intergenic Non-Protein Coding RNA, Regulator Of Reprogramming	39.7437	genecard
MIR192	MicroRNA 192	39.6946	genecard
GSTM1	Glutathione S-Transferase Mu 1	39.6676	genecard
NR1H2	Nuclear Receptor Subfamily 1 Group H Member 2	39.6602	genecard
AGT	Angiotensinogen	39.446	genecard
SLC27A2	Solute Carrier Family 27 Member 2	39.3825	genecard
BRCA2	BRCA2 DNA Repair Associated	39.2804	genecard
DGAT2	Diacylglycerol O-Acyltransferase 2	39.1838	genecard
LINC02605	Long Intergenic Non-Protein Coding RNA 2605	39.1772	genecard
NOS2	Nitric Oxide Synthase 2	39.1394	genecard
ABCC2	ATP Binding Cassette Subfamily C Member 2	39.0814	genecard
SREBF2	Sterol Regulatory Element Binding Transcription Factor 2	39.0254	genecard
TBP	TATA-Box Binding Protein	39.0078	genecard
IL6R	Interleukin 6 Receptor	38.9938	genecard
MIR221	MicroRNA 221	38.9775	genecard
JUN	Jun Proto-Oncogene, AP-1 Transcription Factor Subunit	38.9764	genecard
COPA	COPI Coat Complex Subunit Alpha	38.9503	genecard
GCG	Glucagon	38.7328	genecard
FASLG	Fas Ligand	38.7158	genecard
HGF	Hepatocyte Growth Factor	38.6252	genecard
AHSG	Alpha 2-HS Glycoprotein	38.5548	genecard
IL1RN	Interleukin 1 Receptor Antagonist	38.4601	genecard
IGFBP1	Insulin Like Growth Factor Binding Protein 1	38.4379	genecard
IL17A	Interleukin 17A	38.394	genecard
CCR6	C-C Motif Chemokine Receptor 6	38.3677	genecard
CCND1	Cyclin D1	38.2636	genecard
OTC	Ornithine Transcarbamylase	38.2395	genecard
SLC2A1	Solute Carrier Family 2 Member 1	38.1846	genecard
BCL2	BCL2 Apoptosis Regulator	38.0277	genecard
IDH1	Isocitrate Dehydrogenase (NADP(+)) 1	38.0256	genecard
ALMS1	ALMS1 Centrosome And Basal Body Associated Protein	37.9713	genecard
SOD2	Superoxide Dismutase 2	37.7889	genecard
MIR20A	MicroRNA 20a	37.7572	genecard
HAMP	Hepcidin Antimicrobial Peptide	37.6169	genecard
ENPP1	Ectonucleotide Pyrophosphatase/Phosphodiesterase 1	37.613	genecard
MYC	MYC Proto-Oncogene, BHLH Transcription Factor	37.4929	genecard
STAT1	Signal Transducer And Activator Of Transcription 1	37.3341	genecard
CYP1A1	Cytochrome P450 Family 1 Subfamily A Member 1	37.1638	genecard
FGA	Fibrinogen Alpha Chain	37.131	genecard
DPP4	Dipeptidyl Peptidase 4	37.0962	genecard
LOC110806263	TERT 5' Regulatory Region	37.092	genecard
MYH9	Myosin Heavy Chain 9	37.0225	genecard
MIR195	MicroRNA 195	36.9268	genecard
ABHD5	Abhydrolase Domain Containing 5, Lysophosphatidic Acid Acyltransferase	36.9094	genecard
MEFV	MEFV Innate Immunity Regulator, Pyrin	36.8348	genecard
GFER	Growth Factor, Augmenter Of Liver Regeneration	36.8274	genecard
ATM	ATM Serine/Threonine Kinase	36.7335	genecard
C3	Complement C3	36.646	genecard
BMP6	Bone Morphogenetic Protein 6	36.6436	genecard
MMP1	Matrix Metallopeptidase 1	36.5381	genecard
TARDBP	TAR DNA Binding Protein	36.5355	genecard
ELOVL6	ELOVL Fatty Acid Elongase 6	36.4562	genecard
MIR106B	MicroRNA 106b	36.4412	genecard
MIR222	MicroRNA 222	36.3105	genecard
PMS2	PMS1 Homolog 2, Mismatch Repair System Component	36.1418	genecard
IFNA1	Interferon Alpha 1	36.0687	genecard
PEX2	Peroxisomal Biogenesis Factor 2	36.0577	genecard
GRN	Granulin Precursor	35.5835	genecard
NFKB1	Nuclear Factor Kappa B Subunit 1	35.5711	genecard
MIR210	MicroRNA 210	35.5155	genecard
SERPINC1	Serpin Family C Member 1	35.3408	genecard
PTPN11	Protein Tyrosine Phosphatase Non-Receptor Type 11	35.3172	genecard
TSC1	TSC Complex Subunit 1	35.1645	genecard
RB1	RB Transcriptional Corepressor 1	35.0175	genecard
GHRL	Ghrelin And Obestatin Prepropeptide	34.8483	genecard
F3	Coagulation Factor III, Tissue Factor	34.7946	genecard
MIR133B	MicroRNA 133b	34.7937	genecard
MIR212	MicroRNA 212	34.7863	genecard
MIF	Macrophage Migration Inhibitory Factor	34.7854	genecard
SMAD3	SMAD Family Member 3	34.6859	genecard
EGF	Epidermal Growth Factor	34.6565	genecard
SLC27A4	Solute Carrier Family 27 Member 4	34.6139	genecard
BDNF	Brain Derived Neurotrophic Factor	34.453	genecard
GCKR	Glucokinase Regulator	34.432	genecard
MIR141	MicroRNA 141	34.3458	genecard
ACTA2	Actin Alpha 2, Smooth Muscle	34.1952	genecard
SPP1	Secreted Phosphoprotein 1	34.154	genecard
MIRLET7B	MicroRNA Let-7b	34.1159	genecard
HOTTIP	HOXA Distal Transcript Antisense RNA	34.1119	genecard
MMP2	Matrix Metallopeptidase 2	34.1117	genecard
HSP90AA1	Heat Shock Protein 90 Alpha Family Class A Member 1	34.0278	genecard
KCNQ1OT1	KCNQ1 Opposite Strand/Antisense Transcript 1	33.9698	genecard
ALPL	Alkaline Phosphatase, Biomineralization Associated	33.7597	genecard
FGF19	Fibroblast Growth Factor 19	33.6933	genecard
CES1	Carboxylesterase 1	33.6864	genecard
DSP	Desmoplakin	33.6863	genecard
RUVBL1	RuvB Like AAA ATPase 1	33.6715	genecard
MIR199A1	MicroRNA 199a-1	33.5669	genecard
PLAU	Plasminogen Activator, Urokinase	33.4983	genecard
THBD	Thrombomodulin	33.4826	genecard
MIR320A	MicroRNA 320a	33.4807	genecard
MIR181B1	MicroRNA 181b-1	33.4112	genecard
PEX26	Peroxisomal Biogenesis Factor 26	33.3014	genecard
PEMT	Phosphatidylethanolamine N-Methyltransferase	33.2261	genecard
SLC27A1	Solute Carrier Family 27 Member 1	33.2025	genecard
TGFBR2	Transforming Growth Factor Beta Receptor 2	33.1665	genecard
PGR-AS1	PGR Antisense RNA 1	33.0689	genecard
MSH6	MutS Homolog 6	33.0205	genecard
LPA	Lipoprotein(A)	32.9973	genecard
MT-CYB	Mitochondrially Encoded Cytochrome B	32.9869	genecard
CASP3	Caspase 3	32.959	genecard
GCK	Glucokinase	32.8994	genecard
TERC	Telomerase RNA Component	32.7823	genecard
RELA	RELA Proto-Oncogene, NF-KB Subunit	32.7328	genecard
MIR18A	MicroRNA 18a	32.6233	genecard
PKLR	Pyruvate Kinase L/R	32.583	genecard
AIFM1	Apoptosis Inducing Factor Mitochondria Associated 1	32.4406	genecard
CD4	CD4 Molecule	32.357	genecard
MIR494	MicroRNA 494	32.3502	genecard
SCARB2	Scavenger Receptor Class B Member 2	32.328	genecard
AGTR1	Angiotensin II Receptor Type 1	32.3239	genecard
CCL5	C-C Motif Chemokine Ligand 5	32.254	genecard
APOA5	Apolipoprotein A5	32.2498	genecard
CYP2A6	Cytochrome P450 Family 2 Subfamily A Member 6	32.1839	genecard
FFAR4	Free Fatty Acid Receptor 4	31.9997	genecard
IFIH1	Interferon Induced With Helicase C Domain 1	31.9393	genecard
MIR15B	MicroRNA 15b	31.8244	genecard
MIR181A1	MicroRNA 181a-1	31.7807	genecard
ALDOB	Aldolase, Fructose-Bisphosphate B	31.7743	genecard
CTSD	Cathepsin D	31.6575	genecard
MIR182	MicroRNA 182	31.589	genecard
STK11	Serine/Threonine Kinase 11	31.5016	genecard
EIF2AK3	Eukaryotic Translation Initiation Factor 2 Alpha Kinase 3	31.4721	genecard
SLC40A1	Solute Carrier Family 40 Member 1	31.3789	genecard
YAP1	Yes1 Associated Transcriptional Regulator	31.3173	genecard
KEAP1	Kelch Like ECH Associated Protein 1	31.1437	genecard
IRS2	Insulin Receptor Substrate 2	31.0646	genecard
FN1	Fibronectin 1	31.0262	genecard
MIR483	MicroRNA 483	31.0202	genecard
NR1I2	Nuclear Receptor Subfamily 1 Group I Member 2	30.7927	genecard
IL13	Interleukin 13	30.7364	genecard
ADH1C	Alcohol Dehydrogenase 1C (Class I), Gamma Polypeptide	30.7348	genecard
DDIT3	DNA Damage Inducible Transcript 3	30.5981	genecard
CEBPA	CCAAT Enhancer Binding Protein Alpha	30.5375	genecard
DRD4	Dopamine Receptor D4	30.5138	genecard
BAX	BCL2 Associated X, Apoptosis Regulator	30.5026	genecard
ADIPOR2	Adiponectin Receptor 2	30.5018	genecard
MIR25	MicroRNA 25	30.391	genecard
SELE	Selectin E	30.3031	genecard
KRT8	Keratin 8	30.2966	genecard
MT-ND6	Mitochondrially Encoded NADH:Ubiquinone Oxidoreductase Core Subunit 6	30.2938	genecard
CHKB-CPT1B	CHKB-CPT1B Readthrough (NMD Candidate)	30.2443	genecard
CXCR4	C-X-C Motif Chemokine Receptor 4	30.2067	genecard
CLU	Clusterin	30.1443	genecard
SPINK1	Serine Peptidase Inhibitor Kazal Type 1	30.0702	genecard
HNRNPA1	Heterogeneous Nuclear Ribonucleoprotein A1	30.0651	genecard
SNHG1	Small Nucleolar RNA Host Gene 1	30.0513	genecard
PPARD	Peroxisome Proliferator Activated Receptor Delta	30.0266	genecard
MIR144	MicroRNA 144	29.9458	genecard
LIPE	Lipase E, Hormone Sensitive Type	29.9212	genecard
TFR2	Transferrin Receptor 2	29.9081	genecard
MLH1	MutL Homolog 1	29.7392	genecard
FTH1	Ferritin Heavy Chain 1	29.7303	genecard
MIR215	MicroRNA 215	29.5689	genecard
MIR125B1	MicroRNA 125b-1	29.4957	genecard
MIR199B	MicroRNA 199b	29.4894	genecard
CCAT1	Colon Cancer Associated Transcript 1	29.4284	genecard
RIPK1	Receptor Interacting Serine/Threonine Kinase 1	29.4241	genecard
CDKN3	Cyclin Dependent Kinase Inhibitor 3	29.1137	genecard
MSH2	MutS Homolog 2	29.0858	genecard
KRT19	Keratin 19	28.9942	genecard
SLC27A5	Solute Carrier Family 27 Member 5	28.9882	genecard
MIR216A	MicroRNA 216a	28.9112	genecard
AKR1D1	Aldo-Keto Reductase Family 1 Member D1	28.9067	genecard
FLNA	Filamin A	28.9059	genecard
FOS	Fos Proto-Oncogene, AP-1 Transcription Factor Subunit	28.7677	genecard
MIR9-1	MicroRNA 9-1	28.7387	genecard
DANCR	Differentiation Antagonizing Non-Protein Coding RNA	28.6867	genecard
NAMPT	Nicotinamide Phosphoribosyltransferase	28.6618	genecard
MIR99A	MicroRNA 99a	28.4853	genecard
FTL	Ferritin Light Chain	28.4419	genecard
LCN2	Lipocalin 2	28.4015	genecard
CXCL10	C-X-C Motif Chemokine Ligand 10	28.3898	genecard
MIR33B	MicroRNA 33b	28.3672	genecard
SHBG	Sex Hormone Binding Globulin	28.3348	genecard
MIR19A	MicroRNA 19a	28.228	genecard
GSTT1	Glutathione S-Transferase Theta 1	28.1609	genecard
MIR205	MicroRNA 205	28.103	genecard
CCN2	Cellular Communication Network Factor 2	28.0919	genecard
C4A	Complement C4A (Rodgers Blood Group)	28.0898	genecard
TNFRSF1B	TNF Receptor Superfamily Member 1B	28.0377	genecard
CYP4A11	Cytochrome P450 Family 4 Subfamily A Member 11	27.9819	genecard
CFI	Complement Factor I	27.9707	genecard
CDKN1A	Cyclin Dependent Kinase Inhibitor 1A	27.9646	genecard
HBA1	Hemoglobin Subunit Alpha 1	27.9583	genecard
RUNX1	RUNX Family Transcription Factor 1	27.9539	genecard
MIR98	MicroRNA 98	27.9472	genecard
EPHX1	Epoxide Hydrolase 1	27.9344	genecard
MIR34C	MicroRNA 34c	27.8677	genecard
TREM2	Triggering Receptor Expressed On Myeloid Cells 2	27.8458	genecard
HLA-C	Major Histocompatibility Complex, Class I, C	27.839	genecard
MAPK14	Mitogen-Activated Protein Kinase 14	27.8238	genecard
ADRB2	Adrenoceptor Beta 2	27.7569	genecard
HSPD1	Heat Shock Protein Family D (Hsp60) Member 1	27.719	genecard
SHH	Sonic Hedgehog Signaling Molecule	27.7102	genecard
CD14	CD14 Molecule	27.7074	genecard
ADH1B	Alcohol Dehydrogenase 1B (Class I), Beta Polypeptide	27.683	genecard
MBOAT7	Membrane Bound O-Acyltransferase Domain Containing 7	27.6759	genecard
BGLAP	Bone Gamma-Carboxyglutamate Protein	27.624	genecard
FGF23	Fibroblast Growth Factor 23	27.5831	genecard
EIF2AK4	Eukaryotic Translation Initiation Factor 2 Alpha Kinase 4	27.4731	genecard
SFTA3	Surfactant Associated 3	27.4673	genecard
GSK3B	Glycogen Synthase Kinase 3 Beta	27.4655	genecard
MIR191	MicroRNA 191	27.4327	genecard
CYP2B6	Cytochrome P450 Family 2 Subfamily B Member 6	27.4251	genecard
SELP	Selectin P	27.3946	genecard
PRKCD	Protein Kinase C Delta	27.3555	genecard
MIR29B1	MicroRNA 29b-1	27.3534	genecard
MIR149	MicroRNA 149	27.3294	genecard
ALPP	Alkaline Phosphatase, Placental	27.2958	genecard
MIR96	MicroRNA 96	27.2629	genecard
MAP3K5	Mitogen-Activated Protein Kinase Kinase Kinase 5	27.2521	genecard
TLR5	Toll Like Receptor 5	27.2313	genecard
MIR186	MicroRNA 186	27.2005	genecard
CTSB	Cathepsin B	27.0807	genecard
PDGFRB	Platelet Derived Growth Factor Receptor Beta	27.0789	genecard
ASS1	Argininosuccinate Synthase 1	27.0338	genecard
ELANE	Elastase, Neutrophil Expressed	26.9728	genecard
SF3B1	Splicing Factor 3b Subunit 1	26.9326	genecard
IGFBP3	Insulin Like Growth Factor Binding Protein 3	26.925	genecard
MT-ND3	Mitochondrially Encoded NADH:Ubiquinone Oxidoreductase Core Subunit 3	26.8519	genecard
MIR493HG	MIR493 Cluster Host Gene	26.7874	genecard
ENSG00000276919		26.7874	genecard
MYD88	MYD88 Innate Immune Signal Transduction Adaptor	26.7614	genecard
ADA2	Adenosine Deaminase 2	26.7202	genecard
ZFAS1	ZNFX1 Antisense RNA 1	26.6237	genecard
TGFBR1	Transforming Growth Factor Beta Receptor 1	26.6121	genecard
ERCC2	ERCC Excision Repair 2, TFIIH Core Complex Helicase Subunit	26.5841	genecard
NPPB	Natriuretic Peptide B	26.5518	genecard
HJV	Hemojuvelin BMP Co-Receptor	26.5459	genecard
MIR335	MicroRNA 335	26.5376	genecard
BMP2	Bone Morphogenetic Protein 2	26.4912	genecard
TNFSF11	TNF Superfamily Member 11	26.4632	genecard
MIR23B	MicroRNA 23b	26.4299	genecard
HSPA4	Heat Shock Protein Family A (Hsp70) Member 4	26.4286	genecard
NAT2	N-Acetyltransferase 2	26.4207	genecard
POMC	Proopiomelanocortin	26.4194	genecard
ACSL3	Acyl-CoA Synthetase Long Chain Family Member 3	26.4162	genecard
MIAT	Myocardial Infarction Associated Transcript	26.1435	genecard
IFT172	Intraflagellar Transport 172	26.1348	genecard
HSPA5	Heat Shock Protein Family A (Hsp70) Member 5	26.0761	genecard
MIRLET7G	MicroRNA Let-7g	26.0496	genecard
ATF4	Activating Transcription Factor 4	26.0482	genecard
MIRLET7A1	MicroRNA Let-7a-1	26.0334	genecard
TLR3	Toll Like Receptor 3	26.0179	genecard
TNFAIP3	TNF Alpha Induced Protein 3	25.9995	genecard
IGF1R	Insulin Like Growth Factor 1 Receptor	25.979	genecard
CNR1	Cannabinoid Receptor 1	25.8833	genecard
VIM	Vimentin	25.8582	genecard
SLC10A1	Solute Carrier Family 10 Member 1	25.8564	genecard
CPS1	Carbamoyl-Phosphate Synthase 1	25.8553	genecard
FAS-AS1	FAS Antisense RNA 1	25.767	genecard
COL3A1	Collagen Type III Alpha 1 Chain	25.6833	genecard
CD44	CD44 Molecule (Indian Blood Group)	25.6605	genecard
RAF1	Raf-1 Proto-Oncogene, Serine/Threonine Kinase	25.6355	genecard
TH	Tyrosine Hydroxylase	25.6309	genecard
MIR224	MicroRNA 224	25.6026	genecard
CYP1B1	Cytochrome P450 Family 1 Subfamily B Member 1	25.5838	genecard
MIR130B	MicroRNA 130b	25.556	genecard
PPIG	Peptidylprolyl Isomerase G	25.5503	genecard
CCL3	C-C Motif Chemokine Ligand 3	25.5323	genecard
CDK4	Cyclin Dependent Kinase 4	25.4957	genecard
LGALS3	Galectin 3	25.4627	genecard
MIR148B	MicroRNA 148b	25.434	genecard
SLC6A3	Solute Carrier Family 6 Member 3	25.3525	genecard
CEBPB	CCAAT Enhancer Binding Protein Beta	25.3062	genecard
MIR152	MicroRNA 152	25.2956	genecard
AGER	Advanced Glycosylation End-Product Specific Receptor	25.2869	genecard
KRT7	Keratin 7	25.2699	genecard
CHEK2	Checkpoint Kinase 2	25.2586	genecard
HNF1A-AS1	HNF1A Antisense RNA 1	25.2583	genecard
HMGB1	High Mobility Group Box 1	25.2521	genecard
FLT1	Fms Related Receptor Tyrosine Kinase 1	25.1876	genecard
DNMT1	DNA Methyltransferase 1	25.1373	genecard
MIR486-1	MicroRNA 486-1	25.0293	genecard
PLIN2	Perilipin 2	25.0027	genecard
CHUK	Component Of Inhibitor Of Nuclear Factor Kappa B Kinase Complex	24.9568	genecard
UGT1A9	UDP Glucuronosyltransferase Family 1 Member A9	24.9335	genecard
GH1	Growth Hormone 1	24.9136	genecard
GCLC	Glutamate-Cysteine Ligase Catalytic Subunit	24.8932	genecard
IFNA2	Interferon Alpha 2	24.8438	genecard
PLA2G4A	Phospholipase A2 Group IVA	24.7066	genecard
TCF7L2	Transcription Factor 7 Like 2	24.6724	genecard
CLCNKB	Chloride Voltage-Gated Channel Kb	24.5461	genecard
EPHX2	Epoxide Hydrolase 2	24.4635	genecard
IL1R1	Interleukin 1 Receptor Type 1	24.432	genecard
APOA2	Apolipoprotein A2	24.3967	genecard
ANGPT2	Angiopoietin 2	24.3695	genecard
NEU1	Neuraminidase 1	24.3563	genecard
CYP17A1	Cytochrome P450 Family 17 Subfamily A Member 1	24.3556	genecard
MDM2	MDM2 Proto-Oncogene	24.2484	genecard
RAB4B-EGLN2	RAB4B-EGLN2 Readthrough (NMD Candidate)	24.1854	genecard
MIR511	MicroRNA 511	24.1006	genecard
CASR	Calcium Sensing Receptor	24.0984	genecard
AGPAT2	1-Acylglycerol-3-Phosphate O-Acyltransferase 2	24.0983	genecard
PARP1	Poly(ADP-Ribose) Polymerase 1	24.0875	genecard
THBS1	Thrombospondin 1	24.0764	genecard
ANGPTL3	Angiopoietin Like 3	24.0391	genecard
S100A9	S100 Calcium Binding Protein A9	24.0318	genecard
SMARCA4	SWI/SNF Related, Matrix Associated, Actin Dependent Regulator Of Chromatin, Subfamily A, Member 4	23.9767	genecard
CEACAM5	CEA Cell Adhesion Molecule 5	23.9519	genecard
DNMT3A	DNA Methyltransferase 3 Alpha	23.8006	genecard
PSMB8	Proteasome 20S Subunit Beta 8	23.779	genecard
TLR9	Toll Like Receptor 9	23.7283	genecard
SMAD7	SMAD Family Member 7	23.7269	genecard
NPY	Neuropeptide Y	23.7015	genecard
HLA-DPB1	Major Histocompatibility Complex, Class II, DP Beta 1	23.5655	genecard
GDF15	Growth Differentiation Factor 15	23.5103	genecard
XDH	Xanthine Dehydrogenase	23.4979	genecard
RPS27A	Ribosomal Protein S27a	23.4872	genecard
SNORD15A	Small Nucleolar RNA, C/D Box 15A	23.4539	genecard
TCF4	Transcription Factor 4	23.4151	genecard
CD163	CD163 Molecule	23.3854	genecard
MIR361	MicroRNA 361	23.3652	genecard
CHI3L1	Chitinase 3 Like 1	23.3207	genecard
MIR301A	MicroRNA 301a	23.2973	genecard
EP300	E1A Binding Protein P300	23.2911	genecard
MIR30C1	MicroRNA 30c-1	23.2661	genecard
ICOSLG	Inducible T Cell Costimulator Ligand	23.232	genecard
NGF	Nerve Growth Factor	23.2179	genecard
CASC2	Cancer Susceptibility 2	23.2092	genecard
TIMP2	TIMP Metallopeptidase Inhibitor 2	23.203	genecard
SLC30A10	Solute Carrier Family 30 Member 10	23.1813	genecard
CREB1	CAMP Responsive Element Binding Protein 1	23.1672	genecard
GNMT	Glycine N-Methyltransferase	23.1662	genecard
DGAT1	Diacylglycerol O-Acyltransferase 1	23.1222	genecard
EPRS1	Glutamyl-Prolyl-TRNA Synthetase 1	23.1205	genecard
CXCR3	C-X-C Motif Chemokine Receptor 3	23.1158	genecard
PC	Pyruvate Carboxylase	23.115	genecard
SERPINF1	Serpin Family F Member 1	23.1119	genecard
CCR2	C-C Motif Chemokine Receptor 2	23.0579	genecard
CHIT1	Chitinase 1	23.0532	genecard
ABCB7	ATP Binding Cassette Subfamily B Member 7	23.0516	genecard
HSD11B1	Hydroxysteroid 11-Beta Dehydrogenase 1	23.0097	genecard
NR5A2	Nuclear Receptor Subfamily 5 Group A Member 2	22.9429	genecard
AKR1A1	Aldo-Keto Reductase Family 1 Member A1	22.9422	genecard
UCP3	Uncoupling Protein 3	22.9105	genecard
EIF4G1	Eukaryotic Translation Initiation Factor 4 Gamma 1	22.8631	genecard
ERN1	Endoplasmic Reticulum To Nucleus Signaling 1	22.7956	genecard
TNFSF10	TNF Superfamily Member 10	22.7742	genecard
MST1	Macrophage Stimulating 1	22.7186	genecard
GSR	Glutathione-Disulfide Reductase	22.685	genecard
MIR373	MicroRNA 373	22.6776	genecard
UGT1A7	UDP Glucuronosyltransferase Family 1 Member A7	22.6654	genecard
EIF2AK2	Eukaryotic Translation Initiation Factor 2 Alpha Kinase 2	22.6113	genecard
PRKAA2	Protein Kinase AMP-Activated Catalytic Subunit Alpha 2	22.5915	genecard
TET2	Tet Methylcytosine Dioxygenase 2	22.5751	genecard
NRG1	Neuregulin 1	22.5617	genecard
CD274	CD274 Molecule	22.5329	genecard
MIR128-2	MicroRNA 128-2	22.51	genecard
EZH2	Enhancer Of Zeste 2 Polycomb Repressive Complex 2 Subunit	22.504	genecard
SCT	Secretin	22.479	genecard
ACACB	Acetyl-CoA Carboxylase Beta	22.4325	genecard
SP1	Sp1 Transcription Factor	22.3482	genecard
BCYRN1	Brain Cytoplasmic RNA 1	22.286	genecard
NR1I3	Nuclear Receptor Subfamily 1 Group I Member 3	22.2647	genecard
NQO1	NAD(P)H Quinone Dehydrogenase 1	22.174	genecard
AQP7	Aquaporin 7	22.1558	genecard
LOX	Lysyl Oxidase	22.1427	genecard
GPX1	Glutathione Peroxidase 1	22.1128	genecard
ATP1A1	ATPase Na+/K+ Transporting Subunit Alpha 1	22.104	genecard
ENSG00000277577		22.0993	genecard
CYP46A1	Cytochrome P450 Family 46 Subfamily A Member 1	22.0712	genecard
GHR	Growth Hormone Receptor	22.0675	genecard
CCR1	C-C Motif Chemokine Receptor 1	22.0669	genecard
UCP1	Uncoupling Protein 1	22.0367	genecard
EMSLR	E2F1 MRNA Stabilizing LncRNA	22.027	genecard
HK1	Hexokinase 1	22.0011	genecard
CCL11	C-C Motif Chemokine Ligand 11	22.0011	genecard
UGT1A6	UDP Glucuronosyltransferase Family 1 Member A6	21.9994	genecard
RMRP	RNA Component Of Mitochondrial RNA Processing Endoribonuclease	21.9991	genecard
MIR193A	MicroRNA 193a	21.9764	genecard
SERPINA6	Serpin Family A Member 6	21.9408	genecard
SLC2A4	Solute Carrier Family 2 Member 4	21.9128	genecard
POR	Cytochrome P450 Oxidoreductase	21.8703	genecard
PSMB9	Proteasome 20S Subunit Beta 9	21.8612	genecard
FOXO1	Forkhead Box O1	21.786	genecard
MYL2	Myosin Light Chain 2	21.7589	genecard
KL	Klotho	21.7502	genecard
PALB2	Partner And Localizer Of BRCA2	21.7232	genecard
SLC6A4	Solute Carrier Family 6 Member 4	21.7103	genecard
BTNL2	Butyrophilin Like 2	21.6827	genecard
NDUFS1	NADH:Ubiquinone Oxidoreductase Core Subunit S1	21.6286	genecard
CSF1	Colony Stimulating Factor 1	21.6162	genecard
CCL20	C-C Motif Chemokine Ligand 20	21.5891	genecard
FTO	FTO Alpha-Ketoglutarate Dependent Dioxygenase	21.5182	genecard
FGFR4	Fibroblast Growth Factor Receptor 4	21.3872	genecard
HOXA11-AS	HOXA11 Antisense RNA	21.3802	genecard
MIR24-1	MicroRNA 24-1	21.3636	genecard
HSPA1A	Heat Shock Protein Family A (Hsp70) Member 1A	21.3589	genecard
TRA-TGC7-1	TRNA-Ala (Anticodon TGC) 7-1	21.3564	genecard
TRA-TGC5-1	TRNA-Ala (Anticodon TGC) 5-1	21.3564	genecard
SNHG6	Small Nucleolar RNA Host Gene 6	21.356	genecard
MMP13	Matrix Metallopeptidase 13	21.3539	genecard
IL6ST	Interleukin 6 Cytokine Family Signal Transducer	21.3378	genecard
ITPR3	Inositol 1,4,5-Trisphosphate Receptor Type 3	21.2011	genecard
SVIL	Supervillin	21.1217	genecard
AHR	Aryl Hydrocarbon Receptor	21.1064	genecard
HEIH	Hepatocellular Carcinoma Up-Regulated EZH2-Associated Long Non-Coding RNA	21.0863	genecard
CASP9	Caspase 9	21.0849	genecard
TXN	Thioredoxin	21.0777	genecard
NPC1L1	NPC1 Like Intracellular Cholesterol Transporter 1	21.0416	genecard
IL21	Interleukin 21	20.9973	genecard
ADIPOR1	Adiponectin Receptor 1	20.9772	genecard
MUTYH	MutY DNA Glycosylase	20.9425	genecard
GC	GC Vitamin D Binding Protein	20.936	genecard
MIR30B	MicroRNA 30b	20.9062	genecard
UGT1A4	UDP Glucuronosyltransferase Family 1 Member A4	20.901	genecard
PRL	Prolactin	20.863	genecard
FGB	Fibrinogen Beta Chain	20.8293	genecard
GDF2	Growth Differentiation Factor 2	20.7354	genecard
ABCG1	ATP Binding Cassette Subfamily G Member 1	20.6798	genecard
IRF1	Interferon Regulatory Factor 1	20.6307	genecard
SDCCAG8	SHH Signaling And Ciliogenesis Regulator SDCCAG8	20.5999	genecard
SKIC2	SKI2 Subunit Of Superkiller Complex	20.5479	genecard
ACE2	Angiotensin Converting Enzyme 2	20.5458	genecard
LEPQTL1	Leptin, Serum Levels Of	20.42	genecard
CRAT	Carnitine O-Acetyltransferase	20.4124	genecard
SOAT2	Sterol O-Acyltransferase 2	20.4008	genecard
ACSM2B	Acyl-CoA Synthetase Medium Chain Family Member 2B	20.3895	genecard
IFNL3	Interferon Lambda 3	20.3583	genecard
DKK1	Dickkopf WNT Signaling Pathway Inhibitor 1	20.3298	genecard
MIR211	MicroRNA 211	20.2846	genecard
CCK	Cholecystokinin	20.2804	genecard
TGM2	Transglutaminase 2	20.2673	genecard
UGT1A8	UDP Glucuronosyltransferase Family 1 Member A8	20.2397	genecard
CEL	Carboxyl Ester Lipase	20.1509	genecard
PRKAA1	Protein Kinase AMP-Activated Catalytic Subunit Alpha 1	20.1076	genecard
XK	X-Linked Kx Blood Group Antigen, Kell And VPS13A Binding Protein	20.0844	genecard
ADAR	Adenosine Deaminase RNA Specific	20.0819	genecard
MIR124-1	MicroRNA 124-1	19.991	genecard
SOST	Sclerostin	19.9875	genecard
EIF2B4	Eukaryotic Translation Initiation Factor 2B Subunit Delta	19.9365	genecard
GOLM1	Golgi Membrane Protein 1	19.9214	genecard
OGG1	8-Oxoguanine DNA Glycosylase	19.8687	genecard
TLR1	Toll Like Receptor 1	19.8592	genecard
MMP7	Matrix Metallopeptidase 7	19.8134	genecard
SHC1	SHC Adaptor Protein 1	19.8114	genecard
DNASE1	Deoxyribonuclease 1	19.7737	genecard
PLTP	Phospholipid Transfer Protein	19.666	genecard
APOA4	Apolipoprotein A4	19.6507	genecard
DICER1	Dicer 1, Ribonuclease III	19.6256	genecard
RARRES2	Retinoic Acid Receptor Responder 2	19.6166	genecard
BMP4	Bone Morphogenetic Protein 4	19.6047	genecard
ENO1	Enolase 1	19.6028	genecard
MIR24-2	MicroRNA 24-2	19.5842	genecard
CERNA2	Competing Endogenous LncRNA 2 For MicroRNA Let-7b	19.4689	genecard
SLC13A5	Solute Carrier Family 13 Member 5	19.4648	genecard
ACTB	Actin Beta	19.4091	genecard
APOA1-AS	APOA1 Antisense RNA	19.3753	genecard
PRKAB1	Protein Kinase AMP-Activated Non-Catalytic Subunit Beta 1	19.3544	genecard
BIRC5	Baculoviral IAP Repeat Containing 5	19.351	genecard
ALOX12	Arachidonate 12-Lipoxygenase, 12S Type	19.314	genecard
SDC1	Syndecan 1	19.3115	genecard
CYP4F2	Cytochrome P450 Family 4 Subfamily F Member 2	19.3106	genecard
SFRP4	Secreted Frizzled Related Protein 4	19.2574	genecard
GLS	Glutaminase	19.1362	genecard
DYSF	Dysferlin	19.1227	genecard
POLR1C	RNA Polymerase I And III Subunit C	19.0934	genecard
IRGM	Immunity Related GTPase M	19.0921	genecard
IRF3	Interferon Regulatory Factor 3	19.0466	genecard
MIRLET7A3	MicroRNA Let-7a-3	19.0434	genecard
DRD2	Dopamine Receptor D2	19.0245	genecard
CXCL9	C-X-C Motif Chemokine Ligand 9	18.8619	genecard
BID	BH3 Interacting Domain Death Agonist	18.8048	genecard
MIR103A2	MicroRNA 103a-2	18.8003	genecard
HDAC9	Histone Deacetylase 9	18.7742	genecard
MAOA	Monoamine Oxidase A	18.7636	genecard
GLUD1	Glutamate Dehydrogenase 1	18.7044	genecard
STING1	Stimulator Of Interferon Response CGAMP Interactor 1	18.6867	genecard
NOS1	Nitric Oxide Synthase 1	18.6577	genecard
MIR181D	MicroRNA 181d	18.6486	genecard
ADRB3	Adrenoceptor Beta 3	18.6129	genecard
MERTK	MER Proto-Oncogene, Tyrosine Kinase	18.5994	genecard
HTR2A	5-Hydroxytryptamine Receptor 2A	18.576	genecard
PLIN1	Perilipin 1	18.5508	genecard
MIR26A2	MicroRNA 26a-2	18.546	genecard
PTPN1	Protein Tyrosine Phosphatase Non-Receptor Type 1	18.5252	genecard
CDK1	Cyclin Dependent Kinase 1	18.5137	genecard
A2M	Alpha-2-Macroglobulin	18.5091	genecard
IAH1	Isoamyl Acetate Hydrolyzing Esterase 1 (Putative)	18.4995	genecard
ALDH9A1	Aldehyde Dehydrogenase 9 Family Member A1	18.4913	genecard
WNT5A	Wnt Family Member 5A	18.4675	genecard
CYP2J2	Cytochrome P450 Family 2 Subfamily J Member 2	18.4446	genecard
STEAP4	STEAP4 Metalloreductase	18.4401	genecard
MIR423	MicroRNA 423	18.4328	genecard
NR0B2	Nuclear Receptor Subfamily 0 Group B Member 2	18.4326	genecard
EPAS1	Endothelial PAS Domain Protein 1	18.4207	genecard
IFNAR1	Interferon Alpha And Beta Receptor Subunit 1	18.3929	genecard
MIR331	MicroRNA 331	18.3796	genecard
BMPR1A	Bone Morphogenetic Protein Receptor Type 1A	18.3775	genecard
MIR124-2	MicroRNA 124-2	18.3539	genecard
SPARC	Secreted Protein Acidic And Cysteine Rich	18.3131	genecard
PRKCQ	Protein Kinase C Theta	18.3005	genecard
LMBRD1	LMBR1 Domain Containing 1	18.2921	genecard
CPOX	Coproporphyrinogen Oxidase	18.2686	genecard
PLAUR	Plasminogen Activator, Urokinase Receptor	18.2663	genecard
VTN	Vitronectin	18.2098	genecard
SULT2A1	Sulfotransferase Family 2A Member 1	18.1913	genecard
MATR3	Matrin 3	18.1879	genecard
MIR22HG	MIR22 Host Gene	18.1613	genecard
HSPA6	Heat Shock Protein Family A (Hsp70) Member 6	18.1483	genecard
HSPA8	Heat Shock Protein Family A (Hsp70) Member 8	18.1364	genecard
CCL4	C-C Motif Chemokine Ligand 4	18.129	genecard
CYLD	CYLD Lysine 63 Deubiquitinase	18.1108	genecard
LINC00261	Long Intergenic Non-Protein Coding RNA 261	18.0469	genecard
POSTN	Periostin	18.0207	genecard
FARSA	Phenylalanyl-TRNA Synthetase Subunit Alpha	18.0121	genecard
GCGR	Glucagon Receptor	17.9971	genecard
NOX4	NADPH Oxidase 4	17.9901	genecard
ABCC3	ATP Binding Cassette Subfamily C Member 3	17.9386	genecard
GRB2	Growth Factor Receptor Bound Protein 2	17.8568	genecard
HDAC1	Histone Deacetylase 1	17.8474	genecard
PRSS1	Serine Protease 1	17.8406	genecard
ERLIN1	ER Lipid Raft Associated 1	17.8258	genecard
MIR363	MicroRNA 363	17.8173	genecard
TRE-TTC3-1	TRNA-Glu (Anticodon TTC) 3-1	17.7836	genecard
FBXW7	F-Box And WD Repeat Domain Containing 7	17.7663	genecard
MICA	MHC Class I Polypeptide-Related Sequence A	17.7337	genecard
PRDX5	Peroxiredoxin 5	17.7328	genecard
PRKCA	Protein Kinase C Alpha	17.7249	genecard
IL17RA	Interleukin 17 Receptor A	17.7235	genecard
TRAF6	TNF Receptor Associated Factor 6	17.7148	genecard
PPM1K	Protein Phosphatase, Mg2+/Mn2+ Dependent 1K	17.6778	genecard
IL18BP	Interleukin 18 Binding Protein	17.6732	genecard
MIR92A1	MicroRNA 92a-1	17.6705	genecard
TPM1	Tropomyosin 1	17.6387	genecard
GPBAR1	G Protein-Coupled Bile Acid Receptor 1	17.5856	genecard
CD59	CD59 Molecule (CD59 Blood Group)	17.5721	genecard
PCBP2-OT1	PCBP2 Overlapping Transcript 1	17.5374	genecard
COA8	Cytochrome C Oxidase Assembly Factor 8	17.5128	genecard
FMO3	Flavin Containing Dimethylaniline Monoxygenase 3	17.5095	genecard
IGFBP2	Insulin Like Growth Factor Binding Protein 2	17.4889	genecard
UGT1A10	UDP Glucuronosyltransferase Family 1 Member A10	17.4625	genecard
PEPD	Peptidase D	17.4614	genecard
IL1RAPL2	Interleukin 1 Receptor Accessory Protein Like 2	17.4606	genecard
LPIN1	Lipin 1	17.4504	genecard
TMPRSS6	Transmembrane Serine Protease 6	17.4317	genecard
CDH4	Cadherin 4	17.4189	genecard
PWAR1	Prader Willi/Angelman Region RNA 1	17.4075	genecard
STAT5A	Signal Transducer And Activator Of Transcription 5A	17.3856	genecard
LRPPRC	Leucine Rich Pentatricopeptide Repeat Containing	17.3401	genecard
PRDX1	Peroxiredoxin 1	17.1987	genecard
RNU4ATAC	RNA, U4atac Small Nuclear	17.1736	genecard
IL33	Interleukin 33	17.1571	genecard
ELAVL1	ELAV Like RNA Binding Protein 1	17.1521	genecard
CCEPR	Cervical Carcinoma Expressed PCNA Regulatory LncRNA	17.1366	genecard
RPS6KB1	Ribosomal Protein S6 Kinase B1	17.1327	genecard
CES2	Carboxylesterase 2	17.0539	genecard
SI	Sucrase-Isomaltase	17.0533	genecard
HMGA1	High Mobility Group AT-Hook 1	17.0387	genecard
AREG	Amphiregulin	17.0323	genecard
MIR379	MicroRNA 379	17.0038	genecard
SNHG20	Small Nucleolar RNA Host Gene 20	16.986	genecard
UGT1A3	UDP Glucuronosyltransferase Family 1 Member A3	16.9787	genecard
SERPINF2	Serpin Family F Member 2	16.974	genecard
GPI	Glucose-6-Phosphate Isomerase	16.9715	genecard
OSM	Oncostatin M	16.9563	genecard
MIR101-1	MicroRNA 101-1	16.9544	genecard
JPX	JPX Transcript, XIST Activator	16.9328	genecard
P4HB	Prolyl 4-Hydroxylase Subunit Beta	16.9159	genecard
ANXA11	Annexin A11	16.9151	genecard
NR2F1-AS1	NR2F1 Antisense RNA 1	16.9061	genecard
CHCHD2	Coiled-Coil-Helix-Coiled-Coil-Helix Domain Containing 2	16.8346	genecard
CYP4F3	Cytochrome P450 Family 4 Subfamily F Member 3	16.7916	genecard
TLR6	Toll Like Receptor 6	16.7758	genecard
SPTAN1	Spectrin Alpha, Non-Erythrocytic 1	16.7312	genecard
MYB	MYB Proto-Oncogene, Transcription Factor	16.6852	genecard
GOT2	Glutamic-Oxaloacetic Transaminase 2	16.6807	genecard
NRP1	Neuropilin 1	16.6774	genecard
DBH	Dopamine Beta-Hydroxylase	16.6325	genecard
IL19	Interleukin 19	16.5917	genecard
SIRT6	Sirtuin 6	16.5909	genecard
MIRLET7A2	MicroRNA Let-7a-2	16.5689	genecard
USF1	Upstream Transcription Factor 1	16.5577	genecard
EGR1	Early Growth Response 1	16.5518	genecard
TAP2	Transporter 2, ATP Binding Cassette Subfamily B Member	16.5316	genecard
GPX4	Glutathione Peroxidase 4	16.4976	genecard
IARS1	Isoleucyl-TRNA Synthetase 1	16.4879	genecard
C11orf65	Chromosome 11 Open Reading Frame 65	16.4868	genecard
ANGPTL8	Angiopoietin Like 8	16.4547	genecard
SLC19A1	Solute Carrier Family 19 Member 1	16.4418	genecard
CA2	Carbonic Anhydrase 2	16.4406	genecard
THBS2	Thrombospondin 2	16.4258	genecard
TKT	Transketolase	16.4053	genecard
POLR3A	RNA Polymerase III Subunit A	16.3921	genecard
LBP	Lipopolysaccharide Binding Protein	16.3092	genecard
YY1	YY1 Transcription Factor	16.2829	genecard
PKM	Pyruvate Kinase M1/2	16.2595	genecard
KLF6	KLF Transcription Factor 6	16.2306	genecard
ENPP2	Ectonucleotide Pyrophosphatase/Phosphodiesterase 2	16.2201	genecard
CD55	CD55 Molecule (Cromer Blood Group)	16.2077	genecard
APPL1	Adaptor Protein, Phosphotyrosine Interacting With PH Domain And Leucine Zipper 1	16.1343	genecard
SERPINA7	Serpin Family A Member 7	16.1286	genecard
STAR	Steroidogenic Acute Regulatory Protein	16.106	genecard
E2F1	E2F Transcription Factor 1	16.1046	genecard
TFEB	Transcription Factor EB	16.0788	genecard
BLVRA	Biliverdin Reductase A	16.0598	genecard
ARPC1B	Actin Related Protein 2/3 Complex Subunit 1B	16.0581	genecard
SIRT3	Sirtuin 3	16.0545	genecard
P2RX7	Purinergic Receptor P2X 7	15.9976	genecard
DNAJC21	DnaJ Heat Shock Protein Family (Hsp40) Member C21	15.9976	genecard
ALAD	Aminolevulinate Dehydratase	15.9816	genecard
LTBP3	Latent Transforming Growth Factor Beta Binding Protein 3	15.9093	genecard
TRC-GCA24-1	TRNA-Cys (GCA) 24-1	15.8985	genecard
SERPINH1	Serpin Family H Member 1	15.8868	genecard
AOC3	Amine Oxidase Copper Containing 3	15.8649	genecard
LNCBRM	LncRNA SMARCA2 (BRM) Associated	15.8258	genecard
PIN1	Peptidylprolyl Cis/Trans Isomerase, NIMA-Interacting 1	15.7891	genecard
ACLY	ATP Citrate Lyase	15.7836	genecard
MIR103A1	MicroRNA 103a-1	15.7684	genecard
MIR326	MicroRNA 326	15.7584	genecard
CLCNKA	Chloride Voltage-Gated Channel Ka	15.7456	genecard
TXNRD2	Thioredoxin Reductase 2	15.6119	genecard
MICB	MHC Class I Polypeptide-Related Sequence B	15.5907	genecard
NRG3	Neuregulin 3	15.58	genecard
TRIB1	Tribbles Pseudokinase 1	15.5239	genecard
STUB1	STIP1 Homology And U-Box Containing Protein 1	15.5121	genecard
MIR381	MicroRNA 381	15.5007	genecard
TSPO	Translocator Protein	15.4646	genecard
HSP90B1	Heat Shock Protein 90 Beta Family Member 1	15.4475	genecard
IL11	Interleukin 11	15.4367	genecard
HMGCS2	3-Hydroxy-3-Methylglutaryl-CoA Synthase 2	15.3972	genecard
ATF6	Activating Transcription Factor 6	15.3695	genecard
HCCAT5	Hepatocellular Carcinoma Associated Transcript 5	15.3557	genecard
CRH	Corticotropin Releasing Hormone	15.3017	genecard
ANXA2	Annexin A2	15.2903	genecard
LECT2	Leukocyte Cell Derived Chemotaxin 2	15.2736	genecard
OLR1	Oxidized Low Density Lipoprotein Receptor 1	15.2647	genecard
FGL1	Fibrinogen Like 1	15.2366	genecard
WASHC5	WASH Complex Subunit 5	15.2016	genecard
ERLIN2	ER Lipid Raft Associated 2	15.2015	genecard
CNR2	Cannabinoid Receptor 2	15.1808	genecard
DPM1	Dolichyl-Phosphate Mannosyltransferase Subunit 1, Catalytic	15.1795	genecard
TAP1	Transporter 1, ATP Binding Cassette Subfamily B Member	15.0924	genecard
SERPINB3	Serpin Family B Member 3	15.0868	genecard
GPAM	Glycerol-3-Phosphate Acyltransferase, Mitochondrial	15.0833	genecard
BCAP31	B Cell Receptor Associated Protein 31	15.0815	genecard
DHCR24	24-Dehydrocholesterol Reductase	15.0704	genecard
ROCK1	Rho Associated Coiled-Coil Containing Protein Kinase 1	15.0581	genecard
LINC00665	Long Intergenic Non-Protein Coding RNA 665	15.0209	genecard
TRIM21	Tripartite Motif Containing 21	15.0147	genecard
MIR20B	MicroRNA 20b	14.9477	genecard
DLEU2	Deleted In Lymphocytic Leukemia 2	14.9467	genecard
TSLP	Thymic Stromal Lymphopoietin	14.9318	genecard
PHB1	Prohibitin 1	14.9227	genecard
FUT2	Fucosyltransferase 2	14.88	genecard
IL23A	Interleukin 23 Subunit Alpha	14.8502	genecard
TFF3	Trefoil Factor 3	14.8148	genecard
XRCC3	X-Ray Repair Cross Complementing 3	14.7637	genecard
ONECUT2	One Cut Homeobox 2	14.7234	genecard
PPIB	Peptidylprolyl Isomerase B	14.7097	genecard
RPS6KA3	Ribosomal Protein S6 Kinase A3	14.6428	genecard
SNHG16	Small Nucleolar RNA Host Gene 16	14.6364	genecard
NDUFA13	NADH:Ubiquinone Oxidoreductase Subunit A13	14.6206	genecard
TPM2	Tropomyosin 2	14.6145	genecard
CD68	CD68 Molecule	14.604	genecard
RDH5	Retinol Dehydrogenase 5	14.6031	genecard
HLA-DPA1	Major Histocompatibility Complex, Class II, DP Alpha 1	14.5982	genecard
PLCB1	Phospholipase C Beta 1	14.5672	genecard
VTRNA1-1	Vault RNA 1-1	14.5598	genecard
PTX3	Pentraxin 3	14.5389	genecard
MIR615	MicroRNA 615	14.5323	genecard
MIR519D	MicroRNA 519d	14.5038	genecard
APEX1	Apurinic/Apyrimidinic Endodeoxyribonuclease 1	14.4908	genecard
EEF1A1	Eukaryotic Translation Elongation Factor 1 Alpha 1	14.4638	genecard
CD38	CD38 Molecule	14.4479	genecard
FDFT1	Farnesyl-Diphosphate Farnesyltransferase 1	14.3917	genecard
SLC39A8	Solute Carrier Family 39 Member 8	14.3571	genecard
ACER3	Alkaline Ceramidase 3	14.2851	genecard
ADK	Adenosine Kinase	14.2384	genecard
TP53BP1	Tumor Protein P53 Binding Protein 1	14.2331	genecard
ATG5	Autophagy Related 5	14.2264	genecard
RPLP0	Ribosomal Protein Lateral Stalk Subunit P0	14.1944	genecard
EPHA2	EPH Receptor A2	14.1462	genecard
UBD	Ubiquitin D	14.1333	genecard
MIR129-1	MicroRNA 129-1	14.1292	genecard
CIDEC	Cell Death Inducing DFFA Like Effector C	14.1236	genecard
FNDC5	Fibronectin Type III Domain Containing 5	14.0855	genecard
RTN4	Reticulon 4	14.0605	genecard
TLX1NB	TLX1 Neighbor	14.0237	genecard
CNTNAP2	Contactin Associated Protein 2	14.0077	genecard
CUL3	Cullin 3	14.002	genecard
MAP3K7	Mitogen-Activated Protein Kinase Kinase Kinase 7	14.0016	genecard
BBS5	Bardet-Biedl Syndrome 5	13.9971	genecard
TTTY10	Testis Expressed Transcript, Y-Linked 10	13.9864	genecard
MIR501	MicroRNA 501	13.9859	genecard
SLC25A10	Solute Carrier Family 25 Member 10	13.9754	genecard
GLP1R	Glucagon Like Peptide 1 Receptor	13.9749	genecard
TPM3	Tropomyosin 3	13.9615	genecard
SNAI2	Snail Family Transcriptional Repressor 2	13.9522	genecard
CACNA2D1	Calcium Voltage-Gated Channel Auxiliary Subunit Alpha2delta 1	13.9399	genecard
MIR590	MicroRNA 590	13.9214	genecard
NNMT	Nicotinamide N-Methyltransferase	13.9123	genecard
TXNIP	Thioredoxin Interacting Protein	13.8941	genecard
DRD3	Dopamine Receptor D3	13.8826	genecard
PALLD	Palladin, Cytoskeletal Associated Protein	13.8628	genecard
CFLAR	CASP8 And FADD Like Apoptosis Regulator	13.856	genecard
SLC25A1	Solute Carrier Family 25 Member 1	13.8539	genecard
FCN2	Ficolin 2	13.8301	genecard
GSK3A	Glycogen Synthase Kinase 3 Alpha	13.806	genecard
SOD3	Superoxide Dismutase 3	13.8054	genecard
RPL5	Ribosomal Protein L5	13.7765	genecard
NOP10	NOP10 Ribonucleoprotein	13.7677	genecard
LINC01554	Long Intergenic Non-Protein Coding RNA 1554	13.7462	genecard
XRCC6	X-Ray Repair Cross Complementing 6	13.7402	genecard
YWHAQ	Tyrosine 3-Monooxygenase/Tryptophan 5-Monooxygenase Activation Protein Theta	13.7167	genecard
HHIP	Hedgehog Interacting Protein	13.7072	genecard
UBE2D1	Ubiquitin Conjugating Enzyme E2 D1	13.6906	genecard
SLC38A8	Solute Carrier Family 38 Member 8	13.6801	genecard
ENSG00000275307		13.641	genecard
ENSG00000276965		13.641	genecard
PDK4	Pyruvate Dehydrogenase Kinase 4	13.6348	genecard
MRPS7	Mitochondrial Ribosomal Protein S7	13.6175	genecard
GRK2	G Protein-Coupled Receptor Kinase 2	13.6096	genecard
CLCN2	Chloride Voltage-Gated Channel 2	13.5956	genecard
DOCK7	Dedicator Of Cytokinesis 7	13.5564	genecard
COLGALT1	Collagen Beta(1-O)Galactosyltransferase 1	13.5399	genecard
UGT1A5	UDP Glucuronosyltransferase Family 1 Member A5	13.5378	genecard
IL16	Interleukin 16	13.4922	genecard
AQP9	Aquaporin 9	13.488	genecard
AZGP1	Alpha-2-Glycoprotein 1, Zinc-Binding	13.478	genecard
NTS	Neurotensin	13.478	genecard
MAPK9	Mitogen-Activated Protein Kinase 9	13.4618	genecard
ACSM2A	Acyl-CoA Synthetase Medium Chain Family Member 2A	13.4582	genecard
PHGDH	Phosphoglycerate Dehydrogenase	13.4524	genecard
MRC1	Mannose Receptor C-Type 1	13.4494	genecard
ATP5F1A	ATP Synthase F1 Subunit Alpha	13.435	genecard
STEAP3	STEAP3 Metalloreductase	13.4263	genecard
CASP2	Caspase 2	13.4164	genecard
MIR135A1	MicroRNA 135a-1	13.406	genecard
SCAP	SREBF Chaperone	13.3977	genecard
RUNX3	RUNX Family Transcription Factor 3	13.3857	genecard
YBX1	Y-Box Binding Protein 1	13.2863	genecard
DAXX	Death Domain Associated Protein	13.2727	genecard
LINC01772	Long Intergenic Non-Protein Coding RNA 1772	13.2633	genecard
CYP8B1	Cytochrome P450 Family 8 Subfamily B Member 1	13.2537	genecard
KAT5	Lysine Acetyltransferase 5	13.2505	genecard
CTRC	Chymotrypsin C	13.243	genecard
STOX1	Storkhead Box 1	13.2349	genecard
DYNC2I2	Dynein 2 Intermediate Chain 2	13.2116	genecard
EYA1	EYA Transcriptional Coactivator And Phosphatase 1	13.1946	genecard
ZPR1	ZPR1 Zinc Finger	13.1887	genecard
GOT1	Glutamic-Oxaloacetic Transaminase 1	13.1871	genecard
RORA	RAR Related Orphan Receptor A	13.1834	genecard
HDAC8	Histone Deacetylase 8	13.1673	genecard
SAMM50	SAMM50 Sorting And Assembly Machinery Component	13.1351	genecard
MIR299	MicroRNA 299	13.0768	genecard
FDPS	Farnesyl Diphosphate Synthase	13.0598	genecard
LPCAT3	Lysophosphatidylcholine Acyltransferase 3	13.0188	genecard
RIPK3	Receptor Interacting Serine/Threonine Kinase 3	12.9811	genecard
PRKDC	Protein Kinase, DNA-Activated, Catalytic Subunit	12.962	genecard
DLG5	Discs Large MAGUK Scaffold Protein 5	12.9178	genecard
MGAM	Maltase-Glucoamylase	12.8371	genecard
MYH2	Myosin Heavy Chain 2	12.8154	genecard
PRPF8	Pre-MRNA Processing Factor 8	12.7959	genecard
APOC4-APOC2	APOC4-APOC2 Readthrough (NMD Candidate)	12.7914	genecard
AXL	AXL Receptor Tyrosine Kinase	12.7894	genecard
HLA-DRA	Major Histocompatibility Complex, Class II, DR Alpha	12.7547	genecard
CPB2	Carboxypeptidase B2	12.7535	genecard
CANX	Calnexin	12.7527	genecard
LGALS3BP	Galectin 3 Binding Protein	12.7404	genecard
BIRC3	Baculoviral IAP Repeat Containing 3	12.7181	genecard
JAZF1	JAZF Zinc Finger 1	12.7148	genecard
MAVS	Mitochondrial Antiviral Signaling Protein	12.711	genecard
HNRNPK	Heterogeneous Nuclear Ribonucleoprotein K	12.6749	genecard
CX3CL1	C-X3-C Motif Chemokine Ligand 1	12.6605	genecard
GAL	Galanin And GMAP Prepropeptide	12.6605	genecard
RB1CC1	RB1 Inducible Coiled-Coil 1	12.6223	genecard
DDB1	Damage Specific DNA Binding Protein 1	12.6192	genecard
UBQLN4	Ubiquilin 4	12.6073	genecard
YWHAE	Tyrosine 3-Monooxygenase/Tryptophan 5-Monooxygenase Activation Protein Epsilon	12.6071	genecard
EDA	Ectodysplasin A	12.5823	genecard
GRIA3	Glutamate Ionotropic Receptor AMPA Type Subunit 3	12.5786	genecard
ADH5	Alcohol Dehydrogenase 5 (Class III), Chi Polypeptide	12.5497	genecard
DDX3X	DEAD-Box Helicase 3 X-Linked	12.5446	genecard
PARVB	Parvin Beta	12.5424	genecard
TRAF3	TNF Receptor Associated Factor 3	12.5396	genecard
NDUFB3	NADH:Ubiquinone Oxidoreductase Subunit B3	12.5329	genecard
HSPA9	Heat Shock Protein Family A (Hsp70) Member 9	12.5236	genecard
NLRC4	NLR Family CARD Domain Containing 4	12.5232	genecard
CLRN1	Clarin 1	12.5008	genecard
CCN1	Cellular Communication Network Factor 1	12.4981	genecard
GNAI2	G Protein Subunit Alpha I2	12.4778	genecard
MDH2	Malate Dehydrogenase 2	12.4546	genecard
IGF2BP2	Insulin Like Growth Factor 2 MRNA Binding Protein 2	12.4457	genecard
TRB	T Cell Receptor Beta Locus	12.4402	genecard
PLA2G1B	Phospholipase A2 Group IB	12.4051	genecard
ADAMTSL2	ADAMTS Like 2	12.3953	genecard
SNRNP200	Small Nuclear Ribonucleoprotein U5 Subunit 200	12.346	genecard
NADK2	NAD Kinase 2, Mitochondrial	12.3322	genecard
OPRM1	Opioid Receptor Mu 1	12.3259	genecard
PDGFA	Platelet Derived Growth Factor Subunit A	12.3243	genecard
HLA-DRB5	Major Histocompatibility Complex, Class II, DR Beta 5	12.3184	genecard
NCAN	Neurocan	12.3084	genecard
APLN	Apelin	12.3063	genecard
RHBDF2	Rhomboid 5 Homolog 2	12.2686	genecard
MYH14	Myosin Heavy Chain 14	12.2673	genecard
DRD1	Dopamine Receptor D1	12.2522	genecard
ARNT	Aryl Hydrocarbon Receptor Nuclear Translocator	12.2213	genecard
FST	Follistatin	12.2188	genecard
RPS10	Ribosomal Protein S10	12.2155	genecard
MIR188	MicroRNA 188	12.1775	genecard
TAGLN	Transgelin	12.1735	genecard
WNT3A	Wnt Family Member 3A	12.1677	genecard
ADRB1	Adrenoceptor Beta 1	12.1608	genecard
FOXA1	Forkhead Box A1	12.1399	genecard
ENSG00000277469		12.1271	genecard
BPTF	Bromodomain PHD Finger Transcription Factor	12.1145	genecard
CASP7	Caspase 7	12.1031	genecard
COMMD1	Copper Metabolism Domain Containing 1	12.0818	genecard
OGT	O-Linked N-Acetylglucosamine (GlcNAc) Transferase	12.0626	genecard
TYSND1	Trypsin Like Peroxisomal Matrix Peptidase 1	12.0567	genecard
PPT2	Palmitoyl-Protein Thioesterase 2	12.0503	genecard
SLC39A14	Solute Carrier Family 39 Member 14	12.028	genecard
TMPO	Thymopoietin	12.0173	genecard
IGHG1	Immunoglobulin Heavy Constant Gamma 1 (G1m Marker)	12.0079	genecard
GREM1	Gremlin 1, DAN Family BMP Antagonist	12.0035	genecard
SELENOP	Selenoprotein P	11.9958	genecard
ENSG00000276609		11.9168	genecard
PCAT2	Prostate Cancer Associated Transcript 2	11.9163	genecard
CCR9	C-C Motif Chemokine Receptor 9	11.9155	genecard
RARS1	Arginyl-TRNA Synthetase 1	11.9039	genecard
GFPT1	Glutamine--Fructose-6-Phosphate Transaminase 1	11.8659	genecard
SERPINA12	Serpin Family A Member 12	11.861	genecard
KHK	Ketohexokinase	11.8523	genecard
TRAPPC9	Trafficking Protein Particle Complex Subunit 9	11.843	genecard
MLKL	Mixed Lineage Kinase Domain Like Pseudokinase	11.8324	genecard
CDH5	Cadherin 5	11.8314	genecard
GSS	Glutathione Synthetase	11.8193	genecard
ADAMTS9	ADAM Metallopeptidase With Thrombospondin Type 1 Motif 9	11.8127	genecard
GPNMB	Glycoprotein Nmb	11.8027	genecard
ENSG00000277553		11.7932	genecard
ENSG00000278708		11.7932	genecard
SLX1A-SULT1A3	SLX1A-SULT1A3 Readthrough (NMD Candidate)	11.7753	genecard
TNC	Tenascin C	11.7554	genecard
HLA-DMA	Major Histocompatibility Complex, Class II, DM Alpha	11.7084	genecard
PYCARD	PYD And CARD Domain Containing	11.6992	genecard
CDKAL1	CDK5 Regulatory Subunit Associated Protein 1 Like 1	11.6936	genecard
NSMCE2	NSE2 (MMS21) Homolog, SMC5-SMC6 Complex SUMO Ligase	11.6927	genecard
SLC3A2	Solute Carrier Family 3 Member 2	11.6823	genecard
SIRT2	Sirtuin 2	11.6368	genecard
NCOA3	Nuclear Receptor Coactivator 3	11.6345	genecard
NEDD4L	NEDD4 Like E3 Ubiquitin Protein Ligase	11.6225	genecard
EIF6	Eukaryotic Translation Initiation Factor 6	11.6222	genecard
ACOT12	Acyl-CoA Thioesterase 12	11.5857	genecard
ADH1A	Alcohol Dehydrogenase 1A (Class I), Alpha Polypeptide	11.5729	genecard
XRCC5	X-Ray Repair Cross Complementing 5	11.5684	genecard
MARK3	Microtubule Affinity Regulating Kinase 3	11.5226	genecard
GTF2I	General Transcription Factor IIi	11.5099	genecard
VARS1	Valyl-TRNA Synthetase 1	11.5036	genecard
TAMM41	TAM41 Mitochondrial Translocator Assembly And Maintenance Homolog	11.4895	genecard
TRIM28	Tripartite Motif Containing 28	11.4865	genecard
TRAP1	TNF Receptor Associated Protein 1	11.4668	genecard
SLC34A2	Solute Carrier Family 34 Member 2	11.4607	genecard
SOCS2	Suppressor Of Cytokine Signaling 2	11.4244	genecard
PDXK	Pyridoxal Kinase	11.4008	genecard
AGPAT1	1-Acylglycerol-3-Phosphate O-Acyltransferase 1	11.3519	genecard
ENSG00000258081	Novel Transcript	11.3483	genecard
NAT1	N-Acetyltransferase 1	11.3268	genecard
SLAMF1	Signaling Lymphocytic Activation Molecule Family Member 1	11.3258	genecard
GPC4	Glypican 4	11.3222	genecard
CASP6	Caspase 6	11.3164	genecard
MIR663A	MicroRNA 663a	11.282	genecard
ALCAM	Activated Leukocyte Cell Adhesion Molecule	11.2763	genecard
SYNGAP1	Synaptic Ras GTPase Activating Protein 1	11.2583	genecard
HNMT	Histamine N-Methyltransferase	11.2573	genecard
VIL1	Villin 1	11.2493	genecard
PLIN5	Perilipin 5	11.2236	genecard
KLB	Klotho Beta	11.219	genecard
AKR1B10	Aldo-Keto Reductase Family 1 Member B10	11.2131	genecard
ENSG00000232995	Regulator Of G Protein Signaling 5	11.2088	genecard
CASC8	Cancer Susceptibility 8	11.203	genecard
KLF4	KLF Transcription Factor 4	11.1897	genecard
MK280073-058		11.1726	genecard
LOXL2	Lysyl Oxidase Like 2	11.1711	genecard
CAD	Carbamoyl-Phosphate Synthetase 2, Aspartate Transcarbamylase, And Dihydroorotase	11.1554	genecard
MIR124-3	MicroRNA 124-3	11.1498	genecard
CXCR5	C-X-C Motif Chemokine Receptor 5	11.1485	genecard
KCNMA1	Potassium Calcium-Activated Channel Subfamily M Alpha 1	11.1483	genecard
RPS24	Ribosomal Protein S24	11.1416	genecard
CCL19	C-C Motif Chemokine Ligand 19	11.1046	genecard
ENSG00000245768	Novel Transcript	11.1019	genecard
ENSG00000253288	Novel Transcript	11.0651	genecard
SLC4A4	Solute Carrier Family 4 Member 4	11.0481	genecard
LINC01725	Long Intergenic Non-Protein Coding RNA 1725	11.038	genecard
RNU6-1	RNA, U6 Small Nuclear 1	11.0023	genecard
MAP3K11	Mitogen-Activated Protein Kinase Kinase Kinase 11	11.001	genecard
SUFU	SUFU Negative Regulator Of Hedgehog Signaling	10.9995	genecard
SH2B1	SH2B Adaptor Protein 1	10.999	genecard
LINC00504	Long Intergenic Non-Protein Coding RNA 504	10.9934	genecard
KMT2C	Lysine Methyltransferase 2C	10.989	genecard
INS-IGF2	INS-IGF2 Readthrough	10.9842	genecard
MIR7-1	MicroRNA 7-1	10.9656	genecard
SPEN	Spen Family Transcriptional Repressor	10.9481	genecard
MIR208B	MicroRNA 208b	10.9263	genecard
LINC02882	Long Intergenic Non-Protein Coding RNA 2882	10.9204	genecard
CYGB	Cytoglobin	10.9177	genecard
MYO18A	Myosin XVIIIA	10.9127	genecard
FCRL3	Fc Receptor Like 3	10.8899	genecard
CSNK2B	Casein Kinase 2 Beta	10.8711	genecard
ENSG00000235450	Novel Transcript	10.8707	genecard
LOC101927560	Uncharacterized LOC101927560	10.8707	genecard
RPS15	Ribosomal Protein S15	10.8699	genecard
NFKBIL1	NFKB Inhibitor Like 1	10.8631	genecard
RNU6-2	RNA, U6 Small Nuclear 2	10.8599	genecard
RNU6-9	RNA, U6 Small Nuclear 9	10.8565	genecard
SFRP5	Secreted Frizzled Related Protein 5	10.8449	genecard
MIR302A	MicroRNA 302a	10.8416	genecard
CD82	CD82 Molecule	10.8174	genecard
TNFRSF4	TNF Receptor Superfamily Member 4	10.808	genecard
MIR503	MicroRNA 503	10.8042	genecard
KIF11	Kinesin Family Member 11	10.7891	genecard
HS3ST1	Heparan Sulfate-Glucosamine 3-Sulfotransferase 1	10.7636	genecard
DDAH2	Dimethylarginine Dimethylaminohydrolase 2	10.7495	genecard
YBX3	Y-Box Binding Protein 3	10.7488	genecard
GPLD1	Glycosylphosphatidylinositol Specific Phospholipase D1	10.7478	genecard
IL27	Interleukin 27	10.7248	genecard
SYVN1	Synoviolin 1	10.7127	genecard
DELEC1	Deleted In Esophageal Cancer 1	10.676	genecard
PPP2CA	Protein Phosphatase 2 Catalytic Subunit Alpha	10.6741	genecard
RNU6-7	RNA, U6 Small Nuclear 7	10.668	genecard
RNU6-8	RNA, U6 Small Nuclear 8	10.668	genecard
RNU6-1-001		10.6566	genecard
RNU6-1-002		10.6566	genecard
RNU6-1-003		10.6566	genecard
RNU6-1-004		10.6566	genecard
IMMT	Inner Membrane Mitochondrial Protein	10.6553	genecard
ITLN1	Intelectin 1	10.6548	genecard
HLA-DQA2	Major Histocompatibility Complex, Class II, DQ Alpha 2	10.6544	genecard
LOC110806262	Solute Carrier Family 6 Member 4 Gene Promoter	10.6366	genecard
BBC3	BCL2 Binding Component 3	10.6309	genecard
IGFBP5	Insulin Like Growth Factor Binding Protein 5	10.6266	genecard
PPIF	Peptidylprolyl Isomerase F	10.6204	genecard
LINC01258	Long Intergenic Non-Protein Coding RNA 1258	10.5929	genecard
CXCL11	C-X-C Motif Chemokine Ligand 11	10.5926	genecard
MFGE8	Milk Fat Globule EGF And Factor V/VIII Domain Containing	10.5905	genecard
BNIP3	BCL2 Interacting Protein 3	10.5905	genecard
ARF4-AS1	ARF4 Antisense RNA 1	10.5875	genecard
LINC02955	Long Intergenic Non-Protein Coding RNA 2955	10.5875	genecard
LINC02895	Long Intergenic Non-Protein Coding RNA 2895	10.5875	genecard
ENSG00000230490	Novel Transcript	10.5875	genecard
ENSG00000250519	Novel Transcript	10.5875	genecard
ENSG00000251216	Novel Transcript	10.5875	genecard
lnc-IQCM-2		10.5875	genecard
lnc-HMGXB4-8		10.5875	genecard
MK280073-008		10.5875	genecard
MK280073-007		10.5875	genecard
MK280073-013		10.5875	genecard
MK280073-001		10.5875	genecard
MK280073-002		10.5875	genecard
MK280073-003		10.5875	genecard
MK280073-004		10.5875	genecard
MK280073-005		10.5875	genecard
MK280073-006		10.5875	genecard
MK280073-009		10.5875	genecard
MK280073-010		10.5875	genecard
MK280073-011		10.5875	genecard
MK280073-012		10.5875	genecard
MK280073-014		10.5875	genecard
MK280073-015		10.5875	genecard
lnc-LRP5L-15		10.5875	genecard
MK280073-023		10.5592	genecard
MK280073-020		10.5592	genecard
MK280073-022		10.5592	genecard
MK280073-018		10.5592	genecard
MK280073-025		10.5592	genecard
MK280073-027		10.5592	genecard
MK280073-028		10.5592	genecard
MK280073-030		10.5592	genecard
MK280073-016		10.5592	genecard
MK280073-017		10.5592	genecard
MK280073-019		10.5592	genecard
MK280073-021		10.5592	genecard
MK280073-024		10.5592	genecard
MK280073-026		10.5592	genecard
MK280073-029		10.5592	genecard
USP7	Ubiquitin Specific Peptidase 7	10.555	genecard
ITPR2	Inositol 1,4,5-Trisphosphate Receptor Type 2	10.5537	genecard
CLDN2	Claudin 2	10.5451	genecard
H4C16	H4 Histone 16	10.5232	genecard
BIRC2	Baculoviral IAP Repeat Containing 2	10.5212	genecard
MK280073-049		10.4972	genecard
MK280073-055		10.4972	genecard
MK280073-060		10.4972	genecard
MK280073-063		10.4972	genecard
MK280073-083		10.4972	genecard
MK280073-093		10.4972	genecard
MK280073-040		10.4972	genecard
MK280073-044		10.4972	genecard
MK280073-052		10.4972	genecard
MK280073-059		10.4972	genecard
MK280073-072		10.4972	genecard
MK280073-081		10.4972	genecard
MK280073-082		10.4972	genecard
MK280073-090		10.4972	genecard
MK280073-091		10.4972	genecard
MK280073-031		10.4972	genecard
MK280073-032		10.4972	genecard
MK280073-033		10.4972	genecard
MK280073-034		10.4972	genecard
MK280073-035		10.4972	genecard
MK280073-036		10.4972	genecard
MK280073-037		10.4972	genecard
MK280073-038		10.4972	genecard
MK280073-039		10.4972	genecard
MK280073-041		10.4972	genecard
MK280073-042		10.4972	genecard
MK280073-043		10.4972	genecard
MK280073-045		10.4972	genecard
MK280073-046		10.4972	genecard
MK280073-047		10.4972	genecard
MK280073-048		10.4972	genecard
MK280073-050		10.4972	genecard
MK280073-051		10.4972	genecard
MK280073-053		10.4972	genecard
MK280073-054		10.4972	genecard
MK280073-056		10.4972	genecard
MK280073-057		10.4972	genecard
MK280073-061		10.4972	genecard
MK280073-062		10.4972	genecard
MK280073-064		10.4972	genecard
MK280073-065		10.4972	genecard
MK280073-066		10.4972	genecard
MK280073-068		10.4972	genecard
MK280073-069		10.4972	genecard
MK280073-070		10.4972	genecard
MK280073-071		10.4972	genecard
MK280073-073		10.4972	genecard
MK280073-074		10.4972	genecard
MK280073-075		10.4972	genecard
MK280073-076		10.4972	genecard
MK280073-077		10.4972	genecard
MK280073-078		10.4972	genecard
MK280073-079		10.4972	genecard
MK280073-080		10.4972	genecard
MK280073-084		10.4972	genecard
MK280073-085		10.4972	genecard
MK280073-086		10.4972	genecard
MK280073-087		10.4972	genecard
MK280073-088		10.4972	genecard
MK280073-089		10.4972	genecard
MK280073-092		10.4972	genecard
MK280073-094		10.4972	genecard
MK280073-095		10.4972	genecard
MK280073-096		10.4972	genecard
MK280073-097		10.4972	genecard
MK280073-067		10.4972	genecard
RPL27	Ribosomal Protein L27	10.4926	genecard
INSIG1	Insulin Induced Gene 1	10.4732	genecard
CASC19	Cancer Susceptibility 19	10.4644	genecard
MIR545	MicroRNA 545	10.4147	genecard
NCL	Nucleolin	10.3948	genecard
CHRM3	Cholinergic Receptor Muscarinic 3	10.376	genecard
PSMD9	Proteasome 26S Subunit, Non-ATPase 9	10.354	genecard
SNTA1	Syntrophin Alpha 1	10.3515	genecard
PZP	PZP Alpha-2-Macroglobulin Like	10.3439	genecard
MK280073-098		10.3375	genecard
MK280073-101		10.3375	genecard
MK280073-102		10.3375	genecard
MK280073-103		10.3375	genecard
MK280073-104		10.3375	genecard
MK280073-105		10.3375	genecard
MK280073-106		10.3375	genecard
MK280073-107		10.3375	genecard
MK280073-108		10.3375	genecard
MK280073-109		10.3375	genecard
MK280073-110		10.3375	genecard
MK280073-099		10.3375	genecard
MK280073-100		10.3375	genecard
SPINK5	Serine Peptidase Inhibitor Kazal Type 5	10.3334	genecard
MK280073-205		10.3266	genecard
MK280073-206		10.3266	genecard
MK280073-301		10.3266	genecard
MK280073-476		10.3266	genecard
HCFC1	Host Cell Factor C1	10.3056	genecard
UBE3A	Ubiquitin Protein Ligase E3A	10.2879	genecard
IRF2BP2	Interferon Regulatory Factor 2 Binding Protein 2	10.2871	genecard
GLO1	Glyoxalase I	10.2792	genecard
RPL10	Ribosomal Protein L10	10.2722	genecard
CPN1	Carboxypeptidase N Subunit 1	10.2719	genecard
AUP1	AUP1 Lipid Droplet Regulating VLDL Assembly Factor	10.2583	genecard
CLTC	Clathrin Heavy Chain	10.2345	genecard
SLC25A12	Solute Carrier Family 25 Member 12	10.2308	genecard
PRSS2	Serine Protease 2	10.2153	genecard
COQ5	Coenzyme Q5, Methyltransferase	10.215	genecard
SNORD44	Small Nucleolar RNA, C/D Box 44	10.2039	genecard
CITED2	Cbp/P300 Interacting Transactivator With Glu/Asp Rich Carboxy-Terminal Domain 2	10.1945	genecard
LCN1	Lipocalin 1	10.1875	genecard
SLC1A3	Solute Carrier Family 1 Member 3	10.1825	genecard
SIRT4	Sirtuin 4	10.1677	genecard
SCTR	Secretin Receptor	10.1622	genecard
MK280073-609		10.1411	genecard
PTPRD	Protein Tyrosine Phosphatase Receptor Type D	10.1402	genecard
DDX39B	DExD-Box Helicase 39B	10.1113	genecard
NPEPPS	Aminopeptidase Puromycin Sensitive	10.111	genecard
CFD	Complement Factor D	10.1076	genecard
MT-TA	Mitochondrially Encoded TRNA-Ala (GCN)	10.0918	genecard
PARK10			omim
ABCA4			omim
PSEN2			omim
ELOVL4			omim
CBLB			omim
FOXD3			omim
CELIAC6			omim
ATG16L1			omim
GATA4			omim
DBT			omim
ATP2C1			omim
INAVA			omim
TNNI3K			omim
MME			omim
NCF1			omim
POGLUT1			omim
SAR1B			omim
MPZ			omim
KIF1B			omim
RAB7			omim
NEFL			omim
GNB4			omim
DHX16			omim
ARV1			omim
DNAJC6			omim
DZIP1L			omim
BCKDHB			omim
FAAHP1			omim
FABP7			omim
FARSB			omim
FAT1			omim
SLC27A3			omim
SLC27A6			omim
ABCG8			omim
AGL			omim
CX3CR1			omim
GYG1			omim
GBE1			omim
HARS1			omim
HTT			omim
RHD			omim
ELOVL5			omim
RNF220			omim
HDL3			omim
HOXD10			omim
GDNF			omim
IRF5			omim
IL23R			omim
HNRPA2B1			omim
SP110			omim
CADM3			omim
IL37			omim
RINT1			omim
FABP6			omim
FIG4			omim
TRIM2			omim
GIGYF2			omim
PLEKHG5			omim
ZNF687			omim
SH3TC2			omim
LARS1			omim
CAV3			omim
FAT2			omim
MPV17			omim
MYMY1			omim
SNCA			omim
NBAS			omim
PHOX2B			omim
NOTCH2NLC			omim
HTRA2			omim
PRKN			omim
UCHL1			omim
PINK1			omim
DJ1			omim
SEC63			omim
PDE11A			omim
PGAM2			omim
ABCB1			omim
FCYT			omim
BMPR2			omim
PDE8B			omim
PROM1			omim
RHCE			omim
SAG			omim
REN			omim
LYN			omim
SEC61A1			omim
PDCD1			omim
AGXT			omim
HLA-B			omim
ZAP70			omim
ELOVL1			omim
ELOVL2			omim
ADAM17			omim
ECM1			omim
AIS2			omim
AIS4			omim
FAT4			omim
PRKAG2			omim
Gene/Locus			omim
AD7CNTP			omim
IBD7			omim
GBD2			omim
ECE1			omim
GBD3			omim
FAAH			omim
PAOD1			omim
AD13			omim
NBLST6			omim
GBA			omim
FMO1			omim
FMO4			omim
AD14			omim
NCF2			omim
CELIAC7			omim
IBD23			omim
PARK16			omim
RMD1			omim
PARK3			omim
CELIAC8			omim
COPD			omim
LCO			omim
CHDS2			omim
IBD9			omim
CELIAC9			omim
HSCR6			omim
IBD12			omim
CHDS5			omim
AD15			omim
PARK21			omim
CELIAC10			omim
CELIAC11			omim
HSCR9			omim
IBD18			omim
ELOVL7			omim
HEXB			omim
AITD2			omim
CELIAC2			omim
IBD5			omim
PDB4			omim
LEAP2			omim
FAXDC2			omim
IBD3			omim
VAMAS6			omim
AD17			omim
AITD1			omim
COX7A2			omim
ARG1			omim
CELIAC12			omim
PON2			omim
IBD11			omim
AD10			omim
CHDS9			omim
AD12			omim
AAOPD			omim
ABCR			omim
AD4			omim
ADH3			omim
ADMD			omim
ADMIO3			omim
AILJK			omim
AIS1			omim
AIS5			omim
APG16L			omim
ARC41			omim
ASD2			omim
BCATE2			omim
BCPM			omim
C1orf106			omim
CCDD			omim
CD10			omim
CELIAC1			omim
CGD1			omim
CHDS7			omim
CLP46			omim
CMRD			omim
CMT1B			omim
CMT1J			omim
CMT2A			omim
CMT2B			omim
CMT2DD			omim
CMT2E			omim
CMTD1F			omim
CSIF			omim
DDX16			omim
DEE38			omim
DJC6			omim
DZIP2			omim
E1B			omim
EIF4G			omim
FAAHOUT			omim
FABPB			omim
FARSLB			omim
FAT			omim
FATP3			omim
FATP6			omim
FLDB			omim
FRPHE			omim
GARS			omim
GBD4			omim
GDE			omim
GPR13			omim
GS			omim
GSD15			omim
GSD4			omim
HARS			omim
HD			omim
HDFNRH			omim
HEDJ			omim
HELO1			omim
HLD23			omim
HLN2			omim
HOPS			omim
HOX4D			omim
HSCR3			omim
HSP27			omim
IBD14			omim
IBD17			omim
IBMPFD2			omim
IDDM12			omim
IFI41			omim
IFNB2			omim
IGSF4B			omim
IL1F7			omim
ILFS3			omim
ILLBP			omim
KIAA0214			omim
KIAA0274			omim
KIAA0517			omim
KIAA0642			omim
KIAA0720			omim
KIAA1441			omim
KIAA1985			omim
LARS			omim
LCE			omim
LMN1			omim
LQT9			omim
LRG47			omim
MEGF1			omim
MTDPS6			omim
MTPA			omim
MYMY			omim
NACP			omim
NAG			omim
NBPHOX			omim
NIID			omim
NISBD2			omim
OMI			omim
P62			omim
PARK2			omim
PARK22			omim
PARK5			omim
PARK6			omim
PARK7			omim
PCLD2			omim
PDE11A1			omim
PDNP1			omim
PGAMM			omim
PGY1			omim
PGY3			omim
PK1			omim
PKHD1			omim
PON			omim
PP2CM			omim
PPH1			omim
PPNAD3			omim
PROML1			omim
PUM			omim
RHNA			omim
RP47			omim
RTD			omim
SAIDV			omim
SCA17			omim
SCDR9			omim
SEC61			omim
SIASD			omim
SLEB2			omim
SPAT			omim
SPDA1			omim
SRK			omim
SSC1			omim
SSC2			omim
TACE			omim
TIL3			omim
URBWD			omim
VAMAS3			omim
VAMAS5			omim
VMLDS2			omim
WPWS			omim
YARS			omim
CMT1F			omim
CMT2A1			omim
CMT2A2A			omim
CMT2EE			omim
CMT2F			omim
CMT2R			omim
CMTDIC			omim
CMTDID			omim
DBP2			omim
DJ9			omim
DSMA4			omim
EMD2			omim
ESA			omim
ETM6			omim
FACE			omim
FIL1Z			omim
FLDP			omim
FPC			omim
GSD10			omim
GVHDS			omim
HDL4			omim
HHD			omim
HKLLS2			omim
HOMGSMR2			omim
IBD10			omim
IBD29			omim
IFI1			omim
IFI75			omim
IKSHD			omim
IMD71			omim
IT15			omim
KIAA0473			omim
KTELC1			omim
LDLCQ4			omim
LFIS			omim
LINC00505			omim
MDR1			omim
MDR3			omim
MNMN			omim
MPDT			omim
NISBD1			omim
NPPS			omim
OPMD2			omim
PARK1			omim
PARK11			omim
PARK13			omim
PARK18			omim
PDB3			omim
PDB6			omim
PDE11A2			omim
PDJ			omim
PKD5			omim
PMX2B			omim
POVD1			omim
PSN			omim
PTMP			omim
PYL			omim
RILDBC1			omim
RP96			omim
SAC3			omim
SARA2			omim
SCA38			omim
SCA45			omim
SLD			omim
SLEB1			omim
SLEB10			omim
SMAD1			omim
SOPH			omim
SPG79			omim
STGD1			omim
STGD2			omim
STM2			omim
STSL1			omim
TNSALP			omim
TSLL1			omim
USH3B			omim
V28			omim
VAMAS2			omim
VLCSH1			omim
VSD1			omim
AC133			omim
ADMIO2			omim
ADSD			omim
ADTKD2			omim
ADTKD4			omim
ADTKD5			omim
APBD			omim
ARPKD			omim
BDPLT10			omim
BLBP			omim
BSF2			omim
CALLA			omim
CELIAC3			omim
CMH6			omim
ABBP2			omim
ALPS5			omim
ALS11			omim
ANDD			omim
BTPS2			omim
CMD1V			omim
CMT2D			omim
CMT2W			omim
CMTDIG			omim
CMTRIC			omim
DSS			omim
FCHL2			omim
FFM			omim
FPLD2			omim
FTDALS3			omim
HMN2B			omim
HMSN6A			omim
HPPA			omim
HSF			omim
IBD13			omim
IBD19			omim
ICP3			omim
IL1H4			omim
ILFS1			omim
ILFS2			omim
IMD48			omim
LOMARS			omim
M6S1			omim
MELIOS			omim
MSUDMV			omim
MVCD5			omim
NBLST1			omim
NBLST2			omim
NDGOA			omim
NECL1			omim
NEP			omim
OPDM3			omim
PARK19			omim
PARK4			omim
PDE11A3			omim
PKD4			omim
PRP8			omim
PRSS25			omim
RMD2			omim
RP41			omim
RUMI			omim
STGD3			omim
TACHD			omim
TYRRS			omim
VODI			omim
C3orf9			omim
CCHS			omim
CHN2			omim
CLCs			omim
CMD1A			omim
CMT2A2B			omim
CMT2T			omim
CORD12			omim
DESMD			omim
HMN5A			omim
HPPO			omim
IL1RP1			omim
ISQMR			omim
MGCA8			omim
NADGP			omim
NMOAS			omim
PCA1			omim
PKD6			omim
PPNAD2			omim
RP19			omim
SPG79A			omim
SYNCAM3			omim
TOF			omim
YTS			omim
YVS			omim
ARHR2			omim
BTOP			omim
CD133			omim
CMT2FF			omim
CORD3			omim
DDD4			omim
DMRV			omim
HGPS			omim
HPPI			omim
IBD31			omim
MSL			omim
SCA34			omim
SCA43			omim
SMAJI			omim
YRS			omim
ARMD2			omim
COLED			omim
HPPC			omim
IMNEPD2			omim
LGMDR21			omim
MCDR2			omim
STGD4			omim
JAK2			disgent
VLDLR			disgent
IL4			disgent
GSTA1			disgent
LIF			disgent
FOLR2			disgent
PRKCE			disgent
IKBKG			disgent
TRIB3			disgent
STC2			disgent
RAG2			disgent
RDX			disgent
CSF2			disgent
ALDH4A1			disgent
ADH4			disgent
EIF2AK1			disgent
B3GAT1			disgent
IL3			disgent
ALDH1B1			disgent
ALDH1A1			disgent
SERPINB2			disgent
AHCY			disgent
PRF1			disgent
PRKACA			disgent
LAMA1			disgent
ATP5F1B			disgent
PPAR-gamma			TTD
FXR			TTD
Nrf2			TTD
AMPK			TTD
ANGPTL3 mRNA			TTD
PDE4			TTD
DGAT2 mRNA			TTD
PPAR			TTD
SLC22A6			DrugBank
SLCO1B1			DrugBank
SLCO1B3			DrugBank
SLCO2B1			DrugBank

## Sheet: omim
Table S6.NAFLD-related genes screened from OMIM databased
Gene/Locus	Gene/Locus name	Approved Symbol	Source
ABCA4, ABCR, STGD1, FFM, RP19, CORD3, ARMD2	ATP-binding transporter, retina-specific	ABCA4	moim
ABCA4, ABCR, STGD1, FFM, RP19, CORD3, ARMD2	ATP-binding transporter, retina-specific	ABCA4	moim
ABCA4, ABCR, STGD1, FFM, RP19, CORD3, ARMD2	ATP-binding transporter, retina-specific	ABCA4	moim
ABCA4, ABCR, STGD1, FFM, RP19, CORD3, ARMD2	ATP-binding transporter, retina-specific	ABCA4	moim
ABCA4, ABCR, STGD1, FFM, RP19, CORD3, ARMD2	ATP-binding transporter, retina-specific	ABCA4	moim
ABCA4, ABCR, STGD1, FFM, RP19, CORD3, ARMD2	ATP-binding transporter, retina-specific	ABCA4	moim
ABCB1, PGY1, MDR1, IBD13, CLCs	ATP-binding cassette, subfamily B, member 1 (P-glycoprotein-1/multiple drug resistance-1)	ABCB1	moim
ABCB1, PGY1, MDR1, IBD13, CLCs	ATP-binding cassette, subfamily B, member 1 (P-glycoprotein-1/multiple drug resistance-1)	ABCB1	moim
ABCB4, PGY3, MDR3, ICP3	ATP-binding cassette, subfamily B, member 4 (P-glycoprotein-3/multiple drug resistance-3)	ABCB4	moim
ABCB4, PGY3, MDR3, ICP3	ATP-binding cassette, subfamily B, member 4 (P-glycoprotein-3/multiple drug resistance-3)	ABCB4	moim
ABCB4, PGY3, MDR3, ICP3	ATP-binding cassette, subfamily B, member 4 (P-glycoprotein-3/multiple drug resistance-3)	ABCB4	moim
ABCG8, GBD4, STSL1	ATP-binding cassette, subfamily G, member 8	ABCG8	moim
ABCG8, GBD4, STSL1	ATP-binding cassette, subfamily G, member 8	ABCG8	moim
AD10	Alzheimer disease-10		moim
AD12	Alzheimer disease 12		moim
AD13	Alzheimer disease-13		moim
AD14	Alzheimer disease 14		moim
AD15	Alzheimer disease 15		moim
AD17	Alzheimer disease 17		moim
AD7CNTP	Alzheimer disease neuronal thread protein		moim
ADAM17, TACE, NISBD1	ADAM metallopeptidase domain 17	ADAM17	moim
ADH1C, ADH3	Alcohol dehydrogenase IC (class I), gamma polypeptide	ADH1C	moim
ADH1C, ADH3	Alcohol dehydrogenase IC (class I), gamma polypeptide	ADH1C	moim
AGL, GDE	Amylo-1,6-glucosidase, 4-alpha-glucanotransferase (glycogen debranching enzyme)	AGL	moim
AGL, GDE	Amylo-1,6-glucosidase, 4-alpha-glucanotransferase (glycogen debranching enzyme)	AGL	moim
AGXT, SPAT	Alanine-glyoxylate aminotransferase, liver-specific peroxisomal	AGXT	moim
AIS2, VAMAS3	Autoimmune disease, susceptibility to, 2		moim
AIS4, VAMAS5	Autoimmune disease, susceptibility to, 4		moim
AITD1	Autoimmune thyroid disease, susceptibility to, 1		moim
AITD2	Autoimmune thyroid disease, susceptibility to, 2		moim
ALPL, HOPS, TNSALP, HPPA, HPPO, HPPI, HPPC	Alkaline phosphatase, liver/bone/kidney	ALPL	moim
ALPL, HOPS, TNSALP, HPPA, HPPO, HPPI, HPPC	Alkaline phosphatase, liver/bone/kidney	ALPL	moim
ALPL, HOPS, TNSALP, HPPA, HPPO, HPPI, HPPC	Alkaline phosphatase, liver/bone/kidney	ALPL	moim
ALPL, HOPS, TNSALP, HPPA, HPPO, HPPI, HPPC	Alkaline phosphatase, liver/bone/kidney	ALPL	moim
APC, GS, FPC, BTPS2, DESMD	APC regulator of WNT signaling pathway	APC	moim
APC, GS, FPC, BTPS2, DESMD	APC regulator of WNT signaling pathway	APC	moim
APC, GS, FPC, BTPS2, DESMD	APC regulator of WNT signaling pathway	APC	moim
APC, GS, FPC, BTPS2, DESMD	APC regulator of WNT signaling pathway	APC	moim
APC, GS, FPC, BTPS2, DESMD	APC regulator of WNT signaling pathway	APC	moim
APC, GS, FPC, BTPS2, DESMD	APC regulator of WNT signaling pathway	APC	moim
APC, GS, FPC, BTPS2, DESMD	APC regulator of WNT signaling pathway	APC	moim
APC, GS, FPC, BTPS2, DESMD	APC regulator of WNT signaling pathway	APC	moim
APC, GS, FPC, BTPS2, DESMD	APC regulator of WNT signaling pathway	APC	moim
APOB, FLDB, LDLCQ4, FCHL2	Apolipoprotein B (including Ag(x) antigen)	APOB	moim
APOB, FLDB, LDLCQ4, FCHL2	Apolipoprotein B (including Ag(x) antigen)	APOB	moim
ARG1	Arginase, liver	ARG1	moim
ARPC1B, ARC41, IMD71	Actin-related protein 2/3 complex, subunit 1B	ARPC1B	moim
ARV1, DEE38	ARV1 homolog, fatty acid homeostasis modulator	ARV1	moim
ATG16L1, APG16L, IBD10	Autophagy related 16 like 1	ATG16L1	moim
ATP1A1, CMT2DD, HOMGSMR2	ATPase, Na+K+ transporting, alpha-1 polypeptide	ATP1A1	moim
ATP1A1, CMT2DD, HOMGSMR2	ATPase, Na+K+ transporting, alpha-1 polypeptide	ATP1A1	moim
ATP2C1, BCPM, HHD	ATPase, Ca(2+)-sequestering	ATP2C1	moim
BCKDHB, E1B	Branched chain keto acid dehydrogenase E1, beta polypeptide	BCKDHB	moim
BMPR2, PPH1, POVD1	Bone morphogenetic receptor, type II	BMPR2	moim
BMPR2, PPH1, POVD1	Bone morphogenetic receptor, type II	BMPR2	moim
BMPR2, PPH1, POVD1	Bone morphogenetic receptor, type II	BMPR2	moim
CADM3, IGSF4B, TSLL1, NECL1, SYNCAM3, CMT2FF	Cell adhesion molecule 3	CADM3	moim
CAV3, LQT9, MPDT, RMD2	Caveolin-3	CAV3	moim
CAV3, LQT9, MPDT, RMD2	Caveolin-3	CAV3	moim
CAV3, LQT9, MPDT, RMD2	Caveolin-3	CAV3	moim
CAV3, LQT9, MPDT, RMD2	Caveolin-3	CAV3	moim
CAV3, LQT9, MPDT, RMD2	Caveolin-3	CAV3	moim
CBLB, ADMIO3	CAS-BR-M murine ecotropic retroviral transforming sequence B	CBLB	moim
CD36, CHDS7, BDPLT10	CD36 antigen (collagen type I)	CD36	moim
CD36, CHDS7, BDPLT10	CD36 antigen (collagen type I)	CD36	moim
CD36, CHDS7, BDPLT10	CD36 antigen (collagen type I)	CD36	moim
CD36, CHDS7, BDPLT10	CD36 antigen (collagen type I)	CD36	moim
CELIAC10	Celiac disease, susceptibility to, 10		moim
CELIAC11	Celiac disease, susceptibility to, 11		moim
CELIAC12	Celiac disease, susceptibility to, 12		moim
CELIAC2	Celiac disease, susceptibility to, 2		moim
CELIAC6, AIS5	Celiac disease, susceptibility to, 6		moim
CELIAC6, AIS5	Celiac disease, susceptibility to, 6		moim
CELIAC7	Celiac disease, susceptibility to, 7		moim
CELIAC8	Celiac disease, susceptibility to, 8		moim
CELIAC9	Celiac disease, susceptibility to, 9		moim
CHCHD2, PARK22	Coiled-coil-helix-coiled-coil-helix domain-containing protein 2	CHCHD2	moim
CHDS2	Coronary heart disease, susceptibility to, 2		moim
CHDS5	Coronary heart disease, susceptibility to, 5		moim
CHDS9	Coronary heart disease, susceptibility to, 9		moim
COPA, AILJK	Coatomer protein complex, subunit alpha	COPA	moim
COPD	Pulmonary disease, chronic obstructive, severe early-onset		moim
COX7A2	Cytochrome c oxidase, subunit VIIa, polypeptide-2, liver	COX7A2	moim
CTLA4, IDDM12, CELIAC3, ALPS5	Cytotoxic T-lymphocyte-associated serine esterase-4	CTLA4	moim
CTLA4, IDDM12, CELIAC3, ALPS5	Cytotoxic T-lymphocyte-associated serine esterase-4	CTLA4	moim
CTLA4, IDDM12, CELIAC3, ALPS5	Cytotoxic T-lymphocyte-associated serine esterase-4	CTLA4	moim
CTLA4, IDDM12, CELIAC3, ALPS5	Cytotoxic T-lymphocyte-associated serine esterase-4	CTLA4	moim
CTLA4, IDDM12, CELIAC3, ALPS5	Cytotoxic T-lymphocyte-associated serine esterase-4	CTLA4	moim
CX3CR1, GPR13, V28	Chemokine (C-X3-C) receptor 1 (G protein-coupled receptor-13)	CX3CR1	moim
CX3CR1, GPR13, V28	Chemokine (C-X3-C) receptor 1 (G protein-coupled receptor-13)	CX3CR1	moim
CX3CR1, GPR13, V28	Chemokine (C-X3-C) receptor 1 (G protein-coupled receptor-13)	CX3CR1	moim
DBT, BCATE2	Dihydrolipoamide branched chain transacylase (E2 component of branched chain keto acid dehydrogenase complex)	DBT	moim
DHX16, DDX16, DBP2, PRP8, NMOAS	DEAH-box helicase 16	DHX16	moim
DJ1, PARK7	Oncogene DJ-1	PARK7	moim
DNAJB11, HEDJ, DJ9, ABBP2, PKD6	DNAJ/HSP40 homolog, subfamily B, member 11	DNAJB11	moim
DNAJC6, DJC6, KIAA0473, PARK19	DNAJ heat shock protein family (Hsp40) member C6	DNAJC6	moim
DNAJC6, DJC6, KIAA0473, PARK19	DNAJ heat shock protein family (Hsp40) member C6	DNAJC6	moim
DZIP1L, DZIP2, PKD5	DAZ-interacting zinc finger protein 1-like	DZIP1L	moim
ECE1	Endothelin converting enzyme 1	ECE1	moim
ECE1	Endothelin converting enzyme 1	ECE1	moim
ECM1, URBWD	Extracellular matrix protein-1	ECM1	moim
EGFR, NISBD2	Epidermal growth factor receptor	EGFR	moim
EGFR, NISBD2	Epidermal growth factor receptor	EGFR	moim
EGFR, NISBD2	Epidermal growth factor receptor	EGFR	moim
EGFR, NISBD2	Epidermal growth factor receptor	EGFR	moim
EIF4G1, EIF4G, PARK18	Eukaryotic translation initiation factor 4 gamma, 1	EIF4G1	moim
ELOVL1, SSC1, IKSHD	Elongation of very long chain fatty acids-like 1	ELOVL1	moim
ELOVL2, SSC2	Elongation of very long chain fatty acids-like 2	ELOVL2	moim
ELOVL4, ADMD, STGD2, STGD3, ISQMR, SCA34	Elongation of very long chain fatty acids 4	ELOVL4	moim
ELOVL4, ADMD, STGD2, STGD3, ISQMR, SCA34	Elongation of very long chain fatty acids 4	ELOVL4	moim
ELOVL4, ADMD, STGD2, STGD3, ISQMR, SCA34	Elongation of very long chain fatty acids 4	ELOVL4	moim
ELOVL5, HELO1, SCA38	Elongation of very long chain fatty acids-like 5	ELOVL5	moim
ELOVL6, LCE, FACE	Elongation of very long chain fatty acids-like 6	ELOVL6	moim
ELOVL7	Elongation of very long chain fatty acids-like 6	ELOVL7	moim
ENPP1, PDNP1, NPPS, M6S1, PCA1, ARHR2, COLED	Ectonucleotide pyrophosphatase/phosphodiesterase 1 (Ly-41 antigen, mouse, homolog of)	ENPP1	moim
ENPP1, PDNP1, NPPS, M6S1, PCA1, ARHR2, COLED	Ectonucleotide pyrophosphatase/phosphodiesterase 1 (Ly-41 antigen, mouse, homolog of)	ENPP1	moim
ENPP1, PDNP1, NPPS, M6S1, PCA1, ARHR2, COLED	Ectonucleotide pyrophosphatase/phosphodiesterase 1 (Ly-41 antigen, mouse, homolog of)	ENPP1	moim
ENPP1, PDNP1, NPPS, M6S1, PCA1, ARHR2, COLED	Ectonucleotide pyrophosphatase/phosphodiesterase 1 (Ly-41 antigen, mouse, homolog of)	ENPP1	moim
ENPP1, PDNP1, NPPS, M6S1, PCA1, ARHR2, COLED	Ectonucleotide pyrophosphatase/phosphodiesterase 1 (Ly-41 antigen, mouse, homolog of)	ENPP1	moim
FAAH	Fatty acid amide hydrolase	FAAH	moim
FAAHP1, FAAHOUT, LINC00505	Fatty acid amide hydrolase pseudogene 1	FAAHP1	moim
FABP1	Fatty acid-binding protein, liver	FABP1	moim
FABP2	Fatty acid-binding protein, intestinal	FABP2	moim
FABP3	Fatty acid-binding protein 3, muscle	FABP3	moim
FABP6, ILLBP	Fatty acid-binding protein 6, ileal (gastrotropin)	FABP6	moim
FABP7, FABPB, BLBP	Fatty acid-binding protein 7	FABP7	moim
FARSB, FARSLB, RILDBC1	Phenylalanine-tRNA synthetase-like, beta subunit	FARSB	moim
FAT1, FAT	FAT atypical cadherin 1	FAT1	moim
FAT2, MEGF1, SCA45	FAT atypical cadherin 2	FAT2	moim
FAT4, VMLDS2, HKLLS2	FAT atypical cadherin 4	FAT4	moim
FAT4, VMLDS2, HKLLS2	FAT atypical cadherin 4	FAT4	moim
FAXDC2	Fatty acid hydroxylase domain-containing protein 2	FAXDC2	moim
FCYT, PKHD1, ARPKD, PKD4	Fibrocystin	PKHD1	moim
FIG4, KIAA0274, SAC3, ALS11, YVS, BTOP	FIG4 phosphoinositide 5-phosphatase	FIG4	moim
FIG4, KIAA0274, SAC3, ALS11, YVS, BTOP	FIG4 phosphoinositide 5-phosphatase	FIG4	moim
FIG4, KIAA0274, SAC3, ALS11, YVS, BTOP	FIG4 phosphoinositide 5-phosphatase	FIG4	moim
FIG4, KIAA0274, SAC3, ALS11, YVS, BTOP	FIG4 phosphoinositide 5-phosphatase	FIG4	moim
FMO1	Flavin-containing monooxygenase 1, fetal liver	FMO1	moim
FMO4	Flavin-containing monooxygenase 2, adult liver	FMO4	moim
FOXD3, AIS1, VAMAS2	Forkhead box D3	FOXD3	moim
GARS1, GARS, SMAD1, CMT2D, HMN5A, SMAJI	Glycyl-tRNA synthetase 1	GARS1	moim
GARS1, GARS, SMAD1, CMT2D, HMN5A, SMAJI	Glycyl-tRNA synthetase 1	GARS1	moim
GARS1, GARS, SMAD1, CMT2D, HMN5A, SMAJI	Glycyl-tRNA synthetase 1	GARS1	moim
GATA4, ASD2, VSD1, TACHD, TOF	GATA-binding protein-4	GATA4	moim
GATA4, ASD2, VSD1, TACHD, TOF	GATA-binding protein-4	GATA4	moim
GATA4, ASD2, VSD1, TACHD, TOF	GATA-binding protein-4	GATA4	moim
GATA4, ASD2, VSD1, TACHD, TOF	GATA-binding protein-4	GATA4	moim
GATA4, ASD2, VSD1, TACHD, TOF	GATA-binding protein-4	GATA4	moim
GBA	Glucosidase, acid beta	GBA1	moim
GBA	Glucosidase, acid beta	GBA1	moim
GBA	Glucosidase, acid beta	GBA1	moim
GBA	Glucosidase, acid beta	GBA1	moim
GBA	Glucosidase, acid beta	GBA1	moim
GBA	Glucosidase, acid beta	GBA1	moim
GBA	Glucosidase, acid beta	GBA1	moim
GBD2	Gallbladder disease 2		moim
GBD3	Gallbladder disease 3		moim
GBE1, GSD4, APBD	Glycogen branching enzyme	GBE1	moim
GBE1, GSD4, APBD	Glycogen branching enzyme	GBE1	moim
GDNF, HSCR3	Glial cell line derived neurotrophic factor	GDNF	moim
GIGYF2, KIAA0642, PARK11	GRB10-interacting GYF protein 2	GIGYF2	moim
GNB4, CMTD1F	Guanine nucleotide-binding protein, beta-4	GNB4	moim
GYG1, GSD15	Glycogenin 1	GYG1	moim
GYG1, GSD15	Glycogenin 1	GYG1	moim
HADHA, MTPA	Hydroxyacyl-Coenzyme A dehydrogenase/3-ketoacyl-Coenzyme A thiolase/ enoyl-Coenzyme A hydratase (trifunctional protein), alpha subunit	HADHA	moim
HADHA, MTPA	Hydroxyacyl-Coenzyme A dehydrogenase/3-ketoacyl-Coenzyme A thiolase/ enoyl-Coenzyme A hydratase (trifunctional protein), alpha subunit	HADHA	moim
HADHA, MTPA	Hydroxyacyl-Coenzyme A dehydrogenase/3-ketoacyl-Coenzyme A thiolase/ enoyl-Coenzyme A hydratase (trifunctional protein), alpha subunit	HADHA	moim
HADHA, MTPA	Hydroxyacyl-Coenzyme A dehydrogenase/3-ketoacyl-Coenzyme A thiolase/ enoyl-Coenzyme A hydratase (trifunctional protein), alpha subunit	HADHA	moim
HARS1, HARS, USH3B, CMT2W	Histidyl-tRNA synthetase 1	HARS1	moim
HARS1, HARS, USH3B, CMT2W	Histidyl-tRNA synthetase 1	HARS1	moim
HDL3, HLN2	Huntington disease-like 3		moim
HEXB	Hexosaminidase B, beta polypeptide	HEXB	moim
HLA-B, SPDA1	Major histocompatibility complex, class I, B	HLA-B	moim
HLA-B, SPDA1	Major histocompatibility complex, class I, B	HLA-B	moim
HLA-B, SPDA1	Major histocompatibility complex, class I, B	HLA-B	moim
HLA-B, SPDA1	Major histocompatibility complex, class I, B	HLA-B	moim
HLA-B, SPDA1	Major histocompatibility complex, class I, B	HLA-B	moim
HLA-B, SPDA1	Major histocompatibility complex, class I, B	HLA-B	moim
HLA-DPB1	Major histocompatibility complex, class II, DP beta-1	HLA-DPB1	moim
HLA-DQA1, CELIAC1	Major histocompatibility complex, class II, DQ alpha-1	HLA-DQA1	moim
HLA-DQB1, CELIAC1	Major histocompatibility complex, class II, DQ beta-1	HLA-DQB1	moim
HLA-DQB1, CELIAC1	Major histocompatibility complex, class II, DQ beta-1	HLA-DQB1	moim
HLA-DQB1, CELIAC1	Major histocompatibility complex, class II, DQ beta-1	HLA-DQB1	moim
HNRPA2B1, IBMPFD2, OPMD2	Heterogeneous nuclear ribonucleoprotein A2/B1	HNRNPA2B1	moim
HNRPA2B1, IBMPFD2, OPMD2	Heterogeneous nuclear ribonucleoprotein A2/B1	HNRNPA2B1	moim
HOXD10, HOX4D	Homeobox D10	HOXD10	moim
HOXD10, HOX4D	Homeobox D10	HOXD10	moim
HSCR6	Hirschsprung disease, susceptibility to, 6		moim
HSCR9	Hirschsprung disease, susceptibility to, 9		moim
HSD17B13, SCDR9, FLDP	17-beta-hydroxysteroid dehydrogenase XIII	HSD17B13	moim
HSPB1, HSP27, CMT2F, HMN2B	Heat-shock 27kD protein-1	HSPB1	moim
HSPB1, HSP27, CMT2F, HMN2B	Heat-shock 27kD protein-1	HSPB1	moim
HTRA2, OMI, PARK13, PRSS25, MGCA8	HTRA serine peptidase 2	HTRA2	moim
HTRA2, OMI, PARK13, PRSS25, MGCA8	HTRA serine peptidase 2	HTRA2	moim
HTT, HD, IT15, LOMARS	Huntingtin	HTT	moim
HTT, HD, IT15, LOMARS	Huntingtin	HTT	moim
IBD11	Inflammatory bowel disease 11		moim
IBD12	Inflammatory bowel disease 12		moim
IBD18	Inflammatory bowel disease 18		moim
IBD23	Inflammatory bowel disease 23		moim
IBD3	Inflammatory bowel disease 3		moim
IBD5	Inflammatory bowel disease 5		moim
IBD7	Inflammatory bowel disease 7		moim
IBD9	Inflammatory bowel disease 9		moim
IL10, CSIF, GVHDS	Interleukin-10	IL10	moim
IL10, CSIF, GVHDS	Interleukin-10	IL10	moim
IL10, CSIF, GVHDS	Interleukin-10	IL10	moim
IL23R, IBD17	Interleukin 23 receptor	IL23R	moim
IL23R, IBD17	Interleukin 23 receptor	IL23R	moim
IL37, IL1F7, FIL1Z, IL1H4, IL1RP1, IBD31	Interleukin 37	IL37	moim
IL6, IFNB2, BSF2, HSF, HGF	Interleukin-6 (interferon, beta-2)	IL6	moim
IL6, IFNB2, BSF2, HSF, HGF	Interleukin-6 (interferon, beta-2)	IL6	moim
IL6, IFNB2, BSF2, HSF, HGF	Interleukin-6 (interferon, beta-2)	IL6	moim
IL6, IFNB2, BSF2, HSF, HGF	Interleukin-6 (interferon, beta-2)	IL6	moim
IL6, IFNB2, BSF2, HSF, HGF	Interleukin-6 (interferon, beta-2)	IL6	moim
IL6, IFNB2, BSF2, HSF, HGF	Interleukin-6 (interferon, beta-2)	IL6	moim
INAVA, C1orf106, IBD29	Innate immunity activator	INAVA	moim
IRF5, IBD14, SLEB10	Interferon regulatory factor 5	IRF5	moim
IRF5, IBD14, SLEB10	Interferon regulatory factor 5	IRF5	moim
IRGM, LRG47, IFI1, IBD19	Immunity-related GTPase family, M	IRGM	moim
IRGM, LRG47, IFI1, IBD19	Immunity-related GTPase family, M	IRGM	moim
IRS1	Insulin receptor substrate-1	IRS1	moim
IRS1	Insulin receptor substrate-1	IRS1	moim
ITPR3, CMT1J	Inositol 1,4,5-triphosphate receptor, type 3	ITPR3	moim
ITPR3, CMT1J	Inositol 1,4,5-triphosphate receptor, type 3	ITPR3	moim
KIF1B, CMT2A, CMT2A1, NBLST1	Kinesin family member 1B	KIF1B	moim
KIF1B, CMT2A, CMT2A1, NBLST1	Kinesin family member 1B	KIF1B	moim
LARS1, LARS, LFIS, ILFS1	Leucyl-tRNA synthetase 1	LARS1	moim
LCO	Liver cancer oncogene		moim
LEAP2	Liver-expressed antimicrobial peptide 2	LEAP2	moim
LMNA, LMN1, EMD2, FPLD2, CMD1A, HGPS	Lamin A/C	LMNA	moim
LMNA, LMN1, EMD2, FPLD2, CMD1A, HGPS	Lamin A/C	LMNA	moim
LMNA, LMN1, EMD2, FPLD2, CMD1A, HGPS	Lamin A/C	LMNA	moim
LMNA, LMN1, EMD2, FPLD2, CMD1A, HGPS	Lamin A/C	LMNA	moim
LMNA, LMN1, EMD2, FPLD2, CMD1A, HGPS	Lamin A/C	LMNA	moim
LMNA, LMN1, EMD2, FPLD2, CMD1A, HGPS	Lamin A/C	LMNA	moim
LMNA, LMN1, EMD2, FPLD2, CMD1A, HGPS	Lamin A/C	LMNA	moim
LMNA, LMN1, EMD2, FPLD2, CMD1A, HGPS	Lamin A/C	LMNA	moim
LMNA, LMN1, EMD2, FPLD2, CMD1A, HGPS	Lamin A/C	LMNA	moim
LMNA, LMN1, EMD2, FPLD2, CMD1A, HGPS	Lamin A/C	LMNA	moim
LMNA, LMN1, EMD2, FPLD2, CMD1A, HGPS	Lamin A/C	LMNA	moim
LPA	Apolipoprotein Lp(a)	LPA	moim
LPA	Apolipoprotein Lp(a)	LPA	moim
LYN, SAIDV	LYN protooncogene, SRC family tyrosine kinase	LYN	moim
MFN2, KIAA0214, CMT2A2A, HMSN6A, CMT2A2B, MSL	Mitofusin 2	MFN2	moim
MFN2, KIAA0214, CMT2A2A, HMSN6A, CMT2A2B, MSL	Mitofusin 2	MFN2	moim
MFN2, KIAA0214, CMT2A2A, HMSN6A, CMT2A2B, MSL	Mitofusin 2	MFN2	moim
MFN2, KIAA0214, CMT2A2A, HMSN6A, CMT2A2B, MSL	Mitofusin 2	MFN2	moim
MME, CD10, CALLA, NEP, CMT2T, SCA43	Membrane metallo-endopeptidase (common acute lymphocytic leukemia antigen)	MME	moim
MME, CD10, CALLA, NEP, CMT2T, SCA43	Membrane metallo-endopeptidase (common acute lymphocytic leukemia antigen)	MME	moim
MPV17, MTDPS6, CMT2EE	Mitochondrial inner membrane protein MPV17	MPV17	moim
MPV17, MTDPS6, CMT2EE	Mitochondrial inner membrane protein MPV17	MPV17	moim
MPZ, CMT1B, CMTDID, DSS, CHN2	Myelin protein zero	MPZ	moim
MPZ, CMT1B, CMTDID, DSS, CHN2	Myelin protein zero	MPZ	moim
MPZ, CMT1B, CMTDID, DSS, CHN2	Myelin protein zero	MPZ	moim
MPZ, CMT1B, CMTDID, DSS, CHN2	Myelin protein zero	MPZ	moim
MPZ, CMT1B, CMTDID, DSS, CHN2	Myelin protein zero	MPZ	moim
MPZ, CMT1B, CMTDID, DSS, CHN2	Myelin protein zero	MPZ	moim
MPZ, CMT1B, CMTDID, DSS, CHN2	Myelin protein zero	MPZ	moim
MTHFR	Methylenetetrahydrofolate reductase	MTHFR	moim
MTHFR	Methylenetetrahydrofolate reductase	MTHFR	moim
MTHFR	Methylenetetrahydrofolate reductase	MTHFR	moim
MTHFR	Methylenetetrahydrofolate reductase	MTHFR	moim
MTHFR	Methylenetetrahydrofolate reductase	MTHFR	moim
MUC1, PUM, ADTKD2	Mucin 1, cell surface associated	MUC1	moim
MYMY1, MYMY	Moyamoya disease		moim
NBAS, NAG, SOPH, ILFS2	Neuroblastoma-amplified sequence	NBAS	moim
NBAS, NAG, SOPH, ILFS2	Neuroblastoma-amplified sequence	NBAS	moim
NBLST6	Neuroblastoma, susceptibility to, 6		moim
NCF1, CGD1	Neutrophil cytosolic factor-1, 47kD	NCF1	moim
NCF2	Neutrophil cytosolic factor-2, 65kD	NCF2	moim
NEFL, CMT2E, CMT1F, CMTDIG	Neurofilament, light polypeptide	NEFL	moim
NEFL, CMT2E, CMT1F, CMTDIG	Neurofilament, light polypeptide	NEFL	moim
NEFL, CMT2E, CMT1F, CMTDIG	Neurofilament, light polypeptide	NEFL	moim
NOS3	Nitric oxide synthase 3, endothelial cell	NOS3	moim
NOS3	Nitric oxide synthase 3, endothelial cell	NOS3	moim
NOS3	Nitric oxide synthase 3, endothelial cell	NOS3	moim
NOS3	Nitric oxide synthase 3, endothelial cell	NOS3	moim
NOS3	Nitric oxide synthase 3, endothelial cell	NOS3	moim
NOS3	Nitric oxide synthase 3, endothelial cell	NOS3	moim
NOTCH2NLC, NIID, ETM6, OPDM3	NOTCH2 N-terminal-like protein C	NOTCH2NLC	moim
NOTCH2NLC, NIID, ETM6, OPDM3	NOTCH2 N-terminal-like protein C	NOTCH2NLC	moim
NOTCH2NLC, NIID, ETM6, OPDM3	NOTCH2 N-terminal-like protein C	NOTCH2NLC	moim
PAOD1	Peripheral arterial occlusive disease 1		moim
PARK10, AAOPD	Parkinson disease 10		moim
PARK16	Parkinson disease 16		moim
PARK21	Parkinson disease 21		moim
PARK3	Parkinson disease 3		moim
PDB4	Paget disease of bone 4		moim
PDCD1, SLEB2	Programmed cell death 1	PDCD1	moim
PDCD1, SLEB2	Programmed cell death 1	PDCD1	moim
PDE11A, PDE11A1, PDE11A2, PDE11A3, PPNAD2	Phosphodiesterase 11A	PDE11A	moim
PDE8B, PPNAD3, ADSD	Phosphodiesterase 8B	PDE8B	moim
PDE8B, PPNAD3, ADSD	Phosphodiesterase 8B	PDE8B	moim
PGAM2, PGAMM, GSD10	Phosphoglycerate mutase, muscle form	PGAM2	moim
PHOX2B, NBPHOX, PMX2B, NBLST2, CCHS	Paired mesoderm homeobox 2B	PHOX2B	moim
PHOX2B, NBPHOX, PMX2B, NBLST2, CCHS	Paired mesoderm homeobox 2B	PHOX2B	moim
PHOX2B, NBPHOX, PMX2B, NBLST2, CCHS	Paired mesoderm homeobox 2B	PHOX2B	moim
PINK1, PARK6	PTEN-induced putative kinase 1	PINK1	moim
PKD2	Polycystin-2	PKD2	moim
PKLR, PK1	Pyruvate kinase, liver and RBC type	PKLR	moim
PKLR, PK1	Pyruvate kinase, liver and RBC type	PKLR	moim
PLEKHG5, KIAA0720, DSMA4, CMTRIC	Pleckstrin homology domain- and RhoGEF domain-containing protein G5	PLEKHG5	moim
PLEKHG5, KIAA0720, DSMA4, CMTRIC	Pleckstrin homology domain- and RhoGEF domain-containing protein G5	PLEKHG5	moim
POGLUT1, CLP46, KTELC1, RUMI, C3orf9, DDD4, LGMDR21	Protein O-glucosyltransferase 1	POGLUT1	moim
POGLUT1, CLP46, KTELC1, RUMI, C3orf9, DDD4, LGMDR21	Protein O-glucosyltransferase 1	POGLUT1	moim
PON1, PON, ESA, MVCD5	Paraoxonase-1	PON1	moim
PON1, PON, ESA, MVCD5	Paraoxonase-1	PON1	moim
PON1, PON, ESA, MVCD5	Paraoxonase-1	PON1	moim
PON1, PON, ESA, MVCD5	Paraoxonase-1	PON1	moim
PON2	Paraoxonase-2	PON2	moim
PPM1K, PP2CM, PTMP, MSUDMV	Protein phosphatase, PP2C domain-containing, 1K	PPM1K	moim
PRKAG2, WPWS, CMH6	Protein kinase, AMP-activated, noncatalytic, gamma-2	PRKAG2	moim
PRKAG2, WPWS, CMH6	Protein kinase, AMP-activated, noncatalytic, gamma-2	PRKAG2	moim
PRKAG2, WPWS, CMH6	Protein kinase, AMP-activated, noncatalytic, gamma-2	PRKAG2	moim
PRKN, PARK2, PDJ	Parkin RBR E3 ubiquitin protein ligase	PRKN	moim
PRKN, PARK2, PDJ	Parkin RBR E3 ubiquitin protein ligase	PRKN	moim
PRKN, PARK2, PDJ	Parkin RBR E3 ubiquitin protein ligase	PRKN	moim
PROM1, PROML1, AC133, RP41, CORD12, CD133, MCDR2, STGD4	Prominin 1	PROM1	moim
PROM1, PROML1, AC133, RP41, CORD12, CD133, MCDR2, STGD4	Prominin 1	PROM1	moim
PROM1, PROML1, AC133, RP41, CORD12, CD133, MCDR2, STGD4	Prominin 1	PROM1	moim
PROM1, PROML1, AC133, RP41, CORD12, CD133, MCDR2, STGD4	Prominin 1	PROM1	moim
PSEN2, AD4, STM2, CMD1V	Presenilin 2	PSEN2	moim
PSEN2, AD4, STM2, CMD1V	Presenilin 2	PSEN2	moim
RAB7, CMT2B, PSN	Ras-associated protein RAB7	RAB7A	moim
REN, RTD, ADTKD4	Renin	REN	moim
REN, RTD, ADTKD4	Renin	REN	moim
REN, RTD, ADTKD4	Renin	REN	moim
RHCE, RHNA	Rhesus system C and E polypeptides	RHCE	moim
RHD, HDFNRH	Rhesus system D polypeptide	RHD	moim
RHD, HDFNRH	Rhesus system D polypeptide	RHD	moim
RINT1, ILFS3	RAD50-interacting protein 1	RINT1	moim
RMD1	Rippling muscle disease 1		moim
RNF220, HLD23	RING finger protein 220	RNF220	moim
SAG, RP47, RP96	S-antigen; retina and pineal gland (arrestin)	SAG	moim
SAG, RP47, RP96	S-antigen; retina and pineal gland (arrestin)	SAG	moim
SAG, RP47, RP96	S-antigen; retina and pineal gland (arrestin)	SAG	moim
SAR1B, CMRD, SARA2, ANDD	Sar1a, S. cerevisiae, homolog 2	SAR1B	moim
SEC61A1, SEC61, ADTKD5	SEC61 translocon, alpha-1 subunit	SEC61A1	moim
SEC63, PCLD2	SEC63 homolog, protein translocation regulator	SEC63	moim
SFRP4, FRPHE, PYL	Secreted frizzled-related protein 4	SFRP4	moim
SH3TC2, KIAA1985, MNMN	SH3 domain and tetratricopeptide repeat domain 2	SH3TC2	moim
SH3TC2, KIAA1985, MNMN	SH3 domain and tetratricopeptide repeat domain 2	SH3TC2	moim
SLC17A5, SIASD, SLD	Solute carrier family 17 (sodium phosphate), member 5	SLC17A5	moim
SLC17A5, SIASD, SLD	Solute carrier family 17 (sodium phosphate), member 5	SLC17A5	moim
SLC27A3, FATP3	Solute carrier family 27 (fatty acid transporter), member 3	SLC27A3	moim
SLC27A6, FATP6, VLCSH1	Solute carrier family 27 (fatty acid transporter), member 6	SLC27A6	moim
SNCA, NACP, PARK1, PARK4	Synuclein, alpha (non A4 component of amyloid precursor)	SNCA	moim
SNCA, NACP, PARK1, PARK4	Synuclein, alpha (non A4 component of amyloid precursor)	SNCA	moim
SNCA, NACP, PARK1, PARK4	Synuclein, alpha (non A4 component of amyloid precursor)	SNCA	moim
SP110, IFI41, IFI75, VODI	SP110 nuclear body protein (interferon-induced protein 41, 30kD; interferon-induced protein 75, 52kD)	SP110	moim
SP110, IFI41, IFI75, VODI	SP110 nuclear body protein (interferon-induced protein 41, 30kD; interferon-induced protein 75, 52kD)	SP110	moim
SQSTM1, P62, PDB3, FTDALS3, NADGP, DMRV	Sequestosome 1	SQSTM1	moim
SQSTM1, P62, PDB3, FTDALS3, NADGP, DMRV	Sequestosome 1	SQSTM1	moim
SQSTM1, P62, PDB3, FTDALS3, NADGP, DMRV	Sequestosome 1	SQSTM1	moim
SQSTM1, P62, PDB3, FTDALS3, NADGP, DMRV	Sequestosome 1	SQSTM1	moim
TBP, SCA17, HDL4	TATA box binding protein	TBP	moim
TBP, SCA17, HDL4	TATA box binding protein	TBP	moim
TLR5, TIL3, SLEB1, MELIOS	Toll-like receptor-5	TLR5	moim
TLR5, TIL3, SLEB1, MELIOS	Toll-like receptor-5	TLR5	moim
TLR5, TIL3, SLEB1, MELIOS	Toll-like receptor-5	TLR5	moim
TLR5, TIL3, SLEB1, MELIOS	Toll-like receptor-5	TLR5	moim
TNNI3K, CCDD	TNNI3-interacting kinase	TNNI3K	moim
TRIM2, KIAA0517, CMT2R	Tripartite motif-containing protein 2	TRIM2	moim
UCHL1, PARK5, SPG79, NDGOA, SPG79A	Ubiquitin C-terminal esterase L1	UCHL1	moim
UCHL1, PARK5, SPG79, NDGOA, SPG79A	Ubiquitin C-terminal esterase L1	UCHL1	moim
UCHL1, PARK5, SPG79, NDGOA, SPG79A	Ubiquitin C-terminal esterase L1	UCHL1	moim
VAMAS6	Vitiligo-associated multiple autoimmune disease susceptibility 6		moim
YARS1, YARS, CMTDIC, TYRRS, YTS, YRS, IMNEPD2	Tyrosyl-tRNA synthetase 1	YARS1	moim
YARS1, YARS, CMTDIC, TYRRS, YTS, YRS, IMNEPD2	Tyrosyl-tRNA synthetase 1	YARS1	moim
ZAP70, SRK, ADMIO2, IMD48	Zeta-chain associated protein kinase, 70kD (syk-related tyrosine kinase)	ZAP70	moim
ZAP70, SRK, ADMIO2, IMD48	Zeta-chain associated protein kinase, 70kD (syk-related tyrosine kinase)	ZAP70	moim
ZNF687, KIAA1441, PDB6	Zinc finger protein 687	ZNF687	moim

## Sheet: disgent
NAFLD-related genes screened from DisGent databased
Disease	Gene	UniProt	Gene_Full_Name	Score_gda	Source
Non-alcoholic Fatty Liver Disease	TM6SF2	Q9BZW4	transmembrane 6 superfamily member 2	0.6	disgent
Non-alcoholic Fatty Liver Disease	PNPLA3	Q9NST1	patatin like phospholipase domain containing 3	0.5	disgent
Non-alcoholic Fatty Liver Disease	NFE2L2	Q16236	nuclear factor, erythroid 2 like 2	0.4	disgent
Non-alcoholic Fatty Liver Disease	PPARA	Q07869	peroxisome proliferator activated receptor alpha	0.4	disgent
Non-alcoholic Fatty Liver Disease	LEP	P41159	leptin	0.4	disgent
Non-alcoholic Fatty Liver Disease	CYP2E1	P05181	cytochrome P450 family 2 subfamily E member 1	0.4	disgent
Non-alcoholic Fatty Liver Disease	NR1H4	Q96RI1	nuclear receptor subfamily 1 group H member 4	0.4	disgent
Non-alcoholic Fatty Liver Disease	SIRT1	Q96EB6	sirtuin 1	0.4	disgent
Non-alcoholic Fatty Liver Disease	ADIPOQ	Q15848	adiponectin, C1Q and collagen domain containing	0.4	disgent
Non-alcoholic Fatty Liver Disease	FGF21	Q9NSA1	fibroblast growth factor 21	0.4	disgent
Non-alcoholic Fatty Liver Disease	SREBF1	P36956	sterol regulatory element binding transcription factor 1	0.38	disgent
Non-alcoholic Fatty Liver Disease	PPARD	Q03181	peroxisome proliferator activated receptor delta	0.38	disgent
Non-alcoholic Fatty Liver Disease	LDLR	P01130	low density lipoprotein receptor	0.37	disgent
Non-alcoholic Fatty Liver Disease	XBP1	P17861	X-box binding protein 1	0.37	disgent
Non-alcoholic Fatty Liver Disease	CAT	P04040	catalase	0.37	disgent
Non-alcoholic Fatty Liver Disease	FAS	P25445	Fas cell surface death receptor	0.36	disgent
Non-alcoholic Fatty Liver Disease	GNMT	Q14749	glycine N-methyltransferase	0.35	disgent
Non-alcoholic Fatty Liver Disease	PEMT	Q9UBM1	phosphatidylethanolamine N-methyltransferase	0.34	disgent
Non-alcoholic Fatty Liver Disease	TGFB1	P01137	transforming growth factor beta 1	0.34	disgent
Non-alcoholic Fatty Liver Disease	CPT1A	P50416	carnitine palmitoyltransferase 1A	0.34	disgent
Non-alcoholic Fatty Liver Disease	NR5A2	O00482	nuclear receptor subfamily 5 group A member 2	0.34	disgent
Non-alcoholic Fatty Liver Disease	IL1A	P01583	interleukin 1 alpha	0.33	disgent
Non-alcoholic Fatty Liver Disease	GSTP1	P09211	glutathione S-transferase pi 1	0.33	disgent
Non-alcoholic Fatty Liver Disease	JAK2	O60674	Janus kinase 2	0.33	disgent
Non-alcoholic Fatty Liver Disease	AHR	P35869	aryl hydrocarbon receptor	0.33	disgent
Non-alcoholic Fatty Liver Disease	PRKCA	P17252	protein kinase C alpha	0.33	disgent
Non-alcoholic Fatty Liver Disease	GSTM1	P09488	glutathione S-transferase mu 1	0.33	disgent
Non-alcoholic Fatty Liver Disease	ALDH2	P05091	aldehyde dehydrogenase 2 family member	0.32	disgent
Non-alcoholic Fatty Liver Disease	PTEN	P60484	phosphatase and tensin homolog	0.32	disgent
Non-alcoholic Fatty Liver Disease	GSTT1	P30711	glutathione S-transferase theta 1	0.32	disgent
Non-alcoholic Fatty Liver Disease	CD14	P08571	CD14 molecule	0.32	disgent
Non-alcoholic Fatty Liver Disease	KLB	Q86Z14	klotho beta	0.32	disgent
Non-alcoholic Fatty Liver Disease	ACE	P12821	angiotensin I converting enzyme	0.32	disgent
Non-alcoholic Fatty Liver Disease	ABCC2	Q92887	ATP binding cassette subfamily C member 2	0.32	disgent
Non-alcoholic Fatty Liver Disease	PRKCD	Q05655	protein kinase C delta	0.31	disgent
Non-alcoholic Fatty Liver Disease	NQO1	P15559	NAD(P)H quinone dehydrogenase 1	0.31	disgent
Non-alcoholic Fatty Liver Disease	VLDLR	P98155	very low density lipoprotein receptor	0.31	disgent
Non-alcoholic Fatty Liver Disease	PDK4	Q16654	pyruvate dehydrogenase kinase 4	0.31	disgent
Non-alcoholic Fatty Liver Disease	IL4	P05112	interleukin 4	0.31	disgent
Non-alcoholic Fatty Liver Disease	GSTA1	P08263	glutathione S-transferase alpha 1	0.31	disgent
Non-alcoholic Fatty Liver Disease	LIF	P15018	LIF interleukin 6 family cytokine	0.31	disgent
Non-alcoholic Fatty Liver Disease	FOLR2	P14207	folate receptor beta	0.31	disgent
Non-alcoholic Fatty Liver Disease	PRKCE	Q02156	protein kinase C epsilon	0.31	disgent
Non-alcoholic Fatty Liver Disease	IKBKG	Q9Y6K9	inhibitor of nuclear factor kappa B kinase regulatory subunit gamma	0.3	disgent
Non-alcoholic Fatty Liver Disease	TRIB3	Q96RU7	tribbles pseudokinase 3	0.3	disgent
Non-alcoholic Fatty Liver Disease	STC2	O76061	stanniocalcin 2	0.3	disgent
Non-alcoholic Fatty Liver Disease	RAG2	P55895	recombination activating 2	0.3	disgent
Non-alcoholic Fatty Liver Disease	RDX	P35241	radixin	0.3	disgent
Non-alcoholic Fatty Liver Disease	CSF2	P04141	colony stimulating factor 2	0.3	disgent
Non-alcoholic Fatty Liver Disease	SCARB1	Q8WTV0	scavenger receptor class B member 1	0.3	disgent
Non-alcoholic Fatty Liver Disease	TNFRSF1B	P20333	TNF receptor superfamily member 1B	0.3	disgent
Non-alcoholic Fatty Liver Disease	ADH1A	P07327	alcohol dehydrogenase 1A (class I), alpha polypeptide	0.3	disgent
Non-alcoholic Fatty Liver Disease	ALDH4A1	P30038	aldehyde dehydrogenase 4 family member A1	0.3	disgent
Non-alcoholic Fatty Liver Disease	MMP1	P03956	matrix metallopeptidase 1	0.3	disgent
Non-alcoholic Fatty Liver Disease	ADH1B	P00325	alcohol dehydrogenase 1B (class I), beta polypeptide	0.3	disgent
Non-alcoholic Fatty Liver Disease	ADH4	P08319	alcohol dehydrogenase 4 (class II), pi polypeptide	0.3	disgent
Non-alcoholic Fatty Liver Disease	CYP17A1	P05093	cytochrome P450 family 17 subfamily A member 1	0.3	disgent
Non-alcoholic Fatty Liver Disease	EIF2AK1	Q9BQI3	eukaryotic translation initiation factor 2 alpha kinase 1	0.3	disgent
Non-alcoholic Fatty Liver Disease	B3GAT1	Q9P2W7	beta-1,3-glucuronyltransferase 1	0.3	disgent
Non-alcoholic Fatty Liver Disease	IL3	P08700	interleukin 3	0.3	disgent
Non-alcoholic Fatty Liver Disease	ALDH1B1	P30837	aldehyde dehydrogenase 1 family member B1	0.3	disgent
Non-alcoholic Fatty Liver Disease	CYP1A2	P05177	cytochrome P450 family 1 subfamily A member 2	0.3	disgent
Non-alcoholic Fatty Liver Disease	ALDH1A1	P00352	aldehyde dehydrogenase 1 family member A1	0.3	disgent
Non-alcoholic Fatty Liver Disease	SERPINB2	P05120	serpin family B member 2	0.3	disgent
Non-alcoholic Fatty Liver Disease	ABCB4	P21439	ATP binding cassette subfamily B member 4	0.3	disgent
Non-alcoholic Fatty Liver Disease	AHCY	P23526	adenosylhomocysteinase	0.3	disgent
Non-alcoholic Fatty Liver Disease	PRF1	P14222	perforin 1	0.3	disgent
Non-alcoholic Fatty Liver Disease	PRKACA	P17612	protein kinase cAMP-activated catalytic subunit alpha	0.3	disgent
Non-alcoholic Fatty Liver Disease	F2	P00734	coagulation factor II, thrombin	0.3	disgent
Non-alcoholic Fatty Liver Disease	LAMA1	P25391	laminin subunit alpha 1	0.3	disgent
Non-alcoholic Fatty Liver Disease	ATP5F1B	P06576	ATP synthase F1 subunit beta	0.2	disgent
Non-alcoholic Fatty Liver Disease	GCKR	Q14397	glucokinase regulator	0.2	disgent
Non-alcoholic Fatty Liver Disease	NCAN	O14594	neurocan	0.18	disgent

## Sheet: TTD
NAFLD-related genes screened from TTD databased
Gene	Source
PPARA	TTD
PPAR-gamma	TTD
FXR	TTD
FASN	TTD
GLP1R	TTD
PPARD	TTD
Nrf2	TTD
AMPK	TTD
ANGPTL3 mRNA	TTD
LGALS3	TTD
RIPK1	TTD
PDE4	TTD
DGAT2 mRNA	TTD
PPAR

## Sheet: DrugBank
NAFLD-related genes screened from DrugBank databased
DRUG NAME	TARGET	gene name
Silibinin	Solute carrier family 22 member 6	SLC22A6
Silibinin	UDP-glucuronosyltransferase 1-1	#N/A
Silibinin	Solute carrier organic anion transporter family member 1B1	SLCO1B1
Silibinin	Solute carrier organic anion transporter family member 1B3	SLCO1B3
Silibinin	Solute carrier organic anion transporter family member 2B1	SLCO2B1

## Sheet: Uniport
NAFLD-related genes screened from Uniprot databased
Entry	Entry Name	Protein Names	Gene Names (Primary)
Q9NST1	PLPL3_HUMAN	1-acylglycerol-3-phosphate O-acyltransferase PNPLA3, 2.3.1.51, Acylglycerol transacylase, Adiponutrin, ADPN, Calcium-independent phospholipase A2-epsilon, iPLA2-epsilon, 3.1.1.4, Lysophosphatidic acid acyltransferase, Patatin-like phospholipase domain-containing protein 3, 3.1.1.3	PNPLA3
P02656	APOC3_HUMAN	Apolipoprotein C-III, Apo-CIII, ApoC-III, Apolipoprotein C3	APOC3
Q9BZW4	TM6S2_HUMAN	Transmembrane 6 superfamily member 2	TM6SF2
Q7Z5P4	DHB13_HUMAN	17-beta-hydroxysteroid dehydrogenase 13, 17-beta-HSD 13, 1.1.1.-, 1.1.1.62, Hepatic retinol/retinal dehydrogenase, 1.1.1.105, Short chain dehydrogenase/reductase family 16C member 3, Short-chain dehydrogenase/reductase 9	HSD17B13
