# Supplementary material for: Tetrandrine, a Major Alkaloid From Stephaniae Tetrandrae Radix, Ameliorates Non‐Alcoholic Fatty Liver Disease in Zebrafish via the PI3K/AKT/STAT3 Pathway
Source: Food Sci Nutr. 2026 May 12;14(5):e71814. doi: 10.1002/fsn3.71814 (PMC13168532; doi:10.1002/fsn3.71814)
Supplement: Supplementary file 4 — Table S3: Intersection genes of NAFLD and STR alkaloid. [file FSN3-14-e71814-s004.xlsx]

## Sheet: Sheet1
Table S3.Intersection genes of NAFLD and STR alkaloid
CA2
PRDX5
GSTP1
CTSD
HSP90AA1
NR1H2
BMP2
MIF
CTSB
PTPN1
AR
B3GAT1
CES1
FABP4
CFD
PPARG
F2
HSPA8
TTR
SHBG
AZGP1
GSR
EGFR
MMP7
IGF1R
DPP4
RXRA
GSK3B
MAPK8
PLAU
HMGCR
PRKACA
ALDH2
CASP7
ADH5
AHCY
FABP3
MAPK14
AKT1
JAK2
ADK
CASP3
TGFBR1
REN
HDAC8
ARG1
ADH1C
HK1
PPARA
MMP13
MMP9
GPI
MMP1
GSTA1
ACE2
S100A9
ALAD
ESR1
NR1I2
CHIT1
ACE
HEXB
FABP7
LCN2
FABP6
STAT1
PRKCQ
CCL5
INSR
MME
ZAP70
RBP4
EPHA2
SELE
NR1H4
PTGS2
PSMB9
USP7
VCP
CHRM3
KRAS
CASP8
EPHX1
NOS2
BCL2
TRAP1
HDAC1
LGALS3
ADRB3
ACACA
NLRP3
ALPL
TMPRSS6
BRAF
CYP2A6
ADRB1
NOX4
PIN1
ADRB2
KEAP1
GPBAR1
CCR2
CYP1A2
ATM
SLC6A3
SLC6A4
OPRM1
MET
NR1H3
VDR
GLO1
GSTM1
HNMT
TAP1
ROCK1
MPO
CHEK2
CDK1
CDK4
HDAC9
RELA
CCND1
CDKN1A
TP53
LITAF
IFNG
IL4
E2F1
SMAD7
SMAD3
CRAT
MDM2
KIF11
NR1I3
GRB2
RORA
MTOR
BIRC3
BIRC2
CXCR4
LYN
TSPO
STAT3
VCAM1
PDGFRB
MMP2
HSD11B1
P2RX7
FGFR4
FLT1
CNR1
GC
APOA2
PTPN11
SERPINA1
ADAM17
PPARD
HMOX1
GOT2
FGF21
GOT1
GNMT
PPP2CA
PRSS1
GSS
DNMT1
LIPE
SOD2
IGFBP1
CAT
GH1
ALB
TNF
INS
DRD2
DRD1
AHR
BDNF
CD44
RB1
PRKCA
NOTCH1
NFKB1
MYC
MAOA
FOS
FASLG
CTNNB1
SQSTM1
TGFB1
ATG7
TLR4
APP
APOB
