# Supplementary material for: Tetrandrine, a Major Alkaloid From Stephaniae Tetrandrae Radix, Ameliorates Non‐Alcoholic Fatty Liver Disease in Zebrafish via the PI3K/AKT/STAT3 Pathway
Source: Food Sci Nutr. 2026 May 12;14(5):e71814. doi: 10.1002/fsn3.71814 (PMC13168532; doi:10.1002/fsn3.71814)
Supplement: Supplementary file 5 — Table S4: GO enrichment analysis. [file FSN3-14-e71814-s011.xlsx]

## Sheet: Sheet1
Table S4.GO Enrichment Analysis
Term	Count	PValue	Enrichment	class
defense response to fungus	3	0.0489961	8.40328	BP
triglyceride homeostasis	3	0.0489961	8.40328	BP
iron ion homeostasis	3	0.0489961	8.40328	BP
mesoderm formation	3	0.0489961	8.40328	BP
response to amphetamine	3	0.0489961	8.40328	BP
endothelial cell migration	3	0.0489961	8.40328	BP
negative regulation of myosin-light-chain-phosphatase activity	2	0.0483681	40.3358	BP
cellular response to dsRNA	2	0.0483681	40.3358	BP
T-helper 17 type immune response	2	0.0483681	40.3358	BP
mitochondrial intermembrane space	4	0.0480854	4.89631	CC
transforming growth factor beta1-type II receptor-type I receptor complex	2	0.0458484	42.5979	CC
intermediate-density lipoprotein particle	2	0.0458484	42.5979	CC
endosome membrane	7	0.0433016	2.73064	CC
postsynaptic membrane	6	0.042903	3.1322	CC
apical plasma membrane	9	0.0383176	2.34915	CC
mitochondrial matrix	9	0.0374336	2.36072	CC
insulin receptor complex	2	0.0368492	53.2474	CC
Rb-E2F complex	2	0.0368492	53.2474	CC
extracellular matrix	7	0.0351307	2.87824	CC
deubiquitinase activator activity	2	0.0498349	39.1258	MF
histone deacetylase regulator activity	2	0.0498349	39.1258	MF
dopamine neurotransmitter receptor activity	2	0.0498349	39.1258	MF
insulin binding	2	0.0498349	39.1258	MF
norepinephrine binding	2	0.0498349	39.1258	MF
cyclin binding	3	0.049176	8.38409	MF
protein C-terminus binding	6	0.0467044	3.0567	MF
14-3-3 protein binding	3	0.0466709	8.63069	MF
protein domain specific binding	7	0.0459481	2.69567	MF
exopeptidase activity	2	0.0400696	48.9072	MF

## Sheet: Sheet2
ACHE
ADRB2
APOB
APP
AR
BCHE
CA2
CCNA2
CDK2
CHRM1
CHRM3
ESR1
ESR2
GSK3B
KCNH2
MPO
NCOA1
NOS2
NR1I2
OPRD1
OPRM1
PIM1
PRSS1
PTGS1
PTGS2
RXRA
SCN5A
TLR4
ADRA1B
ADRA1D
CHEK1
DPP4
NCOA2
ABAT
ACHE
AKR1B1
ALB
AQP1
AR
BCHE
CAT
CCNA2
CDC25B
CDK2
CTSD
DNMT1
ESR1
ESR2
GABRA1
GAD2
GAMT
GAPDH
GATM
GH1
GLDC
GNMT
GOT1
GRIA1
GSK3B
GSS
INS
LIPE
MAOB
MAT1A
MECP2
NOS2
OAT
PIM1
PPARA
PPARG
PRODH
PROS1
PRSS1
PTGS1
PTGS2
RPL15
SOD2
TNF
TPI1
IGFBP1
INMT
CHDH
CHEK1
CSAD
DPP4
FGF21
GLO1
GOT2
MAPK14
ME2
PPP2CA
PRDX2
SLC6A12
SURF4
ME3
AHR
AKT1
BDNF
CASP3
CASP7
CBL
CCND1
CD40LG
CD44
CDK2
CDK4
CDKN1A
CDKN1B
CTNNB1
DCTN4
FASLG
FCER2
FOS
IFNG
IL2
IL2RA
IL4
LDHA
LITAF
MAOA
MAOB
MAPK1
MCL1
MPO
MTOR
MYC
NFATC1
NFKB1
NOTCH1
NUP62
PML
PRKACA
PRKCA
RB1
RELA
SMAD3
SQSTM1
SRC
SYK
TGFB1
TGFB2
TNF
TP53
TSC2
E2F1
SMAD7
HERC5
PROCR
ATG7
BECN1
CD24
GTF2H1
KHDRBS1
MAP1LC3A
MTA1
PIK3C3
SKP2
SYNPO
CAGE1
ACHE
ADRA1A
ADRA2B
ADRB2
AR
CHRM1
CHRM3
CHRNA2
CHRNA7
DRD1
DRD2
DRD5
ESR1
ESR2
GABRA1
GSK3B
HTR3A
IL10
NOS2
OPRD1
OPRM1
PIM1
PTGS1
PTGS2
RXRA
SCN5A
SLC6A2
SLC6A3
SLC6A4
TNF
ADRA1B
ADRA1D
CHRM2
CHRM4
CHRM5
DPP4
ADRA1A
ADRB2
CCNA2
CDK2
CHRM1
CHRM3
CHRNA7
DRD1
ESR1
GABRA1
NOS2
PDE3A
PIM1
PPARG
PTGS1
PTGS2
RXRA
SCN5A
SLC6A2
SLC6A3
SLC6A4
ADRA1B
ADRA1D
CHEK1
CHRM2
CHRM4
CHRM5
DPP4
