# Supplementary material for: Tetrandrine, a Major Alkaloid From Stephaniae Tetrandrae Radix, Ameliorates Non‐Alcoholic Fatty Liver Disease in Zebrafish via the PI3K/AKT/STAT3 Pathway
Source: Food Sci Nutr. 2026 May 12;14(5):e71814. doi: 10.1002/fsn3.71814 (PMC13168532; doi:10.1002/fsn3.71814)
Supplement: Supplementary file 7 — Table S6: KEGG Pathway form database. [file FSN3-14-e71814-s008.xlsx]

## Sheet: kegg pathway
Table S6.KEGG PATHWAY form Database
hsa05200	Pathways in cancer	64
hsa01100	Metabolic pathways	46
hsa04151	PI3K-Akt signaling pathway	34
hsa05417	Lipid and atherosclerosis	33
hsa05207	Chemical carcinogenesis - receptor activation	32
hsa05205	Proteoglycans in cancer	30
hsa04010	MAPK signaling pathway	30
hsa05163	Human cytomegalovirus infection	30
hsa05022	Pathways of neurodegeneration - multiple diseases	28
hsa05161	Hepatitis B	28
hsa05165	Human papillomavirus infection	28
hsa05206	MicroRNAs in cancer	27
hsa05160	Hepatitis C	27
hsa05225	Hepatocellular carcinoma	26
hsa05215	Prostate cancer	25
hsa05167	Kaposi sarcoma-associated herpesvirus infection	24
hsa05169	Epstein-Barr virus infection	24
hsa04068	FoxO signaling pathway	23
hsa05418	Fluid shear stress and atherosclerosis	23
hsa05208	Chemical carcinogenesis - reactive oxygen species	23
hsa01522	Endocrine resistance	23
hsa05010	Alzheimer disease	22
hsa04014	Ras signaling pathway	22
hsa04933	AGE-RAGE signaling pathway in diabetic complications	22
hsa05166	Human T-cell leukemia virus 1 infection	22
hsa05226	Gastric cancer	21
hsa04218	Cellular senescence	21
hsa05131	Shigellosis	21
hsa05415	Diabetic cardiomyopathy	20
hsa05224	Breast cancer	20
hsa05203	Viral carcinogenesis	20
hsa04659	Th17 cell differentiation	20
hsa05220	Chronic myeloid leukemia	19
hsa05170	Human immunodeficiency virus 1 infection	19
hsa04932	Non-alcoholic fatty liver disease	19
hsa05212	Pancreatic cancer	19
hsa05145	Toxoplasmosis	19
hsa05210	Colorectal cancer	19
hsa04936	Alcoholic liver disease	19
hsa04926	Relaxin signaling pathway	18
hsa04066	HIF-1 signaling pathway	18
hsa05168	Herpes simplex virus 1 infection	18
hsa05202	Transcriptional misregulation in cancer	18
hsa04657	IL-17 signaling pathway	18
hsa04210	Apoptosis	18
hsa04015	Rap1 signaling pathway	18
hsa05171	Coronavirus disease - COVID-19	18
hsa05132	Salmonella infection	18
hsa05142	Chagas disease	17
hsa04668	TNF signaling pathway	17
hsa04660	T cell receptor signaling pathway	17
hsa05162	Measles	17
hsa05152	Tuberculosis	17
hsa04510	Focal adhesion	17
hsa04110	Cell cycle	17
hsa05222	Small cell lung cancer	17
hsa04621	NOD-like receptor signaling pathway	16
hsa04630	JAK-STAT signaling pathway	16
hsa05164	Influenza A	16
hsa05235	PD-L1 expression and PD-1 checkpoint pathway in cancer	16
hsa04919	Thyroid hormone signaling pathway	16
hsa04931	Insulin resistance	16
hsa04062	Chemokine signaling pathway	16
hsa04020	Calcium signaling pathway	16
hsa05214	Glioma	16
hsa04917	Prolactin signaling pathway	15
hsa05223	Non-small cell lung cancer	15
hsa05130	Pathogenic Escherichia coli infection	15
hsa04217	Necroptosis	15
hsa04024	cAMP signaling pathway	15
hsa04148	Efferocytosis	15
hsa05218	Melanoma	15
hsa04722	Neurotrophin signaling pathway	14
hsa01521	EGFR tyrosine kinase inhibitor resistance	14
hsa01524	Platinum drug resistance	14
hsa04064	NF-kappa B signaling pathway	14
hsa04380	Osteoclast differentiation	14
hsa04140	Autophagy - animal	14
hsa04080	Neuroactive ligand-receptor interaction	14
hsa00220	Arginine biosynthesis	14
hsa04935	Growth hormone synthesis, secretion and action	14
hsa04915	Estrogen signaling pathway	14
hsa04910	Insulin signaling pathway	14
hsa05219	Bladder cancer	14
hsa05120	Epithelial cell signaling in Helicobacter pylori infection	13
hsa05034	Alcoholism	13
hsa05140	Leishmaniasis	13
hsa04071	Sphingolipid signaling pathway	13
hsa04211	Longevity regulating pathway	13
hsa04625	C-type lectin receptor signaling pathway	13
hsa04072	Phospholipase D signaling pathway	12
hsa04920	Adipocytokine signaling pathway	12
hsa05135	Yersinia infection	12
hsa04728	Dopaminergic synapse	12
hsa04810	Regulation of actin cytoskeleton	12
hsa04550	Signaling pathways regulating pluripotency of stem cells	12
hsa04613	Neutrophil extracellular trap formation	12
hsa01230	Biosynthesis of amino acids	12
hsa05221	Acute myeloid leukemia	12
hsa04390	Hippo signaling pathway	12
hsa04658	Th1 and Th2 cell differentiation	12
hsa04150	mTOR signaling pathway	11
hsa05014	Amyotrophic lateral sclerosis	11
hsa04310	Wnt signaling pathway	11
hsa04620	Toll-like receptor signaling pathway	11
hsa04540	Gap junction	11
hsa05133	Pertussis	11
hsa04012	ErbB signaling pathway	11
hsa05213	Endometrial cancer	11
hsa05146	Amoebiasis	11
hsa04060	Cytokine-cytokine receptor interaction	11
hsa03320	PPAR signaling pathway	11
hsa04213	Longevity regulating pathway - multiple species	11
hsa04115	p53 signaling pathway	11
hsa05321	Inflammatory bowel disease	11
hsa04934	Cushing syndrome	11
hsa04350	TGF-beta signaling pathway	11
hsa04152	AMPK signaling pathway	11
hsa05230	Central carbon metabolism in cancer	10
hsa04714	Thermogenesis	10
hsa04923	Regulation of lipolysis in adipocytes	10
hsa04914	Progesterone-mediated oocyte maturation	10
hsa05012	Parkinson disease	10
hsa05016	Huntington disease	10
hsa04928	Parathyroid hormone synthesis, secretion and action	10
hsa04650	Natural killer cell mediated cytotoxicity	10
hsa01200	Carbon metabolism	9
hsa04670	Leukocyte transendothelial migration	9
hsa05231	Choline metabolism in cancer	9
hsa05216	Thyroid cancer	9
hsa05134	Legionellosis	9
hsa00980	Metabolism of xenobiotics by cytochrome P450	9
hsa05030	Cocaine addiction	9
hsa04520	Adherens junction	9
hsa04921	Oxytocin signaling pathway	9
hsa04371	Apelin signaling pathway	9
hsa00330	Arginine and proline metabolism	9
hsa04726	Serotonergic synapse	9
hsa05020	Prion disease	9
hsa04664	Fc epsilon RI signaling pathway	9
hsa04662	B cell receptor signaling pathway	8
hsa04144	Endocytosis	8
hsa05204	Chemical carcinogenesis - DNA adducts	8
hsa04912	GnRH signaling pathway	8
hsa04360	Axon guidance	8
hsa04261	Adrenergic signaling in cardiomyocytes	8
hsa00982	Drug metabolism - cytochrome P450	8
hsa05323	Rheumatoid arthritis	8
hsa05031	Amphetamine addiction	8
hsa04725	Cholinergic synapse	8
hsa05211	Renal cell carcinoma	8
hsa04114	Oocyte meiosis	7
hsa05144	Malaria	7
hsa00250	Alanine, aspartate and glutamate metabolism	7
hsa04622	RIG-I-like receptor signaling pathway	7
hsa04723	Retrograde endocannabinoid signaling	7
hsa00480	Glutathione metabolism	7
hsa04623	Cytosolic DNA-sensing pathway	7
hsa04730	Long-term depression	7
hsa04137	Mitophagy - animal	7
hsa04215	Apoptosis - multiple species	7
hsa04022	cGMP-PKG signaling pathway	7
hsa04924	Renin secretion	7
hsa04612	Antigen processing and presentation	6
hsa04976	Bile secretion	6
hsa05143	African trypanosomiasis	6
hsa00270	Cysteine and methionine metabolism	6
hsa00983	Drug metabolism - other enzymes	6
hsa04974	Protein digestion and absorption	6
hsa01210	2-Oxocarboxylic acid metabolism	6
hsa04530	Tight junction	6
hsa04930	Type II diabetes mellitus	6
hsa05017	Spinocerebellar ataxia	6
hsa00350	Tyrosine metabolism	6
hsa04970	Salivary secretion	6
hsa04611	Platelet activation	6
hsa00620	Pyruvate metabolism	5
hsa00010	Glycolysis / Gluconeogenesis	5
hsa04270	Vascular smooth muscle contraction	5
hsa04146	Peroxisome	5
hsa04216	Ferroptosis	5
hsa04370	VEGF signaling pathway	5
hsa04141	Protein processing in endoplasmic reticulum	5
hsa04720	Long-term potentiation	5
hsa04918	Thyroid hormone synthesis	5
hsa01240	Biosynthesis of cofactors	5
hsa04913	Ovarian steroidogenesis	5
hsa04750	Inflammatory mediator regulation of TRP channels	5
hsa05217	Basal cell carcinoma	5
hsa04916	Melanogenesis	5
hsa04061	Viral protein interaction with cytokine and cytokine receptor	4
hsa00380	Tryptophan metabolism	4
hsa04640	Hematopoietic cell lineage	4
hsa00910	Nitrogen metabolism	4
hsa04922	Glucagon signaling pathway	4
hsa05414	Dilated cardiomyopathy	4
hsa04713	Circadian entrainment	4
hsa04961	Endocrine and other factor-regulated calcium reabsorption	4
hsa04972	Pancreatic secretion	4
hsa05330	Allograft rejection	4
hsa04614	Renin-angiotensin system	4
hsa04340	Hedgehog signaling pathway	4
hsa04971	Gastric acid secretion	4
hsa04120	Ubiquitin mediated proteolysis	4
hsa02010	ABC transporters	4
hsa04142	Lysosome	4
hsa04911	Insulin secretion	4
hsa04940	Type I diabetes mellitus	4
hsa00340	Histidine metabolism	4
hsa00360	Phenylalanine metabolism	4
hsa05032	Morphine addiction	4
hsa04610	Complement and coagulation cascades	4
hsa04960	Aldosterone-regulated sodium reabsorption	4
hsa00520	Amino sugar and nucleotide sugar metabolism	4
hsa00830	Retinol metabolism	4
hsa05332	Graft-versus-host disease	3
hsa04666	Fc gamma R-mediated phagocytosis	3
hsa05110	Vibrio cholerae infection	3
hsa04724	Glutamatergic synapse	3
hsa05416	Viral myocarditis	3
hsa04929	GnRH secretion	3
hsa04925	Aldosterone synthesis and secretion	3
hsa00230	Purine metabolism	3
hsa00860	Porphyrin metabolism	3
hsa04330	Notch signaling pathway	3
hsa04672	Intestinal immune network for IgA production	3
hsa00470	D-Amino acid metabolism	3
hsa04742	Taste transduction	3
hsa04145	Phagosome	3
hsa05410	Hypertrophic cardiomyopathy	3
hsa00260	Glycine, serine and threonine metabolism	3
hsa00071	Fatty acid degradation	3
hsa04727	GABAergic synapse	3
hsa04979	Cholesterol metabolism	3
hsa00630	Glyoxylate and dicarboxylate metabolism	3
hsa04136	Autophagy - other	3
hsa04721	Synaptic vesicle cycle	3
hsa01523	Antifolate resistance	3
hsa04964	Proximal tubule bicarbonate reclamation	3
hsa04966	Collecting duct acid secretion	2
hsa01250	Biosynthesis of nucleotide sugars	2
hsa05340	Primary immunodeficiency	2
hsa00400	Phenylalanine, tyrosine and tryptophan biosynthesis	2
hsa04514	Cell adhesion molecules	2
hsa03083	Polycomb repressive complex	2
hsa00500	Starch and sucrose metabolism	2
hsa00140	Steroid hormone biosynthesis	2
hsa00524	Neomycin, kanamycin and gentamicin biosynthesis	2
hsa05320	Autoimmune thyroid disease	2
hsa04973	Carbohydrate digestion and absorption	2
hsa05100	Bacterial invasion of epithelial cells	2
hsa03250	Viral life cycle - HIV-1	2
hsa04975	Fat digestion and absorption	2
hsa05322	Systemic lupus erythematosus	2
hsa04978	Mineral absorption	2
hsa00232	Caffeine metabolism	2
hsa05310	Asthma	2
hsa03050	Proteasome	2
hsa03440	Homologous recombination	1
hsa00051	Fructose and mannose metabolism	1
hsa00052	Galactose metabolism	1
hsa00030	Pentose phosphate pathway	1
hsa05412	Arrhythmogenic right ventricular cardiomyopathy	1
hsa00515	Mannose type O-glycan biosynthesis	1
hsa00280	Valine, leucine and isoleucine degradation	1
hsa00603	Glycosphingolipid biosynthesis - globo and isoglobo series	1
hsa00310	Lysine degradation	1
hsa03260	Virion - Human immunodeficiency virus	1
hsa00790	Folate biosynthesis	1
hsa03040	Spliceosome	1
hsa00780	Biotin metabolism	1
hsa00785	Lipoic acid metabolism	1
hsa00410	beta-Alanine metabolism	1
hsa04927	Cortisol synthesis and secretion	1
hsa04962	Vasopressin-regulated water reabsorption	1
hsa05033	Nicotine addiction	1
hsa00061	Fatty acid biosynthesis	1
hsa04070	Phosphatidylinositol signaling system	1
hsa00430	Taurine and hypotaurine metabolism	1
hsa00730	Thiamine metabolism	1
hsa00900	Terpenoid backbone biosynthesis	1
hsa00604	Glycosphingolipid biosynthesis - ganglio series	1
hsa03015	mRNA surveillance pathway	1
hsa04814	Motor proteins	1
hsa04512	ECM-receptor interaction	1
hsa04740	Olfactory transduction	1
hsa00561	Glycerolipid metabolism	1
hsa01212	Fatty acid metabolism	1
hsa00640	Propanoate metabolism	1
hsa00590	Arachidonic acid metabolism	1
hsa00053	Ascorbate and aldarate metabolism	1
hsa00240	Pyrimidine metabolism	1
hsa00513	Various types of N-glycan biosynthesis	1
hsa00531	Glycosaminoglycan degradation	1
hsa00600	Sphingolipid metabolism	1
hsa00770	Pantothenate and CoA biosynthesis	1
hsa04977	Vitamin digestion and absorption	1
hsa03082	ATP-dependent chromatin remodeling	1
hsa04710	Circadian rhythm	1
hsa00650	Butanoate metabolism	1
hsa04950	Maturity onset diabetes of the young	1
hsa00970	Aminoacyl-tRNA biosynthesis	1
hsa00511	Other glycan degradation	1
hsa00591	Linoleic acid metabolism	1
hsa01232	Nucleotide metabolism	1
hsa05150	Staphylococcus aureus infection	1

## Sheet: Human Diseases
hsa05200	Pathways in cancer	64
hsa05417	Lipid and atherosclerosis	33
hsa05207	Chemical carcinogenesis - receptor activation	32
hsa05205	Proteoglycans in cancer	30
hsa05163	Human cytomegalovirus infection	30
hsa05022	Pathways of neurodegeneration - multiple diseases	28
hsa05161	Hepatitis B	28
hsa05165	Human papillomavirus infection	28
hsa05206	MicroRNAs in cancer	27
hsa05160	Hepatitis C	27
hsa05225	Hepatocellular carcinoma	26
hsa05215	Prostate cancer	25
hsa05167	Kaposi sarcoma-associated herpesvirus infection	24
hsa05169	Epstein-Barr virus infection	24
hsa05418	Fluid shear stress and atherosclerosis	23
hsa05208	Chemical carcinogenesis - reactive oxygen species	23
hsa01522	Endocrine resistance	23
hsa05010	Alzheimer disease	22
hsa04933	AGE-RAGE signaling pathway in diabetic complications	22
hsa05166	Human T-cell leukemia virus 1 infection	22
hsa05226	Gastric cancer	21
hsa05131	Shigellosis	21
hsa05415	Diabetic cardiomyopathy	20
hsa05224	Breast cancer	20
hsa05203	Viral carcinogenesis	20
hsa05220	Chronic myeloid leukemia	19
hsa05170	Human immunodeficiency virus 1 infection	19
hsa04932	Non-alcoholic fatty liver disease	19
hsa05212	Pancreatic cancer	19
hsa05145	Toxoplasmosis	19
hsa05210	Colorectal cancer	19
hsa04936	Alcoholic liver disease	19
hsa05168	Herpes simplex virus 1 infection	18
hsa05202	Transcriptional misregulation in cancer	18
hsa05171	Coronavirus disease - COVID-19	18
hsa05132	Salmonella infection	18
hsa05142	Chagas disease	17
hsa05162	Measles	17
hsa05152	Tuberculosis	17
hsa05222	Small cell lung cancer	17
hsa05164	Influenza A	16
hsa05235	PD-L1 expression and PD-1 checkpoint pathway in cancer	16
hsa04931	Insulin resistance	16
hsa05214	Glioma	16
hsa05223	Non-small cell lung cancer	15
hsa05130	Pathogenic Escherichia coli infection	15
hsa05218	Melanoma	15
hsa01521	EGFR tyrosine kinase inhibitor resistance	14
hsa01524	Platinum drug resistance	14
hsa05219	Bladder cancer	14
hsa05120	Epithelial cell signaling in Helicobacter pylori infection	13
hsa05034	Alcoholism	13
hsa05140	Leishmaniasis	13
hsa05135	Yersinia infection	12
hsa05221	Acute myeloid leukemia	12
hsa05014	Amyotrophic lateral sclerosis	11
hsa05133	Pertussis	11
hsa05213	Endometrial cancer	11
hsa05146	Amoebiasis	11
hsa05321	Inflammatory bowel disease	11
hsa04934	Cushing syndrome	11
hsa05230	Central carbon metabolism in cancer	10
hsa05012	Parkinson disease	10
hsa05016	Huntington disease	10
hsa05231	Choline metabolism in cancer	9
hsa05216	Thyroid cancer	9
hsa05134	Legionellosis	9
hsa05030	Cocaine addiction	9
hsa05020	Prion disease	9
hsa05204	Chemical carcinogenesis - DNA adducts	8
hsa05323	Rheumatoid arthritis	8
hsa05031	Amphetamine addiction	8
hsa05211	Renal cell carcinoma	8
hsa05144	Malaria	7
hsa05143	African trypanosomiasis	6
hsa04930	Type II diabetes mellitus	6
hsa05017	Spinocerebellar ataxia	6
hsa05217	Basal cell carcinoma	5
hsa05414	Dilated cardiomyopathy	4
hsa05330	Allograft rejection	4
hsa04940	Type I diabetes mellitus	4
hsa05032	Morphine addiction	4
hsa05332	Graft-versus-host disease	3
hsa05110	Vibrio cholerae infection	3
hsa05416	Viral myocarditis	3
hsa05410	Hypertrophic cardiomyopathy	3
hsa01523	Antifolate resistance	3
hsa05340	Primary immunodeficiency	2
hsa05320	Autoimmune thyroid disease	2
hsa05100	Bacterial invasion of epithelial cells	2
hsa05322	Systemic lupus erythematosus	2
hsa05310	Asthma	2
hsa05412	Arrhythmogenic right ventricular cardiomyopathy	1
hsa05033	Nicotine addiction	1
hsa04950	Maturity onset diabetes of the young	1
hsa05150	Staphylococcus aureus infection	1

## Sheet: Organismal Systems
hsa04659	Th17 cell differentiation	20
hsa04926	Relaxin signaling pathway	18
hsa04657	IL-17 signaling pathway	18
hsa04660	T cell receptor signaling pathway	17
hsa04621	NOD-like receptor signaling pathway	16
hsa04919	Thyroid hormone signaling pathway	16
hsa04062	Chemokine signaling pathway	16
hsa04917	Prolactin signaling pathway	15
hsa04722	Neurotrophin signaling pathway	14
hsa04380	Osteoclast differentiation	14
hsa04935	Growth hormone synthesis, secretion and action	14
hsa04915	Estrogen signaling pathway	14
hsa04910	Insulin signaling pathway	14
hsa04211	Longevity regulating pathway	13
hsa04625	C-type lectin receptor signaling pathway	13
hsa04920	Adipocytokine signaling pathway	12
hsa04728	Dopaminergic synapse	12
hsa04613	Neutrophil extracellular trap formation	12
hsa04658	Th1 and Th2 cell differentiation	12
hsa04620	Toll-like receptor signaling pathway	11
hsa03320	PPAR signaling pathway	11
hsa04213	Longevity regulating pathway - multiple species	11
hsa04714	Thermogenesis	10
hsa04923	Regulation of lipolysis in adipocytes	10
hsa04914	Progesterone-mediated oocyte maturation	10
hsa04928	Parathyroid hormone synthesis, secretion and action	10
hsa04650	Natural killer cell mediated cytotoxicity	10
hsa04670	Leukocyte transendothelial migration	9
hsa04921	Oxytocin signaling pathway	9
hsa04726	Serotonergic synapse	9
hsa04664	Fc epsilon RI signaling pathway	9
hsa04662	B cell receptor signaling pathway	8
hsa04912	GnRH signaling pathway	8
hsa04360	Axon guidance	8
hsa04261	Adrenergic signaling in cardiomyocytes	8
hsa04725	Cholinergic synapse	8
hsa04622	RIG-I-like receptor signaling pathway	7
hsa04723	Retrograde endocannabinoid signaling	7
hsa04623	Cytosolic DNA-sensing pathway	7
hsa04730	Long-term depression	7
hsa04924	Renin secretion	7
hsa04612	Antigen processing and presentation	6
hsa04976	Bile secretion	6
hsa04974	Protein digestion and absorption	6
hsa04970	Salivary secretion	6
hsa04611	Platelet activation	6
hsa04270	Vascular smooth muscle contraction	5
hsa04720	Long-term potentiation	5
hsa04918	Thyroid hormone synthesis	5
hsa04913	Ovarian steroidogenesis	5
hsa04750	Inflammatory mediator regulation of TRP channels	5
hsa04916	Melanogenesis	5
hsa04640	Hematopoietic cell lineage	4
hsa04922	Glucagon signaling pathway	4
hsa04713	Circadian entrainment	4
hsa04961	Endocrine and other factor-regulated calcium reabsorption	4
hsa04972	Pancreatic secretion	4
hsa04614	Renin-angiotensin system	4
hsa04971	Gastric acid secretion	4
hsa04911	Insulin secretion	4
hsa04610	Complement and coagulation cascades	4
hsa04960	Aldosterone-regulated sodium reabsorption	4
hsa04666	Fc gamma R-mediated phagocytosis	3
hsa04724	Glutamatergic synapse	3
hsa04929	GnRH secretion	3
hsa04925	Aldosterone synthesis and secretion	3
hsa04672	Intestinal immune network for IgA production	3
hsa04742	Taste transduction	3
hsa04727	GABAergic synapse	3
hsa04979	Cholesterol metabolism	3
hsa04721	Synaptic vesicle cycle	3
hsa04964	Proximal tubule bicarbonate reclamation	3
hsa04966	Collecting duct acid secretion	2
hsa04973	Carbohydrate digestion and absorption	2
hsa04975	Fat digestion and absorption	2
hsa04978	Mineral absorption	2
hsa04927	Cortisol synthesis and secretion	1
hsa04962	Vasopressin-regulated water reabsorption	1
hsa04740	Olfactory transduction	1
hsa04977	Vitamin digestion and absorption	1
hsa04710	Circadian rhythm	1

## Sheet: Cellular Processes
hsa04218	Cellular senescence	21
hsa04210	Apoptosis	18
hsa04510	Focal adhesion	17
hsa04110	Cell cycle	17
hsa04217	Necroptosis	15
hsa04148	Efferocytosis	15
hsa04140	Autophagy - animal	14
hsa04810	Regulation of actin cytoskeleton	12
hsa04550	Signaling pathways regulating pluripotency of stem cells	12
hsa04540	Gap junction	11
hsa04115	p53 signaling pathway	11
hsa04520	Adherens junction	9
hsa04114	Oocyte meiosis	7
hsa04137	Mitophagy - animal	7
hsa04215	Apoptosis - multiple species	7
hsa04530	Tight junction	6
hsa04146	Peroxisome	5
hsa04216	Ferroptosis	5
hsa04136	Autophagy - other	3
hsa04814	Motor proteins	1

## Sheet: Environmental Information Proce
hsa04151	PI3K-Akt signaling pathway	34
hsa04010	MAPK signaling pathway	30
hsa04068	FoxO signaling pathway	23
hsa04014	Ras signaling pathway	22
hsa04066	HIF-1 signaling pathway	18
hsa04015	Rap1 signaling pathway	18
hsa04668	TNF signaling pathway	17
hsa04630	JAK-STAT signaling pathway	16
hsa04020	Calcium signaling pathway	16
hsa04024	cAMP signaling pathway	15
hsa04064	NF-kappa B signaling pathway	14
hsa04080	Neuroactive ligand-receptor interaction	14
hsa04071	Sphingolipid signaling pathway	13
hsa04072	Phospholipase D signaling pathway	12
hsa04390	Hippo signaling pathway	12
hsa04150	mTOR signaling pathway	11
hsa04310	Wnt signaling pathway	11
hsa04012	ErbB signaling pathway	11
hsa04060	Cytokine-cytokine receptor interaction	11
hsa04350	TGF-beta signaling pathway	11
hsa04152	AMPK signaling pathway	11
hsa04371	Apelin signaling pathway	9
hsa04022	cGMP-PKG signaling pathway	7
hsa04370	VEGF signaling pathway	5
hsa04061	Viral protein interaction with cytokine and cytokine receptor	4
hsa04340	Hedgehog signaling pathway	4
hsa04330	Notch signaling pathway	3
hsa04070	Phosphatidylinositol signaling system	1
hsa04512	ECM-receptor interaction	1

## Sheet: metabolism
01100	Metabolic pathways	64
01200	Carbon metabolism	33
01210	2-Oxocarboxylic acid metabolism	32
01212	Fatty acid metabolism	30
01230	Biosynthesis of amino acids	30
01232	Nucleotide metabolism	30
01250	Biosynthesis of nucleotide sugars	28
01240	Biosynthesis of cofactors	28
00010	Glycolysis / Gluconeogenesis	27
00030	Pentose phosphate pathway	26
00051	Fructose and mannose metabolism	24
00052	Galactose metabolism	24
00053	Ascorbate and aldarate metabolism	23
00500	Starch and sucrose metabolism	23
00520	Amino sugar and nucleotide sugar metabolism	23
00620	Pyruvate metabolism	23
00630	Glyoxylate and dicarboxylate metabolism	22
00640	Propanoate metabolism	22
00650	Butanoate metabolism	22
00910	Nitrogen metabolism	19
00061	Fatty acid biosynthesis	19
00071	Fatty acid degradation	19
00140	Steroid hormone biosynthesis	18
00561	Glycerolipid metabolism	18
00600	Sphingolipid metabolism	18
00590	Arachidonic acid metabolism	18
00591	Linoleic acid metabolism	18
00230	Purine metabolism	17
00240	Pyrimidine metabolism	17
00250	Alanine, aspartate and glutamate metabolism	17
00260	Glycine, serine and threonine metabolism	17
00270	Cysteine and methionine metabolism	17
00280	Valine, leucine and isoleucine degradation	17
00310	Lysine degradation	16
00220	Arginine biosynthesis	16
00330	Arginine and proline metabolism	16
00340	Histidine metabolism	16
00350	Tyrosine metabolism	16
00360	Phenylalanine metabolism	16
00380	Tryptophan metabolism	16
00400	Phenylalanine, tyrosine and tryptophan biosynthesis	15
00410	beta-Alanine metabolism	15
00430	Taurine and hypotaurine metabolism	15
00470	D-Amino acid metabolism	15
00480	Glutathione metabolism	14
00513	Various types of N-glycan biosynthesis	14
00515	Mannose type O-glycan biosynthesis	14
00531	Glycosaminoglycan degradation	14
00603	Glycosphingolipid biosynthesis - globo and isoglobo series	13
00604	Glycosphingolipid biosynthesis - ganglio series	13
00511	Other glycan degradation	13
00730	Thiamine metabolism	12
00770	Pantothenate and CoA biosynthesis	12
00780	Biotin metabolism	12
00785	Lipoic acid metabolism	11
00790	Folate biosynthesis	11
00830	Retinol metabolism	11
00860	Porphyrin metabolism	11
00900	Terpenoid backbone biosynthesis	11
00232	Caffeine metabolism	8
00524	Neomycin, kanamycin and gentamicin biosynthesis	8
00980	Metabolism of xenobiotics by cytochrome P450	5
00982	Drug metabolism - cytochrome P450	5
00983	Drug metabolism - other enzymes	5
