# Supplementary material for: Tetrandrine, a Major Alkaloid From Stephaniae Tetrandrae Radix, Ameliorates Non‐Alcoholic Fatty Liver Disease in Zebrafish via the PI3K/AKT/STAT3 Pathway
Source: Food Sci Nutr. 2026 May 12;14(5):e71814. doi: 10.1002/fsn3.71814 (PMC13168532; doi:10.1002/fsn3.71814)
Supplement: Supplementary file 12 — Table S11: Intersection genes of NAFLD and Tet. [file FSN3-14-e71814-s006.xlsx]

## Sheet: Sheet1
Table S11 Intersection genes of NAFLD and Tet
TTR
NR1H2
MMP13
CA2
PPARG
MAPK14
FABP4
DPP4
F2
CFD
CES1
ESR1
CRAT
GSR
MDM2
SHBG
MAPK8
MET
AR
TGFBR1
CTSB
KIF11
PLAU
NR1H4
EGFR
PRKACA
REN
NR1I2
GSK3B
NR1I3
PTPN1
MIF
PPARA
ZAP70
PRKCQ
HSP90AA1
HDAC8
ADK
RBP4
FABP3
LCN2
HMGCR
FABP7
FABP6
ADH1C
AHCY
GSTP1
HNMT
S100A9
RXRA
CHIT1
ALAD
MME
NR1H3
TAP1
MMP9
GPI
VDR
STAT1
GSTA1
GRB2
JAK2
SELE
GLO1
CASP3
INSR
GSTM1
RORA
AKT1
RELA
CCND1
CDKN1A
TP53
LITAF
IFNG
IL4
E2F1
SMAD7
SMAD3
ADRB1
ADRB3
MTOR
BIRC3
BIRC2
CDK1
HDAC1
CXCR4
LYN
BRAF
AHR
BDNF
CASP7
CD44
RB1
PRKCA
NOTCH1
NFKB1
MYC
MPO
MAOA
FOS
FASLG
CTNNB1
CDK4
SQSTM1
TGFB1
TNF
ATG7
