# Supplementary material for: Tetrandrine, a Major Alkaloid From Stephaniae Tetrandrae Radix, Ameliorates Non‐Alcoholic Fatty Liver Disease in Zebrafish via the PI3K/AKT/STAT3 Pathway
Source: Food Sci Nutr. 2026 May 12;14(5):e71814. doi: 10.1002/fsn3.71814 (PMC13168532; doi:10.1002/fsn3.71814)
Supplement: Supplementary file 13 — Table S12: PPI network of Tet in the treatment of NAFLD. [file FSN3-14-e71814-s001.xlsx]

## Sheet: Sheet1
Table S12 PPI network of Tet in the treatment of NAFLD
Degree unDir	name
44	TP53
41	EGFR
38	AKT1
34	NFKB1
34	CTNNB1
33	CASP3
32	TNF
32	MYC
31	ESR1
30	HSP90AA1
29	STAT1
28	CCND1
25	FOS
25	HDAC1
25	RELA
23	MMP9
22	SMAD3
21	TGFB1
21	MDM2
20	IFNG
20	MAPK8
20	CDKN1A
19	CD44
18	PPARG
18	E2F1
18	MTOR
17	MAPK14
17	GSK3B
17	JAK2
15	AR
15	GRB2
15	CXCR4
15	CDK4
15	CDK1
14	RB1
14	NOTCH1
14	MET
12	IL4
12	RXRA
11	BDNF
11	BRAF
11	PRKACA
10	LYN
10	PRKCA
9	PPARA
8	SQSTM1
8	BIRC2
8	TGFBR1
7	SMAD7
6	GSTP1
6	ATG7
6	INSR
6	BIRC3
6	FASLG
6	FABP4
6	PTPN1
6	ZAP70
5	MAOA
5	REN
5	CASP7
5	PRKCQ
5	MPO
5	PLAU
5	NR1H3
4	ADH1C
4	GSTM1
4	GSTA1
4	CTSB
4	MME
4	FABP6
4	GSR
3	AHR
3	MIF
3	SELE
3	F2
3	DPP4
3	LCN2
3	NR1H4
3	HDAC8
2	ADK
2	ADRB1
2	ADRB3
2	TTR
2	NR1I2
2	GLO1
2	NR1I3
2	NR1H2
1	AHCY
1	GPI
1	KIF11
1	CES1
1	CYP27B1
1	SHBG
1	FABP7
1	RORA
1	HMGCR
1	HNMT
1	MMP13
1	RBP4
1	TAP1
