# Supplementary material for: Tetrandrine, a Major Alkaloid From Stephaniae Tetrandrae Radix, Ameliorates Non‐Alcoholic Fatty Liver Disease in Zebrafish via the PI3K/AKT/STAT3 Pathway
Source: Food Sci Nutr. 2026 May 12;14(5):e71814. doi: 10.1002/fsn3.71814 (PMC13168532; doi:10.1002/fsn3.71814)
Supplement: Supplementary file 14 — Table S13: Go enrichment of Tet in the treatment of NAFLD. [file FSN3-14-e71814-s003.xlsx]

## Sheet: bp 
Table S13 Go enrichment of Tet in the treatment of NAFLD
Category	Term	Count	%	PValue	Genes	List Total	Pop Hits	Pop Total	Fold Enrichment	Bonferroni	Benjamini	FDR
GOTERM_BP_DIRECT	GO:0043066~negative regulation of apoptotic process	49	16.955017301038062	2.68997e-25	GSK3B, CDKN1A, HSP90AB1, MPO, TNF, MYC, NUP62, AKT1, DAPK1, ANXA5, MIF, MMP9, TGFBR1, HCK, RARA, DPEP1, RARB, ANG, BIRC7, TP53, CD44, BIRC2, BIRC3, BECN1, SRC, HDAC1, GSTP1, GLO1, PIK3R1, CBL, EGFR, RELA, MAPK8, ERBB4, CBS, MCL1, SMAD3, NR1H4, BRAF, MTOR, NFKB1, IL2, IL4, CD40LG, CDK1, MDM2, CTNNB1, TEK, BCL2L1	286	506	19416	6.574145222366567	8.459947471060489E-22	8.459947471060489E-22	7.6959967296356315E-22
GOTERM_BP_DIRECT	GO:0006468~protein phosphorylation	31	10.726643598615917	4.7231e-17	GSK3B, ROCK2, MAPK8, CHEK1, AKT1, MAPK1, CSK, CTSG, JAK2, PRKACA, JAK3, LYN, SYK, DAPK1, PDPK1, INSR, DYRK1B, PRKCA, BRAF, MTOR, CDK9, MAPK10, ZAP70, HCK, LCK, CDK4, MAPKAPK2, CDK2, RARA, BTK, PRKCQ	286	292	19416	7.207299549765303	1.4854138250918062E-13	7.427069125459031E-14	6.756389433366706E-14
GOTERM_BP_DIRECT	GO:0006915~apoptotic process	42	14.53287197231834	5.89383e-16	BECN1, RARG, CXCR4, FASLG, AHR, NR3C1, ADRA1A, CTSS, CASP7, CASP3, RFK, CTSK, CHEK1, CASP1, MAPK1, JAK2, LGALS7, MCL1, LGALS7B, APAF1, DAPK1, MAPK14, MMP9, TGFBR1, NFKB1, PML, MELK, IFNG, IL2RA, CDK1, LCN2, MDM2, RARB, BIRC7, S100A9, PPIA, SQSTM1, TP53, BIRC2, FGFR2, BIRC3, BCL2L1	286	620	19416	4.598872095646289	1.7458257062230587E-12	5.225610791995525E-13	4.753727337328839E-13
GOTERM_BP_DIRECT	GO:0045893~positive regulation of DNA-templated transcription	45	15.570934256055363	6.64625e-16	NOTCH1, HDAC1, NR1I2, DOT1L, RORA, AHR, TNF, RELA, EGFR, RXRB, SEC14L2, MTA1, RXRA, ERBB4, MYC, NUP62, E2F1, WDR5, AKT1, MAP2K1, TGFB1, SMAD3, STAT1, NR1H2, INSR, NR1H4, NR1H3, DYRK1B, GTF2H1, FOS, ESR1, TGFBR1, ESR2, NFKB1, PML, IL4, CCNA2, AR, CDK2, RARA, CTNNB1, PPARG, PPARA, TP53, BIRC2	286	717	19416	4.260760160341751	2.0949908474676704E-12	5.225610791995525E-13	4.753727337328839E-13
GOTERM_BP_DIRECT	GO:0009410~response to xenobiotic stimulus	28	9.688581314878892	1.17407e-15	BECN1, CDKN1A, MAOB, FECH, SRC, AHR, TYMS, ADRA1A, TNF, RELA, ALAD, CCND1, TBXA2R, MYC, CASP3, HADH, LYN, HSP90AA1, TGFB1, STAT1, FOS, LCK, CDK4, CDK1, MDM2, CTNNB1, PPARG, TP53	286	257	19416	7.3963701667981825	3.840816553690729E-12	7.384923384623244E-13	6.718049540034056E-13
GOTERM_BP_DIRECT	GO:0048009~insulin-like growth factor receptor signaling pathway	17	5.88235294117647	4.35242e-14	ALK, MAP2K1, PDPK1, INSR, TSC2, PIK3R1, EGFR, AR, ERBB4, KDR, AKT1, MAPK1, GRB2, TEK, MET, EPHB4, FGFR2	286	81	19416	14.248122248122248	1.368727353678878E-10	2.2813923769693017E-11	2.075377930209594E-11
GOTERM_BP_DIRECT	GO:0018108~peptidyl-tyrosine phosphorylation	14	4.844290657439446	1.00626e-13	LYN, SYK, SRC, INSR, EGFR, ZAP70, HCK, ERBB4, LCK, KDR, BTK, JAK2, JAK3, FGFR2	286	47	19416	20.221990775182263	3.1634361796761823E-10	4.5209978251442316E-11	4.112742377659029E-11
GOTERM_BP_DIRECT	GO:0048384~retinoic acid receptor signaling pathway	11	3.8062283737024223	1.21378e-13	RXRB, RARG, RXRA, THRB, THRA, VDR, RARA, RARB, ESRRG, PPARG, PML	286	21	19416	35.56043956043956	3.816374993803606E-10	4.771655697749119E-11	4.340765326314858E-11
GOTERM_BP_DIRECT	GO:0008284~positive regulation of cell population proliferation	35	12.110726643598616	1.86641e-13	RARG, NOTCH1, HDAC1, REG1A, ADRA1D, FASLG, RELA, EGFR, DPP4, ERBB4, MYC, KDR, JAK2, HRAS, LYN, TGFB1, INSR, DHPS, AKR1C3, AVPR1A, MIF, F2, TGFBR1, ADRA2A, IL2, IL4, AR, HCK, IFNG, CDK4, CDK2, RARA, MDM2, CTNNB1, FGFR2	286	511	19416	4.649870677267938	5.869466024321923E-10	6.522080231270633E-11	5.93312290672982E-11
GOTERM_BP_DIRECT	GO:0006338~chromatin remodeling	47	16.26297577854671	2.32147e-13	RB1, ALK, GSK3B, ITK, ROCK2, HDAC1, SRC, EGFR, PPP1CC, STK33, MTA1, ERBB4, MYC, CHEK1, KDR, AKT1, CSK, ACP3, JAK2, JAK3, EPHB4, LYN, PTPN1, MAP2K1, SYK, DAPK1, PDPK1, INSR, DYRK1B, PRKCA, BRAF, ESR1, MTOR, PML, CLK1, ZAP70, HCK, MELK, LCK, MAPKAPK2, CDK2, CDK1, BTK, PADI4, TEK, MET, FGFR2	286	917	19416	3.4795433574059524	7.301043103424831E-10	7.301021874528266E-11	6.641724509706001E-11
GOTERM_BP_DIRECT	GO:0043410~positive regulation of MAPK cascade	22	7.612456747404845	9.93856e-13	LYN, MAP2K1, TGFB1, SYK, AVPR1B, ROCK2, INSR, ADRA1D, ADRB1, ADRA1B, ADRA1A, TNF, ADRA2A, AR, ADRB3, KDR, CTNNB1, TEK, JAK2, HRAS, PPIA, FGFR2	286	193	19416	7.7385412514946195	3.1257263444217642E-9	2.841523559153187E-10	2.584928108978463E-10
GOTERM_BP_DIRECT	GO:0045944~positive regulation of transcription by RNA polymerase II	54	18.685121107266436	1.83223e-12	RB1, RARG, THRB, THRA, RORA, AHR, NR3C1, LITAF, TNF, MYC, AKT1, JAK2, HRAS, FOS, MMP12, AR, IFNG, RARA, RARB, PPARG, PGR, PPARA, MET, SQSTM1, TP53, NOTCH1, HDAC1, NR1I3, NR1I2, DOT1L, PIK3R1, EGFR, RELA, RXRB, RXRA, E2F1, ESRRA, TGFB1, SMAD3, STAT1, VDR, NR1H2, NR1H4, NR1H3, ESRRG, MAPK14, ESR1, ESR2, NFKB1, IL2, CDK9, IL4, CTNNB1, FGFR2	286	1246	19416	2.942181414091526	5.762272325959827E-9	4.801963911747988E-10	4.3683366459494415E-10
GOTERM_BP_DIRECT	GO:0000122~negative regulation of transcription by RNA polymerase II	46	15.916955017301039	4.20263e-12	RB1, KHDRBS1, RARG, THRB, NOTCH1, THRA, HDAC1, SRC, NR1I3, NR1I2, FASLG, NR3C1, HDAC8, TNF, RELA, MTA1, RXRA, CCND1, MYC, E2F1, WDR5, TGFB1, SMAD3, STAT1, VDR, NR1H2, NR1H4, NR1H3, ESR1, ESR2, NFKB1, SMAD7, MMP12, IL4, AR, IFNG, CDK2, RARA, MDM2, RARB, CTNNB1, PPARG, PPARA, SQSTM1, TP53, FGFR2	286	958	19416	3.259763201308086	1.321729714565123E-8	1.016714192660371E-9	9.249027997460482E-10
GOTERM_BP_DIRECT	GO:0008286~insulin receptor signaling pathway	17	5.88235294117647	1.42181e-11	ALK, PTPN1, GSK3B, PDPK1, INSR, PIK3R1, EGFR, ERBB4, KDR, AKT1, MAPK1, GRB2, TEK, HRAS, MET, EPHB4, FGFR2	286	116	19416	9.94911984567157	4.471583281429048E-8	3.193995422845593E-9	2.905571034900236E-9
GOTERM_BP_DIRECT	GO:0007165~signal transduction	54	18.685121107266436	1.95967e-11	ALK, GPI, ITK, CHRM4, REG1A, FASLG, NR3C1, ITGAL, RND3, ADRA1A, HPGDS, PLAU, CASP1, AKT1, RAC1, JAK2, PRKACA, HRAS, MAP2K1, SYK, PDPK1, ANXA5, TGFBR1, AR, RAP2A, RARB, ANG, PPARG, PGR, MET, CRABP2, SRC, NR1I3, NR1I2, PIK3R1, CBL, EGFR, MAPK8, MTA1, TTR, ERBB4, MAPK1, LYN, STAT1, BRAF, MAPK14, ESR1, ESR2, NFKB1, MAPK10, RHEB, CDK4, CDK2, GRB2	286	1326	19416	2.764674239787362	6.163183552398976E-8	4.108782107550758E-9	3.7377505913204195E-9
GOTERM_BP_DIRECT	GO:0046777~protein autophosphorylation	18	6.228373702422145	2.32599e-11	LYN, ALK, GSK3B, DAPK1, PDPK1, SRC, INSR, EGFR, MTOR, HCK, STK33, MELK, ERBB4, KDR, AKT1, JAK2, EPHB4, FGFR2	286	139	19416	8.791266287669167	7.315253858219961E-8	4.572029242620991E-9	4.159165552667299E-9
GOTERM_BP_DIRECT	GO:0009755~hormone-mediated signaling pathway	12	4.1522491349480966	4.75573e-11	RXRB, RARG, RXRA, THRA, NR1H2, RARA, RARB, NR1H3, REN, GTF2H1, PPARG, PPARA	286	46	19416	17.709942231681364	1.4956767036000684E-7	8.79809373855178E-9	8.003607690301E-9
GOTERM_BP_DIRECT	GO:0045471~response to ethanol	16	5.536332179930796	9.60669e-11	G6PD, MAOB, FECH, FOS, TYMS, CBL, TNF, IL2, ALAD, TBXA2R, CTSK, CDK1, RARA, PPARA, BIRC2, FGFR2	286	112	19416	9.698301698301698	3.0213045609794875E-7	1.678502266387347E-8	1.5269300426499842E-8
GOTERM_BP_DIRECT	GO:0071222~cellular response to lipopolysaccharide	20	6.920415224913495	1.11913e-10	SRC, GSTP1, MMP3, NR1H4, NR1H3, MAPK14, MMP8, LITAF, TNF, MMP9, RELA, NFKB1, CASP7, MAPK8, TBXA2R, CDK4, CASP1, RARA, CTSG, JAK2	286	198	19416	6.857385039203221	3.519674787177962E-7	1.852460236756025E-8	1.685179248762794E-8
GOTERM_BP_DIRECT	GO:0001934~positive regulation of protein phosphorylation	20	6.920415224913495	1.72159e-10	LYN, CDKN1A, HSP90AA1, ROCK2, INSR, BRAF, F2, TNF, MMP9, EGFR, RAP2A, CCND1, ERBB4, KDR, AKT1, TEK, RAC1, HRAS, PPIA, SQSTM1	286	203	19416	6.688483929863241	5.414390646940603E-7	2.7071952560138164E-8	2.462729929238642E-8
GOTERM_BP_DIRECT	GO:0006749~glutathione metabolic process	11	3.8062283737024223	3.85687e-10	GSTM2, HPGDS, G6PD, GSTM1, GSTA3, GLO1, GSTP1, GSR, GSTA1, DPEP1, GSTT2	286	42	19416	17.78021978021978	1.2129836020058349E-6	5.7761162459412653E-8	5.2545210110136596E-8
GOTERM_BP_DIRECT	GO:0010628~positive regulation of gene expression	30	10.380622837370241	4.15091e-10	GSK3B, RARG, NOTCH1, ROCK2, HDAC1, NR1I2, TNF, RELA, MAPK8, MYC, E2F1, AKT1, MAP2K1, TGFB1, SMAD3, VDR, BRAF, MAPK14, TGFBR1, MTOR, IL4, AR, IFNG, CDK1, RARA, MDM2, CTNNB1, PPARG, PGR, TP53	286	505	19416	4.0329571418680334	1.30546126986264E-6	5.9339193347687693E-8	5.3980741547769304E-8
GOTERM_BP_DIRECT	GO:0007169~cell surface receptor protein tyrosine kinase signaling pathway	15	5.190311418685121	8.16814e-10	LYN, ALK, SYK, BDNF, SRC, INSR, EGFR, ZAP70, HCK, ERBB4, LCK, KDR, TEK, MET, FGFR2	286	110	19416	9.257469802924348	2.56887692284824E-6	1.1169043979509393E-7	1.0160456224285016E-7
GOTERM_BP_DIRECT	GO:0007173~epidermal growth factor receptor signaling pathway	14	4.844290657439446	1.33239e-09	ALK, PDPK1, SRC, INSR, BRAF, EGFR, ERBB4, KDR, AKT1, GRB2, TEK, MET, EPHB4, FGFR2	286	95	19416	10.004563857195437	4.19034547738395E-6	1.7459809184214763E-7	1.5883152329423986E-7
GOTERM_BP_DIRECT	GO:1902895~positive regulation of miRNA transcription	12	4.1522491349480966	1.4716e-09	AR, TGFB1, SMAD3, NR1H2, MYC, PPARG, FOS, NR3C1, TNF, TP53, RELA, EGFR	286	62	19416	13.139634558989398	4.628168352338591E-6	1.8512716042213373E-7	1.684097952202622E-7
GOTERM_BP_DIRECT	GO:0030154~cell differentiation	34	11.76470588235294	2.32141e-09	RB1, GSK3B, RARG, THRB, NOTCH1, THRA, SRC, NR1I3, NR1I2, RXRB, RXRA, AKT1, JAK2, HADH, JAK3, MCL1, SMAD3, SYK, APAF1, VDR, NR1H2, NR1H4, NR1H3, TGFBR1, SMAD7, ZAP70, HCK, RARA, RARB, ANG, PPARG, TEK, PPARA, SQSTM1	286	687	19416	3.3598192200812287	7.300801724396955E-6	2.808010849688201E-7	2.554441666441317E-7
GOTERM_BP_DIRECT	GO:0051726~regulation of cell cycle	20	6.920415224913495	2.72522e-09	RB1, KHDRBS1, CDKN1A, HSP90AB1, DOT1L, TSC2, TGFBR1, PML, CDK9, RHEB, CDK4, MDM2, WDR5, BIRC7, SKP2, PRKACA, HRAS, TP53, BIRC2, BIRC3	286	239	19416	5.681013547122334	8.570781036776332E-6	3.1743769594892055E-7	2.887724159331834E-7
GOTERM_BP_DIRECT	GO:0042752~regulation of circadian rhythm	12	4.1522491349480966	2.95229e-09	MAPK10, GSK3B, PPP1CC, MAPK8, ROCK2, CDK1, NR1H3, PPARG, PPARA, ATG7, PML, MTOR	286	66	19416	12.3432930705658	9.284894891714579E-6	3.316049276337525E-7	3.0166031731642795E-7
GOTERM_BP_DIRECT	GO:0006508~proteolysis	31	10.726643598615917	3.07119e-09	CFD, TPSB2, SHMT1, CTSS, DPP4, CASP7, PLAU, CASP3, CTSK, CASP1, CTSG, LTA4H, CTSF, CTSB, MME, F10, CMA1, MMP3, F11, MMP8, F2, MMP9, BACE1, MMP12, F7, MMP13, DPEP1, REN, METAP1, CFB, METAP2	286	586	19416	3.5913506288932906	9.6588580410506E-6	3.330656725973931E-7	3.029891539908241E-7
GOTERM_BP_DIRECT	GO:0006954~inflammatory response	26	8.996539792387544	4.19051e-09	CXCR4, ITGAL, TNF, RELA, TBXA2R, HRH4, AKT1, RAC1, CCR4, TGFB1, PLA2G2A, NR1H4, FOS, MIF, LYZ, SELE, MTOR, NFKB1, HCK, CD40LG, IL2RA, MAPKAPK2, DPEP1, PRKCQ, S100A9, CD44	286	424	19416	4.16295025728988	1.3179055069811874E-5	4.3930472380257574E-7	3.9963459930021277E-7
GOTERM_BP_DIRECT	GO:0048146~positive regulation of fibroblast proliferation	11	3.8062283737024223	4.43317e-09	CCNA2, CDKN1A, TGFB1, CDK4, MYC, E2F1, MIF, HRAS, ESR1, EGFR, PML	286	53	19416	14.089985486211903	1.3942210084993967E-5	4.4975184532770427E-7	4.0913832415979714E-7
GOTERM_BP_DIRECT	GO:0008285~negative regulation of cell population proliferation	26	8.996539792387544	7.03601e-09	BECN1, CDKN1A, RARG, NOTCH1, ADRA1A, ERBB4, NUP62, CSK, JAK2, HRAS, LYN, PTPN1, BCHE, MAP2K1, TGFB1, SMAD3, VDR, TSC2, PML, AR, FABP3, FABP6, FABP7, RARA, CTNNB1, TP53	286	435	19416	4.057680250783699	2.212799970680024E-5	6.915076345329934E-7	6.290630659455943E-7
GOTERM_BP_DIRECT	GO:0001666~response to hypoxia	17	5.88235294117647	8.80115e-09	BECN1, TGFB1, SMAD3, APAF1, CXCR4, TNF, PML, DPP4, ALAD, F7, PLAU, CASP3, ANG, TEK, CD24, PPARA, BIRC2	286	178	19416	6.483696079201697	2.7679241573652646E-5	8.387765013753783E-7	7.63033249740845E-7
GOTERM_BP_DIRECT	GO:0070374~positive regulation of ERK1 and ERK2 cascade	18	6.228373702422145	1.01407e-08	MAP2K1, TGFB1, NOTCH1, SRC, PLA2G2A, FGG, BRAF, PRKCA, MIF, ADRA1A, TNF, EGFR, ERBB4, KDR, TEK, HRAS, CD44, FGFR2	286	205	19416	5.96090738529763	3.1891897613767206E-5	9.128279986562017E-7	8.303977437696004E-7
GOTERM_BP_DIRECT	GO:0031295~T cell costimulation	10	3.4602076124567476	1.01587e-08	LYN, DPP4, CD40LG, PDPK1, SRC, LCK, AKT1, CSK, CD24, MTOR	286	43	19416	15.787932997235323	3.1948469639608845E-5	9.128279986562017E-7	8.303977437696004E-7
GOTERM_BP_DIRECT	GO:0090398~cellular senescence	11	3.8062283737024223	1.11206e-08	MAPK10, CDKN1A, MAP2K1, MAPK8, NUP62, CDK2, MIF, MAPK14, HRAS, TP53, PML	286	58	19416	12.875331564986737	3.497367035265597E-5	9.715078293916232E-7	8.837786645117438E-7
GOTERM_BP_DIRECT	GO:0042981~regulation of apoptotic process	19	6.5743944636678195	1.79536e-08	ALK, KHDRBS1, HSP90AA1, APAF1, DAPK1, STAT1, CASP1, RARA, AKT1, BIRC7, JAK2, SKP2, JAK3, TP53, BIRC2, CTSB, MCL1, BIRC3, BCL2L1	286	240	19416	5.374475524475525	5.6462597660345004E-5	1.526059217739975E-6	1.388252916360594E-6
GOTERM_BP_DIRECT	GO:0034097~response to cytokine	10	3.4602076124567476	1.90966e-08	STAT1, MAPKAPK2, RARA, TYMS, SELE, RELA, NFKB1, PML, BCL2L1, MCL1	286	46	19416	14.758285193067803	6.0056978491318525E-5	1.580494247140912E-6	1.4377723501017963E-6
GOTERM_BP_DIRECT	GO:0071456~cellular response to hypoxia	15	5.190311418685121	2.34427e-08	PTPN1, TGFB1, NOTCH1, SRC, RORA, FOS, CBL, MTOR, CCNA2, CBS, MYC, MDM2, PPARG, TP53, FGFR2	286	142	19416	7.171279424800551	7.372447822251438E-5	1.887900892175818E-6	1.7174195397504025E-6
GOTERM_BP_DIRECT	GO:0018105~peptidyl-serine phosphorylation	12	4.1522491349480966	2.40115e-08	GSK3B, MAPK8, CDK2, MAPKAPK2, CDK1, MAPK1, AKT1, PRKCA, MAPK14, PRKACA, TGFBR1, MTOR	286	80	19416	10.183216783216784	7.551318519116723E-5	1.887900892175818E-6	1.7174195397504025E-6
GOTERM_BP_DIRECT	GO:0032496~response to lipopolysaccharide	15	5.190311418685121	3.06345e-08	NOTCH1, MAOB, FASLG, FOS, MPO, SELE, ALAD, CASP3, MAPKAPK2, E2F1, BTK, REN, JAK2, S100A9, FGFR2	286	145	19416	7.022908126356402	9.634098594135665E-5	2.349893310072032E-6	2.1376930874772924E-6
GOTERM_BP_DIRECT	GO:0030168~platelet activation	11	3.8062283737024223	4.05489e-08	CD40LG, SYK, SRC, LCK, FGG, CTSG, GP1BA, F2, MAPK14, PPIA, ADRA2A	286	66	19416	11.314685314685317	1.2751801188026768E-4	3.0363366745144335E-6	2.76214919738817E-6
GOTERM_BP_DIRECT	GO:0010629~negative regulation of gene expression	21	7.26643598615917	4.4631e-08	RB1, GSK3B, CDKN1A, TGFB1, NOTCH1, SMAD3, ROCK2, HDAC1, SRC, MIF, ESR1, TNF, NFKB1, IFNG, KDR, CDK1, AKT1, CTNNB1, PGR, PPARG, HRAS	286	314	19416	4.540287737739967	1.4035449355831453E-4	3.264286998193282E-6	2.969515135717323E-6
GOTERM_BP_DIRECT	GO:0048013~ephrin receptor signaling pathway	12	4.1522491349480966	4.58208e-08	LYN, ALK, ERBB4, SRC, INSR, KDR, TEK, MET, MMP9, EPHB4, EGFR, FGFR2	286	85	19416	9.584204031262855	1.440961483225589E-4	3.2751483586008526E-6	2.9793956928321263E-6
GOTERM_BP_DIRECT	GO:0031547~brain-derived neurotrophic factor receptor signaling pathway	10	3.4602076124567476	8.31833e-08	ALK, ERBB4, BDNF, INSR, KDR, TEK, MET, EPHB4, EGFR, FGFR2	286	54	19416	12.571872571872573	2.615772938030503E-4	5.6872065292893895E-6	5.1736400255316205E-6
GOTERM_BP_DIRECT	GO:0035791~platelet-derived growth factor receptor-beta signaling pathway	10	3.4602076124567476	8.31833e-08	ALK, PTPN1, ERBB4, INSR, KDR, TEK, MET, EPHB4, EGFR, FGFR2	286	54	19416	12.571872571872573	2.615772938030503E-4	5.6872065292893895E-6	5.1736400255316205E-6
GOTERM_BP_DIRECT	GO:0048012~hepatocyte growth factor receptor signaling pathway	10	3.4602076124567476	1.15502e-07	ALK, ERBB4, INSR, KDR, TEK, RAC1, MET, EPHB4, EGFR, FGFR2	286	56	19416	12.122877122877124	3.631869113033259E-4	7.728784229127819E-6	7.030859039597676E-6
GOTERM_BP_DIRECT	GO:0035556~intracellular signal transduction	25	8.650519031141869	1.21617e-07	GSK3B, ITK, SRC, ADRA1B, ADRA1A, RELA, AKT1, MAPK1, RAC1, JAK2, JAK3, SYK, DAPK1, PDPK1, PRKCA, MAPK14, TGFBR1, ZAP70, HCK, MELK, LCK, MAPKAPK2, BTK, PRKCQ, SQSTM1	286	468	19416	3.6265017034247804	3.824110687963289E-4	7.968420487820138E-6	7.2488556488564115E-6
GOTERM_BP_DIRECT	GO:0038063~collagen-activated tyrosine kinase receptor signaling pathway	10	3.4602076124567476	1.58239e-07	ALK, SYK, ERBB4, INSR, KDR, TEK, MET, EPHB4, EGFR, FGFR2	286	58	19416	11.704846877260671	4.975376280107469E-4	1.0156355135444675E-5	9.23921527583695E-6
GOTERM_BP_DIRECT	GO:1902894~negative regulation of miRNA transcription	8	2.768166089965398	2.07968e-07	TGFB1, SMAD3, RARA, PPARG, PPARA, ESR1, TNF, RELA	286	30	19416	18.103496503496505	6.538462447247539E-4	1.3081200551008745E-5	1.1899941105385061E-5
GOTERM_BP_DIRECT	GO:0051897~positive regulation of phosphatidylinositol 3-kinase/protein kinase B signal transduction	16	5.536332179930796	2.17795e-07	BECN1, TGFB1, PDPK1, SRC, INSR, AKR1C3, F2, CBL, TNF, EGFR, TGFBR1, MTOR, ERBB4, KDR, TEK, JAK2	286	196	19416	5.541886684743828	6.847319516382067E-4	1.3243984026818732E-5	1.2048024896892969E-5
GOTERM_BP_DIRECT	GO:0007275~multicellular organism development	9	3.1141868512110724	2.18978e-07	ALK, ERBB4, INSR, KDR, TEK, MET, EPHB4, EGFR, FGFR2	286	44	19416	13.886204704386524	6.88450154281206E-4	1.3243984026818732E-5	1.2048024896892969E-5
GOTERM_BP_DIRECT	GO:0030335~positive regulation of cell migration	19	6.5743944636678195	2.43375e-07	LYN, TGFB1, NOTCH1, SMAD3, F10, ROCK2, INSR, CXCR4, PRKCA, EGFR, TGFBR1, ADRA2A, IL4, F7, PLAU, KDR, AKT1, JAK2, HRAS	286	285	19416	4.525874125874126	7.6512112279159E-4	1.4441771402895465E-5	1.313764959735578E-5
GOTERM_BP_DIRECT	GO:0007204~positive regulation of cytosolic calcium ion concentration	14	4.844290657439446	2.48783e-07	AVPR1B, CXCR4, ADRA1D, AVPR1A, ADRA1B, ESR1, ADRA1A, IL2, TBXA2R, FKBP1B, HRH4, CD24, JAK2, CCR4	286	146	19416	6.509818948175113	7.82115304164166E-4	1.4489281827391553E-5	1.3180869732326624E-5
GOTERM_BP_DIRECT	GO:0120162~positive regulation of cold-induced thermogenesis	12	4.1522491349480966	2.77368e-07	IL4, ACHE, FABP4, SYK, ADRB3, THRA, LCN2, CXCR4, ESRRG, ADRB1, JAK2, HADH	286	101	19416	8.065914283736067	8.719434607844523E-4	1.5860430972353424E-5	1.4428201275644878E-5
GOTERM_BP_DIRECT	GO:0038084~vascular endothelial growth factor signaling pathway	10	3.4602076124567476	2.86381e-07	ALK, ERBB4, INSR, KDR, TEK, MET, EPHB4, RELA, EGFR, FGFR2	286	62	19416	10.949695465824497	9.002627677462405E-4	1.608335926119687E-5	1.4630998679263671E-5
GOTERM_BP_DIRECT	GO:0000082~G1/S transition of mitotic cell cycle	11	3.8062283737024223	2.97456e-07	RB1, CCNA2, KHDRBS1, CDKN1A, CCND1, CDK4, MYC, CDK2, CDK1, SKP2, EIF4E	286	81	19416	9.219373219373221	9.350622945488718E-4	1.6412273665310548E-5	1.4930211432894587E-5
GOTERM_BP_DIRECT	GO:0022617~extracellular matrix disassembly	9	3.1141868512110724	3.14301e-07	MMP12, MMP13, CMA1, CTSK, MMP3, CTSG, MMP8, MMP9, CTSS	286	46	19416	13.282456673761024	9.87988231472281E-4	1.6753838275417363E-5	1.5240932052772361E-5
GOTERM_BP_DIRECT	GO:0045429~positive regulation of nitric oxide biosynthetic process	9	3.1141868512110724	3.14301e-07	HSP90AA1, SMAD3, HSP90AB1, IFNG, INSR, AKT1, JAK2, ESR1, TNF	286	46	19416	13.282456673761024	9.87988231472281E-4	1.6753838275417363E-5	1.5240932052772361E-5
GOTERM_BP_DIRECT	GO:0043065~positive regulation of apoptotic process	20	6.920415224913495	4.04816e-07	RARG, TGFB1, APAF1, DAPK1, SRC, FASLG, TNF, MMP9, TGFBR1, MAPK8, MELK, E2F1, RARB, CTNNB1, PPARG, ATG7, SQSTM1, TP53, MCL1, BCL2L1	286	327	19416	4.152178097132226	0.0012723356329664703	2.1219091357361374E-5	1.930296355275386E-5
GOTERM_BP_DIRECT	GO:0030518~nuclear receptor-mediated steroid hormone signaling pathway	6	2.0761245674740483	4.78987e-07	ESRRA, AR, ESRRG, PGR, NR3C1, ESR1	286	12	19416	33.94405594405595	0.0015052812601776822	2.4695327431914732E-5	2.2465288325185388E-5
GOTERM_BP_DIRECT	GO:0043525~positive regulation of neuron apoptotic process	10	3.4602076124567476	4.96406e-07	BACE1, GSK3B, CASP7, CASP3, CTNNB1, FASLG, NR3C1, TNF, TP53, MCL1	286	66	19416	10.286077558804832	0.0015599793139051688	2.518059614313782E-5	2.290673626884493E-5
GOTERM_BP_DIRECT	GO:0036323~vascular endothelial growth factor receptor-1 signaling pathway	9	3.1141868512110724	5.22898e-07	ALK, ERBB4, INSR, KDR, TEK, MET, EPHB4, EGFR, FGFR2	286	49	19416	12.469245040673615	0.0016431623015255026	2.5695520988899293E-5	2.3375162336801552E-5
GOTERM_BP_DIRECT	GO:0042789~mRNA transcription by RNA polymerase II	9	3.1141868512110724	5.22898e-07	RXRB, RXRA, THRB, THRA, VDR, NR1H2, RARA, NR1H3, PPARG	286	49	19416	12.469245040673615	0.0016431623015255026	2.5695520988899293E-5	2.3375162336801552E-5
GOTERM_BP_DIRECT	GO:0035790~platelet-derived growth factor receptor-alpha signaling pathway	9	3.1141868512110724	6.14639e-07	ALK, ERBB4, INSR, KDR, TEK, MET, EPHB4, EGFR, FGFR2	286	50	19416	12.21986013986014	0.0019311742233335538	2.9739088469751494E-5	2.70535873169981E-5
GOTERM_BP_DIRECT	GO:0038109~Kit signaling pathway	9	3.1141868512110724	7.1979e-07	ALK, ERBB4, INSR, KDR, TEK, MET, EPHB4, EGFR, FGFR2	286	51	19416	11.98025503907857	0.002261179470168684	3.378714898376193E-5	3.0736099600172624E-5
GOTERM_BP_DIRECT	GO:0038145~macrophage colony-stimulating factor signaling pathway	9	3.1141868512110724	7.1979e-07	ALK, ERBB4, INSR, KDR, TEK, MET, EPHB4, EGFR, FGFR2	286	51	19416	11.98025503907857	0.002261179470168684	3.378714898376193E-5	3.0736099600172624E-5
GOTERM_BP_DIRECT	GO:0071466~cellular response to xenobiotic stimulus	10	3.4602076124567476	8.2861e-07	RB1, RAP2A, MYC, E2F1, DPEP1, CXCR4, BRAF, REN, TP53, EGFR	286	70	19416	9.6983016983017	0.0026025878475912645	3.832322628289895E-5	3.4862559744157044E-5
GOTERM_BP_DIRECT	GO:0038095~Fc-epsilon receptor signaling pathway	7	2.422145328719723	1.02268e-06	MAPK10, LYN, FCER2, MAPK8, SYK, BTK, PRKCQ	286	24	19416	19.800699300699304	0.0032111739234801373	4.661361104118355E-5	4.2404305624428023E-5
GOTERM_BP_DIRECT	GO:0034614~cellular response to reactive oxygen species	9	3.1141868512110724	1.13217e-06	MAPK8, SRC, MMP3, BTK, MAPK1, AKT1, FOS, MMP9, EGFR	286	54	19416	11.314685314685315	0.0035543387837445595	5.086669196965164E-5	4.6273324554904086E-5
GOTERM_BP_DIRECT	GO:0097191~extrinsic apoptotic signaling pathway	9	3.1141868512110724	1.30816e-06	GSK3B, TGFB1, SMAD3, IFNG, PDPK1, FASLG, JAK2, TNF, PML	286	55	19416	11.108963763509218	0.00410572747138338	5.794614677246556E-5	5.27134899574003E-5
GOTERM_BP_DIRECT	GO:0006144~purine nucleobase metabolic process	5	1.7301038062283738	1.53671e-06	TTR, GMPR2, ADK, GMPR, ACP3	286	7	19416	48.4915084915085	0.004821305551977351	6.712446979108062E-5	6.10629914379274E-5
GOTERM_BP_DIRECT	GO:0043627~response to estrogen	9	3.1141868512110724	1.98248e-06	F7, DTYMK, HSP90AA1, MME, CTNNA1, PPARG, TEK, CD24, ESR1	286	58	19416	10.534362189534605	0.0062155242678462175	8.501776476775448E-5	7.734048489683484E-5
GOTERM_BP_DIRECT	GO:0030574~collagen catabolic process	8	2.768166089965398	2.00042e-06	MMP12, MMP13, CTSK, MMP3, MMP8, MMP9, CTSS, CTSB	286	41	19416	13.246460856216956	0.006271571963671896	8.501776476775448E-5	7.734048489683484E-5
GOTERM_BP_DIRECT	GO:0009636~response to toxic substance	10	3.4602076124567476	2.3369e-06	LYN, CDKN1A, MAOB, TTPA, MDM2, CDK1, FOS, AHR, TYMS, CES1	286	79	19416	8.593431884571126	0.007322606205522719	9.799386003292894E-5	8.91448119409252E-5
GOTERM_BP_DIRECT	GO:0018107~peptidyl-threonine phosphorylation	8	2.768166089965398	2.37058e-06	GSK3B, MAPK8, PDPK1, CHEK1, CDK1, MAPK1, AKT1, PRKCA	286	42	19416	12.931068931068932	0.007427772759695639	9.809851570736575E-5	8.924001699166085E-5
GOTERM_BP_DIRECT	GO:0050728~negative regulation of inflammatory response	13	4.498269896193772	2.4279e-06	RB1, SMAD3, NR1H4, NR1H3, RORA, AHR, IL2, NFKB1, IL4, IL2RA, PPARG, TEK, PPARA	286	151	19416	5.844671884406984	0.007606689687081114	9.916569916426264E-5	9.021083157677438E-5
GOTERM_BP_DIRECT	GO:0008543~fibroblast growth factor receptor signaling pathway	11	3.8062283737024223	2.57314e-06	ALK, ERBB4, INSR, KDR, CTNNB1, GRB2, TEK, MET, EPHB4, EGFR, FGFR2	286	102	19416	7.321266968325792	0.008059880427394694	1.0375033899692832E-4	9.438146895714211E-5
GOTERM_BP_DIRECT	GO:0042307~positive regulation of protein import into nucleus	8	2.768166089965398	2.79625e-06	HSP90AA1, TGFB1, SMAD3, IFNG, CDK1, PIK3R1, JAK2, MAPK14	286	43	19416	12.630346397788259	0.008755655876754198	1.1131898172796527E-4	1.012666476069026E-4
GOTERM_BP_DIRECT	GO:0006366~transcription by RNA polymerase II	16	5.536332179930796	2.83494e-06	RB1, NOTCH1, THRA, NR1H4, GTF2H1, PIK3R1, FOS, MAPK14, ESR1, IL2, NFKB1, CDK9, AR, CTNNB1, JAK2, SQSTM1	286	240	19416	4.525874125874126	0.008876262276221958	1.1144847914518828E-4	1.0138445113970866E-4
GOTERM_BP_DIRECT	GO:0007254~JNK cascade	10	3.4602076124567476	2.88742e-06	MAPK10, BECN1, MAP2K1, MAPK8, SMAD3, MAP1LC3A, MAPK1, MAPK14, TNF, NFKB1	286	81	19416	8.381248381248382	0.009039830115192604	1.1211017520383302E-4	1.0198639467668244E-4
GOTERM_BP_DIRECT	GO:0006606~protein import into nucleus	11	3.8062283737024223	4.32992e-06	MMP12, CDKN1A, NOTCH1, SYK, NUP62, TSC2, AKT1, PIK3R1, TP53, SQSTM1, PML	286	108	19416	6.914529914529915	0.013525321844170657	1.6606820407952832E-4	1.5107190202592386E-4
GOTERM_BP_DIRECT	GO:0071880~adenylate cyclase-activating adrenergic receptor signaling pathway	6	2.0761245674740483	4.82012e-06	ADRB3, ADRA1D, ADRB1, ADRA1B, ADRA1A, ADRA2A	286	18	19416	22.62937062937063	0.015044996708299063	1.826419789871752E-4	1.6614903080518545E-4
GOTERM_BP_DIRECT	GO:0045907~positive regulation of vasoconstriction	7	2.422145328719723	5.13146e-06	AVPR1B, TBXA2R, FGG, ADRA1D, AVPR1A, ADRA1A, EGFR	286	31	19416	15.329573652154297	0.016008961005260502	1.9212437234518418E-4	1.7477514444501493E-4
GOTERM_BP_DIRECT	GO:0030522~intracellular receptor signaling pathway	7	2.422145328719723	6.23827e-06	AR, NR1H2, NR1I3, NR1I2, NR1H3, RORA, AHR	286	32	19416	14.850524475524475	0.019428200892329994	2.3081585642839857E-4	2.0997270754901374E-4
GOTERM_BP_DIRECT	GO:0042110~T cell activation	9	3.1141868512110724	6.73481e-06	FKBP1A, DPP4, IL4, ITK, ZAP70, SMAD3, LCK, GRB2, CD44	286	68	19416	8.985191279308927	0.02095829489462575	2.4629030621714363E-4	2.240497825396655E-4
GOTERM_BP_DIRECT	GO:0071560~cellular response to transforming growth factor beta stimulus	9	3.1141868512110724	7.52214e-06	TGFB1, SMAD3, APAF1, CTSK, FOS, NR3C1, TGFBR1, FGFR2, SMAD7	286	69	19416	8.854971115840682	0.023379582726326897	2.719210587464749E-4	2.473660251426597E-4
GOTERM_BP_DIRECT	GO:0050673~epithelial cell proliferation	8	2.768166089965398	9.08823e-06	RB1, AR, TGFB1, NOTCH1, FABP7, KDR, EGFR, BCL2L1	286	51	19416	10.64911559029206	0.02817798489269463	3.2480083449514793E-4	2.9547064785075296E-4
GOTERM_BP_DIRECT	GO:0031641~regulation of myelination	6	2.0761245674740483	1.10416e-05	RARG, RARA, RARB, CTNNB1, AKT1, MTOR	286	21	19416	19.3966033966034	0.03413014385937996	3.9017962494946023E-4	3.549455984039445E-4
GOTERM_BP_DIRECT	GO:0010887~negative regulation of cholesterol storage	5	1.7301038062283738	1.38307e-05	NR1H2, NR1H3, PPARG, PPARA, CES1	286	11	19416	30.858232676414495	0.042565461393584414	4.8330696056219014E-4	4.396633431378143E-4
GOTERM_BP_DIRECT	GO:0045892~negative regulation of DNA-templated transcription	24	8.304498269896193	1.4302e-05	RB1, KHDRBS1, TGFB1, NOTCH1, THRA, HDAC1, VDR, NR1H2, NR1I2, AHR, NR3C1, TNF, RELA, PML, IL4, FABP4, MTA1, IFNG, MDM2, E2F1, RARA, CTNNB1, PPARG, TP53	286	574	19416	2.8385273263322044	0.043983468220477606	4.942829864944745E-4	4.496482112434631E-4
GOTERM_BP_DIRECT	GO:0007507~heart development	14	4.844290657439446	1.4499e-05	CDKN1A, MAP2K1, TGFB1, NOTCH1, TSC2, TGFBR1, CASP7, RBP4, MTHFD1, ERBB4, CASP3, PPARG, TEK, PPARA	286	210	19416	4.525874125874126	0.04457572952512656	4.956461337191809E-4	4.508882634564632E-4
GOTERM_BP_DIRECT	GO:0030163~protein catabolic process	9	3.1141868512110724	1.55241e-05	CASP7, NOTCH1, MME, CMA1, CASP3, MMP3, SQSTM1, RELA, MTOR	286	76	19416	8.03938167096062	0.04765109681982971	5.249831980795524E-4	4.7757613027205064E-4
GOTERM_BP_DIRECT	GO:0038096~Fc-gamma receptor signaling pathway involved in phagocytosis	6	2.0761245674740483	1.78243e-05	LYN, FCER2, HCK, SYK, IFNG, SRC	286	23	19416	17.709942231681364	0.05451568662620088	5.963561941299268E-4	5.425039972673198E-4
GOTERM_BP_DIRECT	GO:0048511~rhythmic process	9	3.1141868512110724	1.88215e-05	MAPK10, MAPK8, ROCK2, CDK1, PPARG, AHR, ATG7, TP53, MTOR	286	78	19416	7.833243679397526	0.05747613885249414	6.230893268640137E-4	5.668230728642108E-4
GOTERM_BP_DIRECT	GO:0051591~response to cAMP	7	2.422145328719723	2.06048e-05	STAT1, BRAF, REN, FOS, TEK, RELA, BIRC2	286	39	19416	12.185045723507262	0.06274781664873175	6.750231896936849E-4	6.140672005448751E-4
GOTERM_BP_DIRECT	GO:0097190~apoptotic signaling pathway	9	3.1141868512110724	2.48576e-05	SMAD3, SYK, APAF1, DAPK1, CASP3, BTK, CTNNB1, FASLG, PRKCA	286	81	19416	7.543123543123544	0.07520022551488847	8.059490026262842E-4	7.331701419757707E-4
GOTERM_BP_DIRECT	GO:0050853~B cell receptor signaling pathway	8	2.768166089965398	2.70886e-05	LYN, ITK, SYK, LCK, BTK, MAPK1, GRB2, NFKB1	286	60	19416	9.051748251748252	0.08166670464272152	8.693238112768299E-4	7.908220744238506E-4
GOTERM_BP_DIRECT	GO:0060333~type II interferon-mediated signaling pathway	5	1.7301038062283738	2.92788e-05	HCK, IFNG, STAT1, JAK2, TP53	286	13	19416	26.11081226465842	0.08797084632484287	9.30120955721166E-4	8.461291110709876E-4
GOTERM_BP_DIRECT	GO:0051247~positive regulation of protein metabolic process	6	2.0761245674740483	3.36103e-05	MAPK8, TGFB1, NR1H2, NR1H3, AKT1, MTOR	286	26	19416	15.666487358795052	0.10031098825329743	0.0010465776382049409	9.520695144369908E-4
GOTERM_BP_DIRECT	GO:0060395~SMAD protein signal transduction	6	2.0761245674740483	3.36103e-05	BECN1, SMAD3, MAP1LC3A, FOS, PML, SMAD7	286	26	19416	15.666487358795052	0.10031098825329743	0.0010465776382049409	9.520695144369908E-4
GOTERM_BP_DIRECT	GO:0035902~response to immobilization stress	6	2.0761245674740483	4.07564e-05	GPI, TPH1, TGFB1, REN, PPARG, FOS	286	27	19416	15.086247086247086	0.12030629598361031	0.0012566557214690958	0.0011431771125987545
GOTERM_BP_DIRECT	GO:0030316~osteoclast differentiation	7	2.422145328719723	5.4277e-05	TGFB1, GLO1, CTNNB1, FOS, PIK3R1, MAPK14, TNF	286	46	19416	10.33079963514746	0.1569304985751646	0.0016572936532930494	0.001507636611151483
GOTERM_BP_DIRECT	GO:0045742~positive regulation of epidermal growth factor receptor signaling pathway	6	2.0761245674740483	5.85306e-05	TGFB1, NUP62, FASLG, CBL, MMP9, ADRA2A	286	29	19416	14.045816252712804	0.16813421218684788	0.0017699882362102173	0.0016101546403171482
GOTERM_BP_DIRECT	GO:0090330~regulation of platelet aggregation	4	1.384083044982699	6.05766e-05	LYN, SYK, PRKCQ, PRKCA	286	6	19416	45.25874125874126	0.1734700998619414	0.001814413476180669	0.001650568189301397
GOTERM_BP_DIRECT	GO:0019722~calcium-mediated signaling	10	3.4602076124567476	6.16973e-05	ZAP70, SYK, PDPK1, FKBP1B, BTK, CXCR4, AVPR1A, CCR4, SELE, TNF	286	118	19416	5.753229821026432	0.17637835256757206	0.0018305474924588522	0.0016652452705643167
GOTERM_BP_DIRECT	GO:0007166~cell surface receptor signaling pathway	17	5.88235294117647	6.73013e-05	STAT1, CHRM4, GP1BA, MIF, F2, CBL, MAPK14, EGFR, CD40LG, IFNG, IL2RA, NUP62, MAPK1, HRAS, MET, BIRC2, BIRC3	286	351	19416	3.288028211105134	0.19076814912984563	0.0019781559870653306	0.0017995244130346295
GOTERM_BP_DIRECT	GO:0071549~cellular response to dexamethasone stimulus	6	2.0761245674740483	6.93988e-05	TGFB1, FECH, JAK2, NR3C1, EIF4E, EGFR	286	30	19416	13.577622377622378	0.19608909905574112	0.0020209190911856766	0.0018384259204712943
GOTERM_BP_DIRECT	GO:0000165~MAPK cascade	10	3.4602076124567476	7.03419e-05	PPP1CC, AR, MAP2K1, MYC, MAPKAPK2, CTNNB1, BRAF, HRAS, ADRA1A, EGFR	286	120	19416	5.6573426573426575	0.19847003390707452	0.0020295884317288056	0.001846312401645823
GOTERM_BP_DIRECT	GO:0051146~striated muscle cell differentiation	5	1.7301038062283738	7.19801e-05	RB1, CASP7, CASP3, AKT1, MAPK14	286	16	19416	21.215034965034967	0.2025892999555875	0.002039434934622318	0.001855269744977568
GOTERM_BP_DIRECT	GO:0051770~positive regulation of nitric-oxide synthase biosynthetic process	5	1.7301038062283738	7.19801e-05	FCER2, IFNG, STAT1, KDR, JAK2	286	16	19416	21.215034965034967	0.2025892999555875	0.002039434934622318	0.001855269744977568
GOTERM_BP_DIRECT	GO:0032869~cellular response to insulin stimulus	9	3.1141868512110724	7.29956e-05	RB1, PDPK1, STAT1, SRC, INSR, AKT1, PPARG, PIK3R1, MTOR	286	94	19416	6.499925606308586	0.2051322009206591	0.0020497418694367755	0.0018646459422761892
GOTERM_BP_DIRECT	GO:0042127~regulation of cell population proliferation	11	3.8062283737024223	7.62371e-05	ALK, TGFB1, AVPR1B, PLAU, STAT1, CHEK1, BRAF, BIRC7, HRAS, EGFR, BIRC2	286	150	19416	4.978461538461539	0.2131950273566352	0.002121820640822741	0.0019302158516355684
GOTERM_BP_DIRECT	GO:0032922~circadian regulation of gene expression	8	2.768166089965398	8.13075e-05	PPP1CC, MC3R, MTA1, HDAC1, RORA, AHR, PPARA, PML	286	71	19416	7.649364719787255	0.22564322186795982	0.002243089137851888	0.0020405335527485698
GOTERM_BP_DIRECT	GO:0071732~cellular response to nitric oxide	5	1.7301038062283738	9.30436e-05	CCNA2, PTPN1, CDK2, MMP3, DPEP1	286	17	19416	19.967091731797616	0.2537061649985968	0.002544541404041154	0.0023147640562676437
GOTERM_BP_DIRECT	GO:0070372~regulation of ERK1 and ERK2 cascade	6	2.0761245674740483	9.5743e-05	LYN, SYK, GSTP1, HMGCR, EGFR, FGFR2	286	32	19416	12.72902097902098	0.2600156701296362	0.002595791838424271	0.00236138647050297
GOTERM_BP_DIRECT	GO:0045087~innate immune response	22	7.612456747404845	9.66858e-05	LYN, SYK, DAPK1, SRC, MMP3, NR1H4, MIF, RELA, NFKB1, PML, HERC5, ZAP70, HCK, LCK, BTK, LCN2, ANG, PPARG, PADI4, SKP2, JAK3, S100A9	286	564	19416	2.648117839607201	0.2622066701090331	0.002598947294831765	0.0023642569826752553
GOTERM_BP_DIRECT	GO:0000086~G2/M transition of mitotic cell cycle	7	2.422145328719723	9.81443e-05	CCNA2, KHDRBS1, MELK, CHEK1, CDK2, CDK1, SKP2	286	51	19416	9.317976141505554	0.26558340785612	0.0026157940624241946	0.0023795824523356506
GOTERM_BP_DIRECT	GO:0060749~mammary gland alveolus development	5	1.7301038062283738	0.00011825	AR, TPH1, CCND1, ERBB4, ESR1	286	18	19416	18.85780885780886	0.31059018504508384	0.0031251882169174134	0.0028429772618762225
GOTERM_BP_DIRECT	GO:0014823~response to activity	7	2.422145328719723	0.000122077	ALAD, CDK1, CXCR4, FOS, CBL, HADH, TNF	286	53	19416	8.966354400316664	0.31883831890974323	0.003199434560804938	0.0029105190074603907
GOTERM_BP_DIRECT	GO:0097192~extrinsic apoptotic signaling pathway in absence of ligand	6	2.0761245674740483	0.000129161	IL4, GSK3B, CTNNA1, IL2, BCL2L1, MCL1	286	34	19416	11.98025503907857	0.3338482259635336	0.0033511860263321083	0.0030485670020146778
GOTERM_BP_DIRECT	GO:0050727~regulation of inflammatory response	9	3.1141868512110724	0.000129998	HCK, CMA1, CASP1, JAK2, SELE, ESR1, RELA, BIRC2, BIRC3	286	102	19416	5.990127519539285	0.33560024638150876	0.0033511860263321083	0.0030485670020146778
GOTERM_BP_DIRECT	GO:0048661~positive regulation of smooth muscle cell proliferation	7	2.422145328719723	0.000135663	TGFB1, STAT1, HDAC1, AKT1, PIK3R1, TNF, EGFR	286	54	19416	8.8003108003108	0.3473333180043766	0.003440804657314133	0.0031300928853976897
GOTERM_BP_DIRECT	GO:0001837~epithelial to mesenchymal transition	7	2.422145328719723	0.000135663	GSK3B, TGFB1, NOTCH1, ROCK2, CTNNB1, TGFBR1, FGFR2	286	54	19416	8.8003108003108	0.3473333180043766	0.003440804657314133	0.0031300928853976897
GOTERM_BP_DIRECT	GO:0007179~transforming growth factor beta receptor signaling pathway	9	3.1141868512110724	0.00013918	TGFB1, SMAD3, FNTA, SRC, FOS, TP53, TGFBR1, PML, SMAD7	286	103	19416	5.93197094167968	0.354513278847278	0.0035017614128871437	0.0031855451199587024
GOTERM_BP_DIRECT	GO:2001056~positive regulation of cysteine-type endopeptidase activity	8	2.768166089965398	0.000148025	APAF1, DAPK1, LCK, MYC, CASP1, FASLG, TNF, S100A9	286	78	19416	6.9628832705755785	0.3722255787909434	0.003629992188921642	0.003302196391893424
GOTERM_BP_DIRECT	GO:0035994~response to muscle stretch	5	1.7301038062283738	0.00014806	GPI, FOS, MAPK14, RELA, NFKB1	286	19	19416	17.86529260213471	0.37229437886642225	0.003629992188921642	0.003302196391893424
GOTERM_BP_DIRECT	GO:2000379~positive regulation of reactive oxygen species metabolic process	6	2.0761245674740483	0.000148893	CDKN1A, AKR1C3, GRB2, F2, MAPK14, TP53	286	35	19416	11.637962037962039	0.373936738861981	0.003629992188921642	0.003302196391893424
GOTERM_BP_DIRECT	GO:0071276~cellular response to cadmium ion	6	2.0761245674740483	0.000148893	MAPK8, MAPK1, AKT1, FOS, MMP9, EGFR	286	35	19416	11.637962037962039	0.373936738861981	0.003629992188921642	0.003302196391893424
GOTERM_BP_DIRECT	GO:0033209~tumor necrosis factor-mediated signaling pathway	7	2.422145328719723	0.000166418	STAT1, JAK2, TNF, TP53, RELA, BIRC2, BIRC3	286	56	19416	8.486013986013987	0.4075132330100105	0.004026024503931154	0.003662466170348818
GOTERM_BP_DIRECT	GO:0031663~lipopolysaccharide-mediated signaling pathway	6	2.0761245674740483	0.000170849	LYN, HCK, MAPK1, AKT1, JAK2, MAPK14	286	36	19416	11.314685314685315	0.41571567714888824	0.0041016920201306555	0.003731300753447951
GOTERM_BP_DIRECT	GO:0046718~symbiont entry into host cell	9	3.1141868512110724	0.000181422	DPP4, AVPR1B, SRC, INSR, CDK1, CXCR4, CBL, EGFR, CTSB	286	107	19416	5.710215018626235	0.43482796440562954	0.004312194929150099	0.003922794814721282
GOTERM_BP_DIRECT	GO:0043401~steroid hormone receptor signaling pathway	5	1.7301038062283738	0.000182947	RXRB, RXRA, MAPK1, PPARA, ESR1	286	20	19416	16.972027972027973	0.43753138576025474	0.004312194929150099	0.003922794814721282
GOTERM_BP_DIRECT	GO:0016241~regulation of macroautophagy	7	2.422145328719723	0.000183731	BECN1, MAPK8, RHEB, CASP3, PIK3C3, PRKACA, MTOR	286	57	19416	8.337136547662864	0.4389174352470925	0.004312194929150099	0.003922794814721282
GOTERM_BP_DIRECT	GO:0032570~response to progesterone	6	2.0761245674740483	0.000195193	GPI, TGFB1, NR1H3, FOS, TYMS, RELA	286	37	19416	11.008883008883009	0.45878758734352776	0.004353783877189664	0.0039606281947979745
GOTERM_BP_DIRECT	GO:2001235~positive regulation of apoptotic signaling pathway	6	2.0761245674740483	0.000195193	APAF1, CTSK, PPARG, JAK2, CTSS, TGFBR1	286	37	19416	11.008883008883009	0.45878758734352776	0.004353783877189664	0.0039606281947979745
GOTERM_BP_DIRECT	GO:0001657~ureteric bud development	6	2.0761245674740483	0.000195193	TGFB1, SMAD3, RARA, RARB, FGFR2, SMAD7	286	37	19416	11.008883008883009	0.45878758734352776	0.004353783877189664	0.0039606281947979745
GOTERM_BP_DIRECT	GO:0001890~placenta development	6	2.0761245674740483	0.000195193	HSP90AB1, MME, ANG, PPARG, MAPK14, BIRC2	286	37	19416	11.008883008883009	0.45878758734352776	0.004353783877189664	0.0039606281947979745
GOTERM_BP_DIRECT	GO:2000352~negative regulation of endothelial cell apoptotic process	6	2.0761245674740483	0.000195193	IL4, PDPK1, FGG, KDR, BRAF, TEK	286	37	19416	11.008883008883009	0.45878758734352776	0.004353783877189664	0.0039606281947979745
GOTERM_BP_DIRECT	GO:0031100~animal organ regeneration	6	2.0761245674740483	0.000195193	CCNA2, F7, CDKN1A, NOTCH1, CDK1, PPARG	286	37	19416	11.008883008883009	0.45878758734352776	0.004353783877189664	0.0039606281947979745
GOTERM_BP_DIRECT	GO:0048709~oligodendrocyte differentiation	6	2.0761245674740483	0.000195193	NOTCH1, RHEB, HDAC1, CTNNB1, CSK, MTOR	286	37	19416	11.008883008883009	0.45878758734352776	0.004353783877189664	0.0039606281947979745
GOTERM_BP_DIRECT	GO:0007259~cell surface receptor signaling pathway via JAK-STAT	7	2.422145328719723	0.000202436	IL4, IFNG, ERBB4, STAT1, JAK2, TNF, JAK3	286	58	19416	8.193392814082468	0.4709778492096699	0.0044521715029237335	0.0040501312145834025
GOTERM_BP_DIRECT	GO:1903078~positive regulation of protein localization to plasma membrane	7	2.422145328719723	0.000202436	IFNG, PDPK1, AKT1, PIK3R1, TNF, SQSTM1, EGFR	286	58	19416	8.193392814082468	0.4709778492096699	0.0044521715029237335	0.0040501312145834025
GOTERM_BP_DIRECT	GO:0008584~male gonad development	9	3.1141868512110724	0.000206195	AR, INSR, AKR1C3, CTNNA1, REN, CBL, ESR1, TGFBR1, BCL2L1	286	109	19416	5.605440431128505	0.4771969206271828	0.004503357922526023	0.004096695394704914
GOTERM_BP_DIRECT	GO:0006693~prostaglandin metabolic process	5	1.7301038062283738	0.000223395	HPGDS, GSTM1, GSTP1, GSTA1, AKR1C3	286	21	19416	16.163836163836166	0.504731637180299	0.004779435567700256	0.004347842657930185
GOTERM_BP_DIRECT	GO:0071391~cellular response to estrogen stimulus	5	1.7301038062283738	0.000223395	AR, MDM2, RARA, ESR1, ESR2	286	21	19416	16.163836163836166	0.504731637180299	0.004779435567700256	0.004347842657930185
GOTERM_BP_DIRECT	GO:0032148~activation of protein kinase B activity	5	1.7301038062283738	0.000223395	PDPK1, INSR, ANG, PPIA, ADRA2A	286	21	19416	16.163836163836166	0.504731637180299	0.004779435567700256	0.004347842657930185
GOTERM_BP_DIRECT	GO:0071356~cellular response to tumor necrosis factor	9	3.1141868512110724	0.000233678	FABP4, CTSK, MAPK1, AKT1, RORA, FOS, MAPK14, RELA, NFKB1	286	111	19416	5.5044415044415045	0.5204967370875069	0.004965666886159785	0.004517256903435023
GOTERM_BP_DIRECT	GO:0007265~Ras protein signal transduction	8	2.768166089965398	0.000235514	RB1, CCNA2, CDKN1A, CDK2, GRB2, HRAS, TP53, ADRA2A	286	84	19416	6.465534465534466	0.5232574623875195	0.004971083570167913	0.004522184449682162
GOTERM_BP_DIRECT	GO:0007584~response to nutrient	7	2.422145328719723	0.000244335	APAF1, TBXA2R, STAT1, AKR1C3, PPARG, PPARA, MTOR	286	60	19416	7.92027972027972	0.5363042000437823	0.005094466860322217	0.004634425973730322
GOTERM_BP_DIRECT	GO:0071376~cellular response to corticotropin-releasing hormone stimulus	4	1.384083044982699	0.000246219	RXRB, RARG, RARA, RARB	286	9	19416	30.172494172494172	0.5390447486676502	0.005094466860322217	0.004634425973730322
GOTERM_BP_DIRECT	GO:0150076~neuroinflammatory response	4	1.384083044982699	0.000246219	LYN, IL4, IFNG, NR3C1	286	9	19416	30.172494172494172	0.5390447486676502	0.005094466860322217	0.004634425973730322
GOTERM_BP_DIRECT	GO:2001237~negative regulation of extrinsic apoptotic signaling pathway	6	2.0761245674740483	0.000251725	IL4, AR, SRC, GSTP1, RELA, TGFBR1	286	39	19416	10.444324905863368	0.5469594642513731	0.005174339973580546	0.004707086379781858
GOTERM_BP_DIRECT	GO:0042531~positive regulation of tyrosine phosphorylation of STAT protein	7	2.422145328719723	0.000267693	LYN, IL4, IFNG, ERBB4, JAK2, TNF, IL2	286	61	19416	7.7904390691275935	0.5691546853927447	0.005406612404054497	0.004918384129729704
GOTERM_BP_DIRECT	GO:0043200~response to amino acid	5	1.7301038062283738	0.000269901	ALAD, LYN, CASP3, RELA, MTOR	286	22	19416	15.429116338207248	0.5721372100886037	0.005406612404054497	0.004918384129729704
GOTERM_BP_DIRECT	GO:0060324~face development	5	1.7301038062283738	0.000269901	MAP2K1, RARG, RARA, MAPK1, BRAF	286	22	19416	15.429116338207248	0.5721372100886037	0.005406612404054497	0.004918384129729704
GOTERM_BP_DIRECT	GO:0038061~non-canonical NF-kappaB signal transduction	5	1.7301038062283738	0.000269901	AKT1, RELA, NFKB1, BIRC2, BIRC3	286	22	19416	15.429116338207248	0.5721372100886037	0.005406612404054497	0.004918384129729704
GOTERM_BP_DIRECT	GO:0032760~positive regulation of tumor necrosis factor production	9	3.1141868512110724	0.000280473	TGFB1, SYK, IFNG, MAPKAPK2, BTK, MIF, PIK3R1, JAK2, MMP8	286	114	19416	5.359587780640413	0.5861333433582425	0.005582833660734747	0.005078692242722452
GOTERM_BP_DIRECT	GO:0016485~protein processing	8	2.768166089965398	0.000292709	BACE1, F7, CASP7, MME, CASP3, CTSG, CTSS, METAP2	286	87	19416	6.242585001205692	0.6017616133944983	0.0057897467664978644	0.005266920667392811
GOTERM_BP_DIRECT	GO:0030307~positive regulation of cell growth	8	2.768166089965398	0.000314075	AKT1, AVPR1A, F2, S100A9, EGFR, TGFBR1, IL2, MTOR	286	88	19416	6.171646535282899	0.627650549844819	0.006173545839289432	0.005616061890685872
GOTERM_BP_DIRECT	GO:2001243~negative regulation of intrinsic apoptotic signaling pathway	5	1.7301038062283738	0.00032297	HDAC1, SRC, AKT1, MMP9, BCL2L1	286	23	19416	14.758285193067803	0.6379248173783936	0.006269995926783998	0.005703802335939275
GOTERM_BP_DIRECT	GO:1902004~positive regulation of amyloid-beta formation	5	1.7301038062283738	0.00032297	IFNG, ROCK2, CASP3, TNF, RELA	286	23	19416	14.758285193067803	0.6379248173783936	0.006269995926783998	0.005703802335939275
GOTERM_BP_DIRECT	GO:0051402~neuron apoptotic process	8	2.768166089965398	0.000360561	RB1, CASP7, TGFB1, APAF1, CASP3, HRAS, TP53, BCL2L1	286	90	19416	6.034498834498835	0.6783103930616117	0.006956832339740289	0.006328616001270896
GOTERM_BP_DIRECT	GO:0006805~xenobiotic metabolic process	9	3.1141868512110724	0.000375315	SULT1A1, CYP2C9, BCHE, GSTA3, GSTP1, NR1I2, GSTA1, RORA, AHR	286	119	19416	5.134395016747958	0.6929015942617871	0.007197350506434316	0.006547414880416083
GOTERM_BP_DIRECT	GO:0045861~negative regulation of proteolysis	5	1.7301038062283738	0.000383114	NR1H2, NR1H3, AKT1, F2, TP53	286	24	19416	14.143356643356645	0.7003455987178151	0.007302391508743281	0.006642970463120675
GOTERM_BP_DIRECT	GO:0071479~cellular response to ionizing radiation	6	2.0761245674740483	0.000401202	CDKN1A, TGFB1, GRB2, MAPK14, TNF, TP53	286	43	19416	9.472759798341194	0.7169220192373043	0.007601082451996112	0.0069146889968715024
GOTERM_BP_DIRECT	GO:0010595~positive regulation of endothelial cell migration	7	2.422145328719723	0.000412053	GPI, ROCK2, KDR, AKT1, PRKCA, TEK, RAC1	286	66	19416	7.2002542911633824	0.726423637176115	0.007759924702778157	0.00705918746411711
GOTERM_BP_DIRECT	GO:0050852~T cell receptor signaling pathway	9	3.1141868512110724	0.0004199	KHDRBS1, ITK, ZAP70, LCK, BTK, MAPK1, BRAF, CSK, HRAS	286	121	19416	5.049528983413282	0.7330949880399704	0.00786062565434056	0.0071507949116274535
GOTERM_BP_DIRECT	GO:0051092~positive regulation of NF-kappaB transcription factor activity	9	3.1141868512110724	0.000443754	ALK, AR, CD40LG, BTK, PRKCQ, TNF, PPIA, S100A9, RELA	286	122	19416	5.008139401582025	0.7523936266308394	0.008258019253323695	0.007512303047300188
GOTERM_BP_DIRECT	GO:0051604~protein maturation	7	2.422145328719723	0.000447086	CFD, CASP7, CMA1, CASP3, CASP1, CTSG, METAP1	286	67	19416	7.09278780920572	0.7549759297367382	0.008271084785188749	0.007524188734634342
GOTERM_BP_DIRECT	GO:0036120~cellular response to platelet-derived growth factor stimulus	5	1.7301038062283738	0.000450855	CCNA2, PTPN1, HDAC1, SRC, CBL	286	25	19416	13.577622377622378	0.7578648541137598	0.008292043952268579	0.007543255245609031
GOTERM_BP_DIRECT	GO:0019221~cytokine-mediated signaling pathway	10	3.4602076124567476	0.000461981	HCK, AKT1, CTSG, PIK3R1, CBL, JAK2, PRKACA, JAK3, CD44, RELA	286	154	19416	4.408318953773499	0.7661948144052703	0.008447275195259216	0.007684468786529926
GOTERM_BP_DIRECT	GO:0098586~cellular response to virus	8	2.768166089965398	0.000470028	MMP12, HSP90AA1, TGFB1, SMAD3, IFNG, JAK2, MAPK14, NFKB1	286	94	19416	5.777711650052075	0.7720400395698326	0.008504276798859895	0.007736323027516107
GOTERM_BP_DIRECT	GO:0050435~amyloid-beta metabolic process	4	1.384083044982699	0.000473211	BACE1, BECN1, MME, REN	286	11	19416	24.686586141131595	0.7743117549393718	0.008504276798859895	0.007736323027516107
GOTERM_BP_DIRECT	GO:0060397~growth hormone receptor signaling pathway via JAK-STAT	4	1.384083044982699	0.000473211	LYN, PTPN1, JAK2, JAK3	286	11	19416	24.686586141131595	0.7743117549393718	0.008504276798859895	0.007736323027516107
GOTERM_BP_DIRECT	GO:0007611~learning or memory	7	2.422145328719723	0.000484397	GPI, MME, THRA, SRC, CASP3, MAPK1, EGFR	286	68	19416	6.988482106129165	0.7821174089869495	0.00865585137887379	0.007874210109684551
GOTERM_BP_DIRECT	GO:0071364~cellular response to epidermal growth factor stimulus	6	2.0761245674740483	0.000497199	BECN1, ERBB4, PDPK1, AKT1, FOS, EGFR	286	45	19416	9.051748251748252	0.7907192206358217	0.008784773177759416	0.007991490003678756
GOTERM_BP_DIRECT	GO:0007249~canonical NF-kappaB signal transduction	6	2.0761245674740483	0.000497199	ROCK2, AKT1, RELA, NFKB1, BIRC2, BIRC3	286	45	19416	9.051748251748252	0.7907192206358217	0.008784773177759416	0.007991490003678756
GOTERM_BP_DIRECT	GO:0002053~positive regulation of mesenchymal cell proliferation	5	1.7301038062283738	0.000526718	STAT1, MYC, KDR, CTNNB1, FGFR2	286	26	19416	13.05540613232921	0.8092829082529749	0.009254344856946298	0.008418658389737156
GOTERM_BP_DIRECT	GO:0097193~intrinsic apoptotic signaling pathway	6	2.0761245674740483	0.000551213	CDKN1A, APAF1, CASP3, CD24, HRAS, TP53	286	46	19416	8.854971115840682	0.8234311185264819	0.009630923651569987	0.00876123134090357
GOTERM_BP_DIRECT	GO:0033138~positive regulation of peptidyl-serine phosphorylation	7	2.422145328719723	0.000566266	BDNF, AKT1, BRAF, MIF, TNF, CD44, EGFR	286	70	19416	6.788811188811189	0.8315995007767187	0.009839258504186496	0.008950753125748034
GOTERM_BP_DIRECT	GO:0071300~cellular response to retinoic acid	7	2.422145328719723	0.000611031	LYN, GSK3B, RARG, RARA, PPARG, TNF, FGFR2	286	71	19416	6.693194129813849	0.8537269560186205	0.010279826356287864	0.00935153679025106
GOTERM_BP_DIRECT	GO:0006935~chemotaxis	9	3.1141868512110724	0.000611051	MAP2K1, PLAU, MAPK1, CXCR4, RAC1, RNASE2, MAPK14, HRAS, CCR4	286	128	19416	4.7733828671328675	0.8537360940224508	0.010279826356287864	0.00935153679025106
GOTERM_BP_DIRECT	GO:0002862~negative regulation of inflammatory response to antigenic stimulus	5	1.7301038062283738	0.000611233	LYN, HCK, SYK, SRC, MAPK14	286	27	19416	12.571872571872573	0.8538198133479031	0.010279826356287864	0.00935153679025106
GOTERM_BP_DIRECT	GO:0019222~regulation of metabolic process	5	1.7301038062283738	0.000611233	MC3R, IFNG, MC5R, TNF, TGFBR1	286	27	19416	12.571872571872573	0.8538198133479031	0.010279826356287864	0.00935153679025106
GOTERM_BP_DIRECT	GO:0032740~positive regulation of interleukin-17 production	5	1.7301038062283738	0.000611233	TGFB1, NR1H4, PRKCQ, JAK2, IL2	286	27	19416	12.571872571872573	0.8538198133479031	0.010279826356287864	0.00935153679025106
GOTERM_BP_DIRECT	GO:0010875~positive regulation of cholesterol efflux	5	1.7301038062283738	0.000611233	RXRA, NR1H2, NR1H3, PPARG, CES1	286	27	19416	12.571872571872573	0.8538198133479031	0.010279826356287864	0.00935153679025106
GOTERM_BP_DIRECT	GO:0043276~anoikis	4	1.384083044982699	0.000624112	E2F1, TSC2, AKT1, MTOR	286	12	19416	22.62937062937063	0.8596261808792508	0.010385362481148757	0.009447542784917835
GOTERM_BP_DIRECT	GO:0034121~regulation of toll-like receptor signaling pathway	4	1.384083044982699	0.000624112	ESR1, S100A9, BIRC2, BIRC3	286	12	19416	22.62937062937063	0.8596261808792508	0.010385362481148757	0.009447542784917835
GOTERM_BP_DIRECT	GO:0002157~positive regulation of thyroid hormone receptor signaling pathway	3	1.0380622837370241	0.000637891	RXRA, THRB, THRA	286	3	19416	67.8881118881119	0.8655826575384804	0.010448779655040956	0.00950523325693869
GOTERM_BP_DIRECT	GO:0070141~response to UV-A	3	1.0380622837370241	0.000637891	CCND1, AKT1, EGFR	286	3	19416	67.8881118881119	0.8655826575384804	0.010448779655040956	0.00950523325693869
GOTERM_BP_DIRECT	GO:2000630~positive regulation of miRNA metabolic process	3	1.0380622837370241	0.000637891	HRAS, RELA, NFKB1	286	3	19416	67.8881118881119	0.8655826575384804	0.010448779655040956	0.00950523325693869
GOTERM_BP_DIRECT	GO:0016236~macroautophagy	7	2.422145328719723	0.000658493	BECN1, MAP1LC3A, SRC, PIK3C3, ATG7, SQSTM1, MTOR	286	72	19416	6.6002331002331	0.8740214394903223	0.010730369868549283	0.00976139529218426
GOTERM_BP_DIRECT	GO:0120163~negative regulation of cold-induced thermogenesis	6	2.0761245674740483	0.000672324	RB1, NOTCH1, RHEB, NR1H2, NR1H3, PCTP	286	48	19416	8.486013986013987	0.8793871029221473	0.010899267735305782	0.009915041332499154
GOTERM_BP_DIRECT	GO:0030279~negative regulation of ossification	5	1.7301038062283738	0.000704934	TPH1, TGFB1, NOTCH1, SMAD3, SMAD7	286	28	19416	12.122877122877124	0.8911517321052823	0.011369326207463797	0.010342652553117304
GOTERM_BP_DIRECT	GO:0007596~blood coagulation	8	2.768166089965398	0.000724098	PROCR, F7, F10, PLAU, F11, ANXA5, GP1BA, F2	286	101	19416	5.377276189157378	0.8975226658315562	0.011618820134636745	0.010569616663019308
GOTERM_BP_DIRECT	GO:0043406~positive regulation of MAP kinase activity	6	2.0761245674740483	0.000739849	INSR, CD24, HRAS, TNF, EGFR, ADRA2A	286	49	19416	8.312830027115742	0.9024789111744038	0.01175164370738553	0.010690445992632752
GOTERM_BP_DIRECT	GO:0008630~intrinsic apoptotic signaling pathway in response to DNA damage	6	2.0761245674740483	0.000739849	E2F1, PIK3R1, TNF, PML, BCL2L1, MCL1	286	49	19416	8.312830027115742	0.9024789111744038	0.01175164370738553	0.010690445992632752
GOTERM_BP_DIRECT	GO:0016477~cell migration	13	4.498269896193772	0.000800412	SYK, PDPK1, RND3, MMP9, ERBB4, KDR, CTNNA1, CDK1, ANG, RAC1, CD24, MET, CD44	286	275	19416	3.2092561983471075	0.9194038921340579	0.012401586609258884	0.011281697707182724
GOTERM_BP_DIRECT	GO:0050927~positive regulation of positive chemotaxis	4	1.384083044982699	0.000802562	F7, SMAD3, KDR, CCR4	286	13	19416	20.888649811726737	0.9199474807451432	0.012401586609258884	0.011281697707182724
GOTERM_BP_DIRECT	GO:0038083~peptidyl-tyrosine autophosphorylation	4	1.384083044982699	0.000802562	ALK, LCK, KDR, EGFR	286	13	19416	20.888649811726737	0.9199474807451432	0.012401586609258884	0.011281697707182724
GOTERM_BP_DIRECT	GO:0071480~cellular response to gamma radiation	5	1.7301038062283738	0.000808359	CDKN1A, MDM2, HRAS, TP53, BCL2L1	286	29	19416	11.704846877260671	0.9213947728775723	0.012401586609258884	0.011281697707182724
GOTERM_BP_DIRECT	GO:2000353~positive regulation of endothelial cell apoptotic process	5	1.7301038062283738	0.000808359	PTPN1, TGFB1, CD40LG, AKR1C3, FASLG	286	29	19416	11.704846877260671	0.9213947728775723	0.012401586609258884	0.011281697707182724
GOTERM_BP_DIRECT	GO:0034198~cellular response to amino acid starvation	6	2.0761245674740483	0.000812314	BECN1, CDKN1A, MAPK8, MAP1LC3A, MAPK1, MTOR	286	50	19416	8.146573426573427	0.9223671816002796	0.012401586609258884	0.011281697707182724
GOTERM_BP_DIRECT	GO:0072089~stem cell proliferation	6	2.0761245674740483	0.000812314	RARG, TGFB1, KDR, RARB, CTNNB1, TP53	286	50	19416	8.146573426573427	0.9223671816002796	0.012401586609258884	0.011281697707182724
GOTERM_BP_DIRECT	GO:0006469~negative regulation of protein kinase activity	6	2.0761245674740483	0.000812314	RB1, PDPK1, GSTP1, TSC2, AKT1, PPIA	286	50	19416	8.146573426573427	0.9223671816002796	0.012401586609258884	0.011281697707182724
GOTERM_BP_DIRECT	GO:0009409~response to cold	5	1.7301038062283738	0.000922045	HSP90AA1, ADRB3, THRA, GMPR, ADRB1	286	30	19416	11.314685314685315	0.9450411045348295	0.013941500086318516	0.012682553814612803
GOTERM_BP_DIRECT	GO:0048714~positive regulation of oligodendrocyte differentiation	5	1.7301038062283738	0.000922045	RHEB, HDAC1, CXCR4, PPARG, MTOR	286	30	19416	11.314685314685315	0.9450411045348295	0.013941500086318516	0.012682553814612803
GOTERM_BP_DIRECT	GO:0032868~response to insulin	7	2.422145328719723	0.000940158	LYN, CTSK, FOS, MAPK14, PPARA, HADH, RELA	286	77	19416	6.171646535282899	0.9480871024007647	0.014147355075727643	0.012869819673022826
GOTERM_BP_DIRECT	GO:0031334~positive regulation of protein-containing complex assembly	6	2.0761245674740483	0.000972957	GSK3B, TGFB1, SYK, IFNG, MMP3, TNF	286	52	19416	7.833243679397526	0.9531796911196628	0.014571184070452776	0.013255376033566102
GOTERM_BP_DIRECT	GO:0034116~positive regulation of heterotypic cell-cell adhesion	4	1.384083044982699	0.00101039	LCK, FGG, TNF, CD44	286	14	19416	19.396603396603396	0.9583848940950357	0.014989083100312642	0.013635537917327334
GOTERM_BP_DIRECT	GO:0010745~negative regulation of macrophage derived foam cell differentiation	4	1.384083044982699	0.00101039	NR1H2, NR1H3, PPARG, PPARA	286	14	19416	19.396603396603396	0.9583848940950357	0.014989083100312642	0.013635537917327334
GOTERM_BP_DIRECT	GO:0097421~liver regeneration	5	1.7301038062283738	0.00104653	TGFB1, CCND1, TYMS, TNF, EGFR	286	31	19416	10.949695465824497	0.9628602360666392	0.015452317503288179	0.014056941296313982
GOTERM_BP_DIRECT	GO:1904707~positive regulation of vascular associated smooth muscle cell proliferation	6	2.0761245674740483	0.00106159	SRC, MDM2, JAK2, TNF, MMP9, FGFR2	286	53	19416	7.685446628842856	0.9645798281547214	0.015528838950761955	0.014126552698928443
GOTERM_BP_DIRECT	GO:0000423~mitophagy	6	2.0761245674740483	0.00106159	BECN1, MAP1LC3A, CTSK, ATG7, TP53, SQSTM1	286	53	19416	7.685446628842856	0.9645798281547214	0.015528838950761955	0.014126552698928443
GOTERM_BP_DIRECT	GO:0051496~positive regulation of stress fiber assembly	6	2.0761245674740483	0.00115607	SMAD3, ROCK2, BRAF, RAC1, TGFBR1, MTOR	286	54	19416	7.543123543123543	0.9736938005317902	0.016832626731293755	0.015312605748245287
GOTERM_BP_DIRECT	GO:0015908~fatty acid transport	5	1.7301038062283738	0.00118236	LYN, FABP4, CRABP2, FABP6, FABP7	286	32	19416	10.607517482517483	0.9757834656944966	0.01705742934010954	0.015517108216869123
GOTERM_BP_DIRECT	GO:0030878~thyroid gland development	5	1.7301038062283738	0.00118236	MAP2K1, SMAD3, THRA, MAPK1, BRAF	286	32	19416	10.607517482517483	0.9757834656944966	0.01705742934010954	0.015517108216869123
GOTERM_BP_DIRECT	GO:0051412~response to corticosterone	4	1.384083044982699	0.00124934	CDKN1A, MAOB, FOS, AVPR1A	286	15	19416	18.103496503496505	0.9803881824218346	0.017779033859929707	0.016173550357157042
GOTERM_BP_DIRECT	GO:0014044~Schwann cell development	4	1.384083044982699	0.00124934	MAP2K1, MAPK1, GRB2, HRAS	286	15	19416	18.103496503496505	0.9803881824218346	0.017779033859929707	0.016173550357157042
GOTERM_BP_DIRECT	GO:0051000~positive regulation of nitric-oxide synthase activity	4	1.384083044982699	0.00124934	DHFR, FCER2, AKT1, ESR1	286	15	19416	18.103496503496505	0.9803881824218346	0.017779033859929707	0.016173550357157042
GOTERM_BP_DIRECT	GO:0050729~positive regulation of inflammatory response	8	2.768166089965398	0.00126329	TGFB1, FABP4, IFNG, PLA2G2A, CASP1, TNF, S100A9, IL2	286	111	19416	4.892836892836892	0.9812313389712589	0.017817872602904242	0.016208881881370124
GOTERM_BP_DIRECT	GO:1901687~glutathione derivative biosynthetic process	3	1.0380622837370241	0.0012634	GSTM1, GSTP1, GSTA1	286	4	19416	50.91608391608392	0.9812375489231218	0.017817872602904242	0.016208881881370124
GOTERM_BP_DIRECT	GO:0035924~cellular response to vascular endothelial growth factor stimulus	5	1.7301038062283738	0.00133006	NOTCH1, MAPKAPK2, KDR, AKT1, MAPK14	286	33	19416	10.286077558804832	0.9847905350927556	0.018591346752059583	0.016912509716261515
GOTERM_BP_DIRECT	GO:0060045~positive regulation of cardiac muscle cell proliferation	5	1.7301038062283738	0.00133006	NOTCH1, ERBB4, CDK1, MAPK14, FGFR2	286	33	19416	10.286077558804832	0.9847905350927556	0.018591346752059583	0.016912509716261515
GOTERM_BP_DIRECT	GO:0045165~cell fate commitment	6	2.0761245674740483	0.00147696	ERBB4, CASP3, KDR, PPARG, FGFR2, PML	286	57	19416	7.146117040853883	0.9904238856411498	0.020417085304970696	0.01857338030445824
GOTERM_BP_DIRECT	GO:0001843~neural tube closure	7	2.422145328719723	0.00148016	RARG, TGFB1, MTHFD1, APAF1, RARA, TSC2, PRKACA	286	84	19416	5.6573426573426575	0.9905197442969184	0.020417085304970696	0.01857338030445824
GOTERM_BP_DIRECT	GO:0050731~positive regulation of peptidyl-tyrosine phosphorylation	7	2.422145328719723	0.00148016	TGFB1, SYK, SRC, MIF, TP53, CD44, MTOR	286	84	19416	5.6573426573426575	0.9905197442969184	0.020417085304970696	0.01857338030445824
GOTERM_BP_DIRECT	GO:0090399~replicative senescence	4	1.384083044982699	0.00152104	CDKN1A, MME, CHEK1, TP53	286	16	19416	16.972027972027973	0.9916650523898188	0.02061920818867011	0.018757251074017548
GOTERM_BP_DIRECT	GO:0070266~necroptotic process	4	1.384083044982699	0.00152104	FASLG, PYGL, TP53, BIRC2	286	16	19416	16.972027972027973	0.9916650523898188	0.02061920818867011	0.018757251074017548
GOTERM_BP_DIRECT	GO:1904645~response to amyloid-beta	4	1.384083044982699	0.00152104	MMP12, MMP13, MMP3, MMP9	286	16	19416	16.972027972027973	0.9916650523898188	0.02061920818867011	0.018757251074017548
GOTERM_BP_DIRECT	GO:0010288~response to lead ion	4	1.384083044982699	0.00152104	BACE1, BECN1, MAP1LC3A, FECH	286	16	19416	16.972027972027973	0.9916650523898188	0.02061920818867011	0.018757251074017548
GOTERM_BP_DIRECT	GO:0042632~cholesterol homeostasis	8	2.768166089965398	0.00155102	FABP3, FABP4, NR1H2, NR1H4, NR1H3, RORA, CD24, CES1	286	115	19416	4.722651261781697	0.9924162201134217	0.020935436559737893	0.019044923369605758
GOTERM_BP_DIRECT	GO:0009617~response to bacterium	8	2.768166089965398	0.0017128	CFD, CHIT1, FABP4, CASP1, KYAT1, PYGL, CCR4, CFB	286	117	19416	4.641922180383719	0.9954443402804892	0.023020369292539505	0.020941582367553422
GOTERM_BP_DIRECT	GO:0032355~response to estradiol	7	2.422145328719723	0.00177297	GPI, F7, TGFB1, CASP3, RARA, CTNNB1, ESR1	286	87	19416	5.4622618760549795	0.9962309765114381	0.02372761893878054	0.021584965909014667
GOTERM_BP_DIRECT	GO:0042593~glucose homeostasis	8	2.768166089965398	0.00179846	GPI, RBP4, INSR, DHPS, AKT1, PPARG, PYGL, ADRA2A	286	118	19416	4.602583856821145	0.9965218431583093	0.02396678165118209	0.021802531734191406
GOTERM_BP_DIRECT	GO:0010507~negative regulation of autophagy	6	2.0761245674740483	0.00185904	AKT1, ADRA1A, MET, MTOR, BCL2L1, MCL1	286	60	19416	6.788811188811189	0.9971261819556989	0.02466950408536225	0.022441796880197585
GOTERM_BP_DIRECT	GO:0043123~positive regulation of canonical NF-kappaB signal transduction	11	3.8062283737024223	0.00194087	FKBP1A, TGFB1, CD40LG, NUP62, CASP1, FASLG, TNF, LITAF, RELA, BIRC2, BIRC3	286	226	19416	3.30428863172226	0.9977793904249838	0.025647236468263675	0.023331238008172456
GOTERM_BP_DIRECT	GO:0030308~negative regulation of cell growth	8	2.768166089965398	0.00197973	RB1, CDKN1A, TGFB1, SMAD3, PPARG, TP53, ESR2, PML	286	120	19416	4.525874125874126	0.998035299459514	0.026051230799589615	0.023698750816415225
GOTERM_BP_DIRECT	GO:0043687~post-translational protein modification	5	1.7301038062283738	0.00205036	CCNA2, CDK2, PRKCA, PADI4, JAK2	286	37	19416	9.174069174069174	0.9984273869797727	0.02676778098281699	0.024350595037150844
GOTERM_BP_DIRECT	GO:0071677~positive regulation of mononuclear cell migration	3	1.0380622837370241	0.00208525	IL4, TGFB1, TNF	286	5	19416	40.732867132867135	0.9985911105395665	0.02676778098281699	0.024350595037150844
GOTERM_BP_DIRECT	GO:1904018~positive regulation of vasculature development	3	1.0380622837370241	0.00208525	TGFB1, CXCR4, TGFBR1	286	5	19416	40.732867132867135	0.9985911105395665	0.02676778098281699	0.024350595037150844
GOTERM_BP_DIRECT	GO:0044209~AMP salvage	3	1.0380622837370241	0.00208525	ADK, HPRT1, APRT	286	5	19416	40.732867132867135	0.9985911105395665	0.02676778098281699	0.024350595037150844
GOTERM_BP_DIRECT	GO:0032263~GMP salvage	3	1.0380622837370241	0.00208525	ADK, HPRT1, APRT	286	5	19416	40.732867132867135	0.9985911105395665	0.02676778098281699	0.024350595037150844
GOTERM_BP_DIRECT	GO:0150099~neuron-glial cell signaling	3	1.0380622837370241	0.00208525	ADRA1D, ADRA1B, ADRA1A	286	5	19416	40.732867132867135	0.9985911105395665	0.02676778098281699	0.024350595037150844
GOTERM_BP_DIRECT	GO:0038066~p38MAPK cascade	4	1.384083044982699	0.00216879	BECN1, MAP1LC3A, MAPKAPK2, MAPK14	286	18	19416	15.086247086247086	0.9989172515480607	0.027727013838710065	0.02522320718364054
GOTERM_BP_DIRECT	GO:0006955~immune response	18	6.228373702422145	0.00220512	NOTCH1, SMAD3, CXCR4, FASLG, PIK3R1, TNF, IL2, CTSS, IL4, CHIT1, FCER2, ZAP70, CD40LG, IL2RA, CTSK, CTSG, JAK2, CCR4	286	529	19416	2.309992465001917	0.9990343959078672	0.028077324015467545	0.025541883627425325
GOTERM_BP_DIRECT	GO:2001240~negative regulation of extrinsic apoptotic signaling pathway in absence of ligand	5	1.7301038062283738	0.00226546	CTNNA1, AKT1, TNF, BCL2L1, MCL1	286	38	19416	8.932646301067354	0.9992016310944796	0.028613883724113783	0.02602999088543387
GOTERM_BP_DIRECT	GO:0043408~regulation of MAPK cascade	5	1.7301038062283738	0.00226546	HRH4, KDR, REN, GRB2, CD24	286	38	19416	8.932646301067354	0.9992016310944796	0.028613883724113783	0.02602999088543387
GOTERM_BP_DIRECT	GO:0006974~DNA damage response	13	4.498269896193772	0.00232433	LYN, CDKN1A, CBL, MTOR, CCND1, MYC, CASP3, MAPKAPK2, CHEK1, CDK1, MAPK1, TP53, MCL1	286	312	19416	2.8286713286713288	0.9993368579153998	0.029240050652830543	0.026599613646342828
GOTERM_BP_DIRECT	GO:0007267~cell-cell signaling	11	3.8062283737024223	0.0023503	AR, ADRA1D, FASLG, PGR, TEK, ADRA1B, ADRA1A, S100A9, ESR2, IL2, FGFR2	286	232	19416	3.2188328912466844	0.9993889942042755	0.02944902033949317	0.02678971293840698
GOTERM_BP_DIRECT	GO:0006695~cholesterol biosynthetic process	5	1.7301038062283738	0.0024956	STK33, G6PD, HMGCR, LSS, CES1	286	39	19416	8.703604088219473	0.9996135311342311	0.031145434103688745	0.028332937033594116
GOTERM_BP_DIRECT	GO:2000811~negative regulation of anoikis	4	1.384083044982699	0.00254768	NOTCH1, SRC, BCL2L1, MCL1	286	19	19416	14.292234081707766	0.9996720562850645	0.031298611857488376	0.02847228251964205
GOTERM_BP_DIRECT	GO:0046889~positive regulation of lipid biosynthetic process	4	1.384083044982699	0.00254768	NR1H3, AKT1, PPARA, MTOR	286	19	19416	14.292234081707766	0.9996720562850645	0.031298611857488376	0.02847228251964205
GOTERM_BP_DIRECT	GO:0042730~fibrinolysis	4	1.384083044982699	0.00254768	PLAU, FGG, GP1BA, F2	286	19	19416	14.292234081707766	0.9996720562850645	0.031298611857488376	0.02847228251964205
GOTERM_BP_DIRECT	GO:0031396~regulation of protein ubiquitination	4	1.384083044982699	0.00254768	HSP90AA1, HSP90AB1, CTNNB1, TGFBR1	286	19	19416	14.292234081707766	0.9996720562850645	0.031298611857488376	0.02847228251964205
GOTERM_BP_DIRECT	GO:0048144~fibroblast proliferation	5	1.7301038062283738	0.0027413	CDKN1A, CDK1, HRAS, ESR1, TP53	286	40	19416	8.486013986013987	0.9998219106886304	0.03328720788555986	0.030281304216402787
GOTERM_BP_DIRECT	GO:2000117~negative regulation of cysteine-type endopeptidase activity	5	1.7301038062283738	0.0027413	SRC, DPEP1, AKT1, MMP9, CD44	286	40	19416	8.486013986013987	0.9998219106886304	0.03328720788555986	0.030281304216402787
GOTERM_BP_DIRECT	GO:1900182~positive regulation of protein localization to nucleus	5	1.7301038062283738	0.0027413	TGFB1, SRC, CDK1, AKT1, F2	286	40	19416	8.486013986013987	0.9998219106886304	0.03328720788555986	0.030281304216402787
GOTERM_BP_DIRECT	GO:0032731~positive regulation of interleukin-1 beta production	6	2.0761245674740483	0.00283304	SMAD3, IFNG, CASP1, JAK2, TNF, RELA	286	66	19416	6.1716465352829	0.9998666547964181	0.03426893955146177	0.031174383483857593
GOTERM_BP_DIRECT	GO:0045780~positive regulation of bone resorption	4	1.384083044982699	0.00296498	SYK, SRC, PRKCA, EGFR	286	20	19416	13.577622377622378	0.9999120481868506	0.03572747144317972	0.03250120693129958
GOTERM_BP_DIRECT	GO:0000077~DNA damage checkpoint signaling	5	1.7301038062283738	0.00300307	LYN, CHEK1, DOT1L, E2F1, MAPK14	286	41	19416	8.279038035135597	0.9999220055890304	0.03604833369003748	0.03279309465411677
GOTERM_BP_DIRECT	GO:0030216~keratinocyte differentiation	6	2.0761245674740483	0.00302546	CDKN1A, MAP2K1, NOTCH1, CASP3, AKR1C3, TGM3	286	67	19416	6.079532407890617	0.9999273237197301	0.0361789834987104	0.03291194651504306
GOTERM_BP_DIRECT	GO:0042742~defense response to bacterium	9	3.1141868512110724	0.00309594	CASP7, SYK, PLA2G2A, CASP1, NR1H4, LCN2, LYZ, MPO, S100A9	286	165	19416	3.7029879211697394	0.9999418124270198	0.0362152520597634	0.032944939950074116
GOTERM_BP_DIRECT	GO:0051712~positive regulation of killing of cells of another organism	3	1.0380622837370241	0.00309758	FCER2, SYK, IFNG	286	6	19416	33.94405594405595	0.999942113260133	0.0362152520597634	0.032944939950074116
GOTERM_BP_DIRECT	GO:0002068~glandular epithelial cell development	3	1.0380622837370241	0.00309758	RARG, RARA, RARB	286	6	19416	33.94405594405595	0.999942113260133	0.0362152520597634	0.032944939950074116
GOTERM_BP_DIRECT	GO:0090402~oncogene-induced cell senescence	3	1.0380622837370241	0.00309758	CDKN1A, HRAS, PML	286	6	19416	33.94405594405595	0.999942113260133	0.0362152520597634	0.032944939950074116
GOTERM_BP_DIRECT	GO:0070564~positive regulation of vitamin D receptor signaling pathway	3	1.0380622837370241	0.00309758	RXRB, RXRA, VDR	286	6	19416	33.94405594405595	0.999942113260133	0.0362152520597634	0.032944939950074116
GOTERM_BP_DIRECT	GO:2001233~regulation of apoptotic signaling pathway	3	1.0380622837370241	0.00309758	PPIA, BCL2L1, MCL1	286	6	19416	33.94405594405595	0.999942113260133	0.0362152520597634	0.032944939950074116
GOTERM_BP_DIRECT	GO:0001819~positive regulation of cytokine production	6	2.0761245674740483	0.00322713	ITK, IFNG, SRC, MIF, TNF, ADRA2A	286	68	19416	5.990127519539285	0.9999615342359829	0.03759011120900142	0.034195646476614654
GOTERM_BP_DIRECT	GO:0017148~negative regulation of translation	7	2.422145328719723	0.0034011	DHFR, DAPK1, SHMT1, RARA, ANG, TYMS, EIF4E	286	99	19416	4.800169527442255	0.999977783561584	0.03927707621524277	0.03573027505621925
GOTERM_BP_DIRECT	GO:0032930~positive regulation of superoxide anion generation	4	1.384083044982699	0.00342191	TGFB1, SYK, GSTP1, EGFR	286	21	19416	12.931068931068932	0.999979196185028	0.03927707621524277	0.03573027505621925
GOTERM_BP_DIRECT	GO:0060252~positive regulation of glial cell proliferation	4	1.384083044982699	0.00342191	LYN, PPP1CC, TNF, EGFR	286	21	19416	12.931068931068932	0.999979196185028	0.03927707621524277	0.03573027505621925
GOTERM_BP_DIRECT	GO:0009416~response to light stimulus	4	1.384083044982699	0.00342191	MAPK10, MAPK8, FECH, FOS	286	21	19416	12.931068931068932	0.999979196185028	0.03927707621524277	0.03573027505621925
GOTERM_BP_DIRECT	GO:0070301~cellular response to hydrogen peroxide	6	2.0761245674740483	0.00343831	BECN1, MAP1LC3A, SRC, MDM2, CDK1, RELA	286	69	19416	5.903314077227121	0.9999802450944744	0.03932173079360099	0.03577089723386087
GOTERM_BP_DIRECT	GO:0046427~positive regulation of receptor signaling pathway via JAK-STAT	5	1.7301038062283738	0.00357682	NOTCH1, ERBB4, F2, JAK2, TNF	286	43	19416	7.893966498617662	0.999987240985214	0.04075763175732697	0.03707713337288154
GOTERM_BP_DIRECT	GO:0007623~circadian rhythm	6	2.0761245674740483	0.00365923	GSK3B, F7, TPH1, TYMS, TNF, EGFR	286	70	19416	5.818981018981019	0.9999901633595568	0.04139672323387623	0.03765851356824162
GOTERM_BP_DIRECT	GO:0050679~positive regulation of epithelial cell proliferation	6	2.0761245674740483	0.00365923	TGFB1, NOTCH1, MYC, HRAS, EGFR, FGFR2	286	70	19416	5.818981018981019	0.9999901633595568	0.04139672323387623	0.03765851356824162
GOTERM_BP_DIRECT	GO:0016525~negative regulation of angiogenesis	8	2.768166089965398	0.00367568	ROCK2, STAT1, CTNNB1, FASLG, PPARG, TEK, RELA, PML	286	134	19416	4.053021605260411	0.9999906611338084	0.041433792087556987	0.03769223502782211
GOTERM_BP_DIRECT	GO:0030182~neuron differentiation	9	3.1141868512110724	0.00371306	PPP1CC, MAP2K1, CCND1, HDAC1, CASP3, FOS, PPIA, MET, EIF4E	286	170	19416	3.5940765117235705	0.9999917004319169	0.04170561965042833	0.0379395159999604
GOTERM_BP_DIRECT	GO:0006355~regulation of DNA-templated transcription	26	8.996539792387544	0.0039169	RB1, NOTCH1, CRABP2, NR1I2, RORA, AHR, NR3C1, RELA, MTA1, MYC, E2F1, WDR5, ESRRA, SMAD3, INSR, NR1H4, ESRRG, ESR1, TGFBR1, ESR2, PML, SMAD7, RARB, PRKCQ, PGR, TP53	286	957	19416	1.8444001139925905	0.999995639078748	0.04325313037534914	0.03934728330806801
GOTERM_BP_DIRECT	GO:0046677~response to antibiotic	4	1.384083044982699	0.0039196	HSP90AA1, MDM2, JAK2, TP53	286	22	19416	12.343293070565798	0.9999956761493779	0.04325313037534914	0.03934728330806801
GOTERM_BP_DIRECT	GO:0006977~DNA damage response, signal transduction by p53 class mediator resulting in cell cycle arrest	4	1.384083044982699	0.0039196	CDKN1A, MDM2, TP53, PML	286	22	19416	12.343293070565798	0.9999956761493779	0.04325313037534914	0.03934728330806801
GOTERM_BP_DIRECT	GO:0006939~smooth muscle contraction	4	1.384083044982699	0.0039196	ROCK2, TBXA2R, FKBP1B, ADRA1A	286	22	19416	12.343293070565798	0.9999956761493779	0.04325313037534914	0.03934728330806801
GOTERM_BP_DIRECT	GO:2000010~positive regulation of protein localization to cell surface	4	1.384083044982699	0.0039196	HSP90AB1, ERBB4, AKT1, TNF	286	22	19416	12.343293070565798	0.9999956761493779	0.04325313037534914	0.03934728330806801
GOTERM_BP_DIRECT	GO:0006629~lipid metabolic process	11	3.8062283737024223	0.00400793	G6PD, FABP6, GSTA3, NR1H2, TTPA, DPEP1, NR1H3, PPARG, LTA4H, ACP3, BCAT2	286	250	19416	2.9870769230769234	0.9999967285521287	0.04407325279698577	0.04009334698002425
GOTERM_BP_DIRECT	GO:0032735~positive regulation of interleukin-12 production	5	1.7301038062283738	0.00422076	CD40LG, SYK, IFNG, MAPK14, RELA	286	45	19416	7.543123543123544	0.9999983295012548	0.04609130357934262	0.041929163605882114
GOTERM_BP_DIRECT	GO:0046627~negative regulation of insulin receptor signaling pathway	5	1.7301038062283738	0.00422076	PTPN1, TSC2, BLVRB, PRKCQ, RELA	286	45	19416	7.543123543123544	0.9999983295012548	0.04609130357934262	0.041929163605882114
GOTERM_BP_DIRECT	GO:0032376~positive regulation of cholesterol transport	3	1.0380622837370241	0.00429468	NR1H2, NR1H3, PPARG	286	7	19416	29.094905094905098	0.9999986773077245	0.04641496365385479	0.042223596506734046
GOTERM_BP_DIRECT	GO:0060440~trachea formation	3	1.0380622837370241	0.00429468	MAP2K1, MAPK1, CTNNB1	286	7	19416	29.094905094905098	0.9999986773077245	0.04641496365385479	0.042223596506734046
GOTERM_BP_DIRECT	GO:0006166~purine ribonucleoside salvage	3	1.0380622837370241	0.00429468	ADK, HPRT1, APRT	286	7	19416	29.094905094905098	0.9999986773077245	0.04641496365385479	0.042223596506734046
GOTERM_BP_DIRECT	GO:0043124~negative regulation of canonical NF-kappaB signal transduction	6	2.0761245674740483	0.00438299	STAT1, HDAC1, GSTP1, NR1H4, RORA, ESR1	286	73	19416	5.579844812721525	0.9999989992773591	0.04704604437534494	0.04279768933477325
GOTERM_BP_DIRECT	GO:0001938~positive regulation of endothelial cell proliferation	6	2.0761245674740483	0.00438299	KDR, AKT1, PRKCA, ANG, TEK, TGFBR1	286	73	19416	5.579844812721525	0.9999989992773591	0.04704604437534494	0.04279768933477325
GOTERM_BP_DIRECT	GO:0071404~cellular response to low-density lipoprotein particle stimulus	4	1.384083044982699	0.00445909	TGFB1, SYK, PPARG, CES1	286	23	19416	11.806628154454241	0.9999992131377868	0.04721835885448707	0.042954443460314
GOTERM_BP_DIRECT	GO:0010613~positive regulation of cardiac muscle hypertrophy	4	1.384083044982699	0.00445909	BECN1, ROCK2, PRKCA, ADRA1A	286	23	19416	11.806628154454241	0.9999992131377868	0.04721835885448707	0.042954443460314
GOTERM_BP_DIRECT	GO:0042178~xenobiotic catabolic process	4	1.384083044982699	0.00445909	CYP2C9, GSTM2, GSTM1, NR1I2	286	23	19416	11.806628154454241	0.9999992131377868	0.04721835885448707	0.042954443460314
GOTERM_BP_DIRECT	GO:0032331~negative regulation of chondrocyte differentiation	4	1.384083044982699	0.00445909	RARG, RARB, CTNNB1, TGFBR1	286	23	19416	11.806628154454241	0.9999992131377868	0.04721835885448707	0.042954443460314
GOTERM_BP_DIRECT	GO:0032956~regulation of actin cytoskeleton organization	7	2.422145328719723	0.00454267	HCK, TGFB1, ROCK2, RAC1, HRAS, RND3, MTOR	286	105	19416	4.525874125874126	0.9999993957374042	0.0479419746197004	0.04361271522637928
GOTERM_BP_DIRECT	GO:0043434~response to peptide hormone	5	1.7301038062283738	0.00457024	STAT1, REG1A, BRAF, LTA4H, TEK	286	46	19416	7.379142596533901	0.9999994461422221	0.048071613694053626	0.04373064762438392
GOTERM_BP_DIRECT	GO:0032526~response to retinoic acid	5	1.7301038062283738	0.00493868	RXRB, RARG, RBP4, RXRA, RARA	286	47	19416	7.222139562565094	0.99999982711441	0.05143097634108489	0.04678665288134941
GOTERM_BP_DIRECT	GO:0030890~positive regulation of B cell proliferation	5	1.7301038062283738	0.00493868	IL4, CDKN1A, BTK, MIF, IL2	286	47	19416	7.222139562565094	0.99999982711441	0.05143097634108489	0.04678665288134941
GOTERM_BP_DIRECT	GO:0048286~lung alveolus development	5	1.7301038062283738	0.00493868	MMP12, TGFB1, KDR, PGR, FGFR2	286	47	19416	7.222139562565094	0.99999982711441	0.05143097634108489	0.04678665288134941
GOTERM_BP_DIRECT	GO:0045821~positive regulation of glycolytic process	4	1.384083044982699	0.00504138	IFNG, SRC, INSR, MTOR	286	24	19416	11.314685314685315	0.9999998750351048	0.051814157816614255	0.04713523227768947
GOTERM_BP_DIRECT	GO:2000378~negative regulation of reactive oxygen species metabolic process	4	1.384083044982699	0.00504138	BECN1, G6PD, MMP3, TP53	286	24	19416	11.314685314685315	0.9999998750351048	0.051814157816614255	0.04713523227768947
GOTERM_BP_DIRECT	GO:0055117~regulation of cardiac muscle contraction	4	1.384083044982699	0.00504138	ADRA1B, PRKACA, ADRA1A, SMAD7	286	24	19416	11.314685314685315	0.9999998750351048	0.051814157816614255	0.04713523227768947
GOTERM_BP_DIRECT	GO:0007492~endoderm development	4	1.384083044982699	0.00504138	TGFB1, NOTCH1, SMAD3, HDAC1	286	24	19416	11.314685314685315	0.9999998750351048	0.051814157816614255	0.04713523227768947
GOTERM_BP_DIRECT	GO:0071260~cellular response to mechanical stimulus	6	2.0761245674740483	0.00520335	MAPK8, TGFB1, CHEK1, CASP1, EGFR, NFKB1	286	76	19416	5.359587780640413	0.9999999251100022	0.05330463223755581	0.04849111377794823
GOTERM_BP_DIRECT	GO:0050714~positive regulation of protein secretion	5	1.7301038062283738	0.00532653	ACHE, TGFB1, FGG, ANG, PPIA	286	48	19416	7.0716783216783226	0.9999999492685316	0.05438943338978802	0.049477955144096517
GOTERM_BP_DIRECT	GO:0071353~cellular response to interleukin-4	4	1.384083044982699	0.00566736	ALAD, HSP90AB1, CDK4, PML	286	25	19416	10.862097902097902	0.9999999827342156	0.054877038120700494	0.04992152816003947
GOTERM_BP_DIRECT	GO:0042327~positive regulation of phosphorylation	4	1.384083044982699	0.00566736	AR, ANG, MIF, EGFR	286	25	19416	10.862097902097902	0.9999999827342156	0.054877038120700494	0.04992152816003947
GOTERM_BP_DIRECT	GO:0043153~entrainment of circadian clock by photoperiod	4	1.384083044982699	0.00566736	PPP1CC, MTA1, TP53, PML	286	25	19416	10.862097902097902	0.9999999827342156	0.054877038120700494	0.04992152816003947
GOTERM_BP_DIRECT	GO:0046686~response to cadmium ion	4	1.384083044982699	0.00566736	ALAD, GPI, DTYMK, CDK1	286	25	19416	10.862097902097902	0.9999999827342156	0.054877038120700494	0.04992152816003947
GOTERM_BP_DIRECT	GO:0055010~ventricular cardiac muscle tissue morphogenesis	4	1.384083044982699	0.00566736	FKBP1A, TGFB1, FGFR2, SMAD7	286	25	19416	10.862097902097902	0.9999999827342156	0.054877038120700494	0.04992152816003947
GOTERM_BP_DIRECT	GO:0002674~negative regulation of acute inflammatory response	3	1.0380622837370241	0.00567092	IL4, GSTP1, PPARG	286	8	19416	25.45804195804196	0.9999999829275522	0.054877038120700494	0.04992152816003947
GOTERM_BP_DIRECT	GO:2000272~negative regulation of signaling receptor activity	3	1.0380622837370241	0.00567092	PPARG, PPARA, TNF	286	8	19416	25.45804195804196	0.9999999829275522	0.054877038120700494	0.04992152816003947
GOTERM_BP_DIRECT	GO:0033197~response to vitamin E	3	1.0380622837370241	0.00567092	ALAD, BECN1, FKBP1B	286	8	19416	25.45804195804196	0.9999999829275522	0.054877038120700494	0.04992152816003947
GOTERM_BP_DIRECT	GO:0051122~hepoxilin biosynthetic process	3	1.0380622837370241	0.00567092	GSTM2, GSTM1, GSTP1	286	8	19416	25.45804195804196	0.9999999829275522	0.054877038120700494	0.04992152816003947
GOTERM_BP_DIRECT	GO:0060336~negative regulation of type II interferon-mediated signaling pathway	3	1.0380622837370241	0.00567092	NR1H2, NR1H3, PPARG	286	8	19416	25.45804195804196	0.9999999829275522	0.054877038120700494	0.04992152816003947
GOTERM_BP_DIRECT	GO:0010742~macrophage derived foam cell differentiation	3	1.0380622837370241	0.00567092	TGFB1, STAT1, PPARG	286	8	19416	25.45804195804196	0.9999999829275522	0.054877038120700494	0.04992152816003947
GOTERM_BP_DIRECT	GO:0002003~angiotensin maturation	3	1.0380622837370241	0.00567092	CMA1, REN, CTSG	286	8	19416	25.45804195804196	0.9999999829275522	0.054877038120700494	0.04992152816003947
GOTERM_BP_DIRECT	GO:0003417~growth plate cartilage development	3	1.0380622837370241	0.00567092	MMP13, RARA, RARB	286	8	19416	25.45804195804196	0.9999999829275522	0.054877038120700494	0.04992152816003947
GOTERM_BP_DIRECT	GO:0038110~interleukin-2-mediated signaling pathway	3	1.0380622837370241	0.00567092	IL2RA, JAK3, IL2	286	8	19416	25.45804195804196	0.9999999829275522	0.054877038120700494	0.04992152816003947
GOTERM_BP_DIRECT	GO:0060740~prostate gland epithelium morphogenesis	3	1.0380622837370241	0.00567092	AR, RARG, NOTCH1	286	8	19416	25.45804195804196	0.9999999829275522	0.054877038120700494	0.04992152816003947
GOTERM_BP_DIRECT	GO:2000641~regulation of early endosome to late endosome transport	3	1.0380622837370241	0.00567092	MAP2K1, SRC, MAPK1	286	8	19416	25.45804195804196	0.9999999829275522	0.054877038120700494	0.04992152816003947
GOTERM_BP_DIRECT	GO:0060509~type I pneumocyte differentiation	3	1.0380622837370241	0.00567092	THRB, THRA, LTA4H	286	8	19416	25.45804195804196	0.9999999829275522	0.054877038120700494	0.04992152816003947
GOTERM_BP_DIRECT	GO:0048538~thymus development	5	1.7301038062283738	0.00573424	MAP2K1, MAPK1, CTNNB1, BRAF, TGFBR1	286	49	19416	6.927358355929785	0.9999999860262186	0.05531956556703933	0.050324094463370286
GOTERM_BP_DIRECT	GO:0001701~in utero embryonic development	10	3.4602076124567476	0.00585827	GPI, AR, CDKN1A, NOTCH1, SMAD3, CTNNB1, TP53, TGFBR1, FGFR2, BCL2L1	286	223	19416	3.0443099501395467	0.9999999905612933	0.0563433271308963	0.051255408242128556
GOTERM_BP_DIRECT	GO:0043536~positive regulation of blood vessel endothelial cell migration	5	1.7301038062283738	0.00616223	TGFB1, PDPK1, KDR, AKT1, PRKCA	286	50	19416	6.788811188811189	0.9999999963922329	0.05890643659210101	0.05358706362162194
GOTERM_BP_DIRECT	GO:0051384~response to glucocorticoid	5	1.7301038062283738	0.00616223	ALAD, BCHE, CASP3, TYMS, TNF	286	50	19416	6.788811188811189	0.9999999963922329	0.05890643659210101	0.05358706362162194
GOTERM_BP_DIRECT	GO:0007155~cell adhesion	17	5.88235294117647	0.00670187	ACHE, SRC, PRKCA, GP1BA, ITGAL, SELE, RND3, IL2, DPP4, HCK, CTNNA1, CTNNB1, RAC1, CD24, JAK2, CD44, EPHB4	286	543	19416	2.1254105011011086	0.9999999993462662	0.0638708323949039	0.05810316422315424
GOTERM_BP_DIRECT	GO:0032753~positive regulation of interleukin-4 production	4	1.384083044982699	0.00705371	CD40LG, SYK, RARA, PRKCQ	286	27	19416	10.057498057498057	0.9999999997854582	0.06640209631589998	0.060405849780537306
GOTERM_BP_DIRECT	GO:0051894~positive regulation of focal adhesion assembly	4	1.384083044982699	0.00705371	SMAD3, KDR, TEK, RAC1	286	27	19416	10.057498057498057	0.9999999997854582	0.06640209631589998	0.060405849780537306
GOTERM_BP_DIRECT	GO:0034446~substrate adhesion-dependent cell spreading	5	1.7301038062283738	0.00708077	SRC, BRAF, TEK, RAC1, PIK3R1	286	52	19416	6.527703066164605	0.9999999998030817	0.06640209631589998	0.060405849780537306
GOTERM_BP_DIRECT	GO:0051603~proteolysis involved in protein catabolic process	5	1.7301038062283738	0.00708077	CTSK, MDM2, CTSF, CTSS, CTSB	286	52	19416	6.527703066164605	0.9999999998030817	0.06640209631589998	0.060405849780537306
GOTERM_BP_DIRECT	GO:0070371~ERK1 and ERK2 cascade	5	1.7301038062283738	0.00708077	MAP2K1, MYC, CDK1, MAPK1, BRAF	286	52	19416	6.527703066164605	0.9999999998030817	0.06640209631589998	0.060405849780537306
GOTERM_BP_DIRECT	GO:0051593~response to folic acid	3	1.0380622837370241	0.00722083	BCHE, CBS, TYMS	286	9	19416	22.62937062937063	0.9999999998736423	0.06640209631589998	0.060405849780537306
GOTERM_BP_DIRECT	GO:0070168~negative regulation of biomineral tissue development	3	1.0380622837370241	0.00722083	TGFB1, NOTCH1, ROCK2	286	9	19416	22.62937062937063	0.9999999998736423	0.06640209631589998	0.060405849780537306
GOTERM_BP_DIRECT	GO:0032872~regulation of stress-activated MAPK cascade	3	1.0380622837370241	0.00722083	MAP2K1, GSTP1, MAPK1	286	9	19416	22.62937062937063	0.9999999998736423	0.06640209631589998	0.060405849780537306
GOTERM_BP_DIRECT	GO:0032873~negative regulation of stress-activated MAPK cascade	3	1.0380622837370241	0.00722083	MYC, GSTP1, PPIA	286	9	19416	22.62937062937063	0.9999999998736423	0.06640209631589998	0.060405849780537306
GOTERM_BP_DIRECT	GO:0009651~response to salt stress	3	1.0380622837370241	0.00722083	HSP90AA1, TNF, TP53	286	9	19416	22.62937062937063	0.9999999998736423	0.06640209631589998	0.060405849780537306
GOTERM_BP_DIRECT	GO:0060253~negative regulation of glial cell proliferation	3	1.0380622837370241	0.00722083	RB1, NOTCH1, TP53	286	9	19416	22.62937062937063	0.9999999998736423	0.06640209631589998	0.060405849780537306
GOTERM_BP_DIRECT	GO:0071316~cellular response to nicotine	3	1.0380622837370241	0.00722083	TNF, RELA, NFKB1	286	9	19416	22.62937062937063	0.9999999998736423	0.06640209631589998	0.060405849780537306
GOTERM_BP_DIRECT	GO:0035116~embryonic hindlimb morphogenesis	4	1.384083044982699	0.00781556	RARG, NOTCH1, RARB, CTNNB1	286	28	19416	9.698301698301698	0.9999999999808072	0.07145329506745897	0.06500091484515108
GOTERM_BP_DIRECT	GO:0010332~response to gamma radiation	4	1.384083044982699	0.00781556	MYC, CBL, TP53, PML	286	28	19416	9.698301698301698	0.9999999999808072	0.07145329506745897	0.06500091484515108
GOTERM_BP_DIRECT	GO:0009267~cellular response to starvation	6	2.0761245674740483	0.00791258	MAP1LC3A, AKR1C3, TSC2, PPARA, ATG7, MTOR	286	84	19416	4.84915084915085	0.9999999999858886	0.07213061136249971	0.06561706807889083
GOTERM_BP_DIRECT	GO:0043524~negative regulation of neuron apoptotic process	8	2.768166089965398	0.00804387	GPI, CCND1, BDNF, KDR, BRAF, JAK2, HRAS, BCL2L1	286	155	19416	3.5039025490638394	0.9999999999906931	0.07311552111229595	0.06651303844269593
GOTERM_BP_DIRECT	GO:0007187~G protein-coupled receptor signaling pathway, coupled to cyclic nucleotide second messenger	5	1.7301038062283738	0.00808541	MC3R, ADRB3, CHRM4, MC5R, HRH4	286	54	19416	6.285936285936287	0.9999999999918417	0.07328135296709781	0.06666389533827245
GOTERM_BP_DIRECT	GO:0002639~positive regulation of immunoglobulin production	4	1.384083044982699	0.00862408	GPI, RBP4, BTK, IL2	286	29	19416	9.363877501808537	0.9999999999985221	0.07771558349545452	0.07069770568537212
GOTERM_BP_DIRECT	GO:0045453~bone resorption	4	1.384083044982699	0.00862408	SRC, CTSK, CTNNB1, RAC1	286	29	19416	9.363877501808537	0.9999999999985221	0.07771558349545452	0.07069770568537212
GOTERM_BP_DIRECT	GO:2000320~negative regulation of T-helper 17 cell differentiation	3	1.0380622837370241	0.00893906	IL4, IL2, SMAD7	286	10	19416	20.366433566433567	0.999999999999456	0.07941621413125967	0.0722447658599472
GOTERM_BP_DIRECT	GO:0070723~response to cholesterol	3	1.0380622837370241	0.00893906	F7, TGFB1, TGFBR1	286	10	19416	20.366433566433567	0.999999999999456	0.07941621413125967	0.0722447658599472
GOTERM_BP_DIRECT	GO:0035357~peroxisome proliferator activated receptor signaling pathway	3	1.0380622837370241	0.00893906	RXRA, PPARG, PPARA	286	10	19416	20.366433566433567	0.999999999999456	0.07941621413125967	0.0722447658599472
GOTERM_BP_DIRECT	GO:0035999~tetrahydrofolate interconversion	3	1.0380622837370241	0.00893906	MTHFD1, SHMT1, TYMS	286	10	19416	20.366433566433567	0.999999999999456	0.07941621413125967	0.0722447658599472
GOTERM_BP_DIRECT	GO:0097067~cellular response to thyroid hormone stimulus	3	1.0380622837370241	0.00893906	THRB, CTSS, CTSB	286	10	19416	20.366433566433567	0.999999999999456	0.07941621413125967	0.0722447658599472
GOTERM_BP_DIRECT	GO:0051607~defense response to virus	10	3.4602076124567476	0.00901587	HERC5, BECN1, IFNG, STAT1, CASP1, RNASE2, SKP2, ATG7, RELA, BCL2L1	286	239	19416	2.840506773561167	0.9999999999995737	0.07987295180189043	0.07266025917494708
GOTERM_BP_DIRECT	GO:0031623~receptor internalization	5	1.7301038062283738	0.00917927	ACHE, SYK, INSR, GRB2, RAB5A	286	56	19416	6.061438561438562	0.9999999999997462	0.08086502481963473	0.07356274594879966
GOTERM_BP_DIRECT	GO:0010718~positive regulation of epithelial to mesenchymal transition	5	1.7301038062283738	0.00917927	TGFB1, SMAD3, CTNNB1, TGFBR1, MTOR	286	56	19416	6.061438561438562	0.9999999999997462	0.08086502481963473	0.07356274594879966
GOTERM_BP_DIRECT	GO:0010592~positive regulation of lamellipodium assembly	4	1.384083044982699	0.00947986	HSP90AA1, RAC1, PIK3R1, MTOR	286	30	19416	9.051748251748252	0.9999999999999023	0.08304783484550458	0.0755484437179614
GOTERM_BP_DIRECT	GO:0001774~microglial cell activation	4	1.384083044982699	0.00947986	IL4, IFNG, JAK2, TNF	286	30	19416	9.051748251748252	0.9999999999999023	0.08304783484550458	0.0755484437179614
GOTERM_BP_DIRECT	GO:0030218~erythrocyte differentiation	5	1.7301038062283738	0.00976058	LYN, FECH, THRA, CASP3, JAK2	286	57	19416	5.955097534044903	0.9999999999999599	0.08503330325696411	0.07735462022835432
GOTERM_BP_DIRECT	GO:0071363~cellular response to growth factor stimulus	5	1.7301038062283738	0.00976058	DTYMK, INSR, MDM2, CTNNB1, TGFBR1	286	57	19416	5.955097534044903	0.9999999999999599	0.08503330325696411	0.07735462022835432
GOTERM_BP_DIRECT	GO:0009612~response to mechanical stimulus	5	1.7301038062283738	0.0103653	MAPK8, STAT1, SRC, PPARG, MPO	286	58	19416	5.8524234386303355	0.9999999999999941	0.0897140230687448	0.08161266136714748
GOTERM_BP_DIRECT	GO:0030155~regulation of cell adhesion	5	1.7301038062283738	0.0103653	PLAU, ROCK2, CXCR4, JAK2, PML	286	58	19416	5.8524234386303355	0.9999999999999941	0.0897140230687448	0.08161266136714748
GOTERM_BP_DIRECT	GO:0048010~vascular endothelial growth factor receptor signaling pathway	4	1.384083044982699	0.0103834	SRC, MAPKAPK2, KDR, MAPK14	286	31	19416	8.759756372659599	0.9999999999999944	0.0897140230687448	0.08161266136714748
GOTERM_BP_DIRECT	GO:0044346~fibroblast apoptotic process	3	1.0380622837370241	0.0108204	CASP7, MYC, CASP3	286	11	19416	18.514939605848696	0.9999999999999987	0.09147856658959475	0.08321786296115438
GOTERM_BP_DIRECT	GO:0031639~plasminogen activation	3	1.0380622837370241	0.0108204	PLAU, F11, FGG	286	11	19416	18.514939605848696	0.9999999999999987	0.09147856658959475	0.08321786296115438
GOTERM_BP_DIRECT	GO:0043304~regulation of mast cell degranulation	3	1.0380622837370241	0.0108204	LYN, PDPK1, RAC1	286	11	19416	18.514939605848696	0.9999999999999987	0.09147856658959475	0.08321786296115438
GOTERM_BP_DIRECT	GO:0071492~cellular response to UV-A	3	1.0380622837370241	0.0108204	MME, MMP3, MMP9	286	11	19416	18.514939605848696	0.9999999999999987	0.09147856658959475	0.08321786296115438
GOTERM_BP_DIRECT	GO:0051239~regulation of multicellular organismal process	3	1.0380622837370241	0.0108204	JAK2, TNF, TGFBR1	286	11	19416	18.514939605848696	0.9999999999999987	0.09147856658959475	0.08321786296115438
GOTERM_BP_DIRECT	GO:1901203~positive regulation of extracellular matrix assembly	3	1.0380622837370241	0.0108204	TGFB1, SMAD3, TGFBR1	286	11	19416	18.514939605848696	0.9999999999999987	0.09147856658959475	0.08321786296115438
GOTERM_BP_DIRECT	GO:1900222~negative regulation of amyloid-beta clearance	3	1.0380622837370241	0.0108204	IFNG, HMGCR, TNF	286	11	19416	18.514939605848696	0.9999999999999987	0.09147856658959475	0.08321786296115438
GOTERM_BP_DIRECT	GO:2000273~positive regulation of signaling receptor activity	3	1.0380622837370241	0.0108204	IFNG, HDAC1, JAK2	286	11	19416	18.514939605848696	0.9999999999999987	0.09147856658959475	0.08321786296115438
GOTERM_BP_DIRECT	GO:0045599~negative regulation of fat cell differentiation	5	1.7301038062283738	0.0109937	TGFB1, SMAD3, E2F1, RORA, TNF	286	59	19416	5.753229821026432	0.9999999999999992	0.09244698578307285	0.08409883189995912
GOTERM_BP_DIRECT	GO:0032024~positive regulation of insulin secretion	5	1.7301038062283738	0.0109937	RBP4, PRKCA, F2, JAK2, PRKACA	286	59	19416	5.753229821026432	0.9999999999999992	0.09244698578307285	0.08409883189995912
GOTERM_BP_DIRECT	GO:0007200~phospholipase C-activating G protein-coupled receptor signaling pathway	7	2.422145328719723	0.0111935	MC3R, AVPR1B, ADRA1D, ADRA1B, SELE, ESR1, ADRA1A	286	127	19416	3.7418644347778205	0.9999999999999996	0.09387620532745772	0.08539898996561417
GOTERM_BP_DIRECT	GO:0007159~leukocyte cell-cell adhesion	4	1.384083044982699	0.0113353	CD40LG, SYK, ITGAL, SELE	286	32	19416	8.486013986013987	0.9999999999999998	0.09431065334159988	0.08579420642617401
GOTERM_BP_DIRECT	GO:0045740~positive regulation of DNA replication	4	1.384083044982699	0.0113353	CDKN1A, CDK2, CDK1, EGFR	286	32	19416	8.486013986013987	0.9999999999999998	0.09431065334159988	0.08579420642617401
GOTERM_BP_DIRECT	GO:0032206~positive regulation of telomere maintenance	4	1.384083044982699	0.0113353	MYC, MAPK1, PRKCQ, PML	286	32	19416	8.486013986013987	0.9999999999999998	0.09431065334159988	0.08579420642617401
GOTERM_BP_DIRECT	GO:0034605~cellular response to heat	5	1.7301038062283738	0.0116462	LYN, CDKN1A, HSP90AA1, HSP90AB1, PRKACA	286	60	19416	5.6573426573426575	0.9999999999999999	0.09638739055612681	0.08768340997808546
GOTERM_BP_DIRECT	GO:0045597~positive regulation of cell differentiation	5	1.7301038062283738	0.0116462	GSK3B, AR, HSP90AB1, CTNNB1, JAK2	286	60	19416	5.6573426573426575	0.9999999999999999	0.09638739055612681	0.08768340997808546
GOTERM_BP_DIRECT	GO:0006914~autophagy	8	2.768166089965398	0.0118735	LYN, BECN1, STK33, PIK3C3, ATG7, TP53, S100A9, SQSTM1	286	167	19416	3.2521251203885932	1	0.09801113859579931	0.08916053021385749
GOTERM_BP_DIRECT	GO:0048469~cell maturation	4	1.384083044982699	0.0123358	BTK, CTNNB1, REN, PPARG	286	33	19416	8.228862047043865	1	0.10156037789533152	0.09238926586917123
GOTERM_BP_DIRECT	GO:0030512~negative regulation of transforming growth factor beta receptor signaling pathway	7	2.422145328719723	0.0124561	FKBP1A, PDPK1, HDAC1, PPARG, PPARA, TP53, SMAD7	286	130	19416	3.6555137170521785	1	0.10228340578049375	0.09304700284196903
GOTERM_BP_DIRECT	GO:0071493~cellular response to UV-B	3	1.0380622837370241	0.0128596	CDKN1A, MME, MAPK14	286	12	19416	16.972027972027973	1	0.1037011933923661	0.09433676130224464
GOTERM_BP_DIRECT	GO:0010389~regulation of G2/M transition of mitotic cell cycle	3	1.0380622837370241	0.0128596	CDKN1A, CDK4, CDK2	286	12	19416	16.972027972027973	1	0.1037011933923661	0.09433676130224464
GOTERM_BP_DIRECT	GO:0007406~negative regulation of neuroblast proliferation	3	1.0380622837370241	0.0128596	TGFB1, CTNNA1, TP53	286	12	19416	16.972027972027973	1	0.1037011933923661	0.09433676130224464
GOTERM_BP_DIRECT	GO:0010659~cardiac muscle cell apoptotic process	3	1.0380622837370241	0.0128596	HSP90AA1, APAF1, TP53	286	12	19416	16.972027972027973	1	0.1037011933923661	0.09433676130224464
GOTERM_BP_DIRECT	GO:2000343~positive regulation of chemokine (C-X-C motif) ligand 2 production	3	1.0380622837370241	0.0128596	TGFB1, MIF, TNF	286	12	19416	16.972027972027973	1	0.1037011933923661	0.09433676130224464
GOTERM_BP_DIRECT	GO:0006995~cellular response to nitrogen starvation	3	1.0380622837370241	0.0128596	BECN1, MAP1LC3A, ATG7	286	12	19416	16.972027972027973	1	0.1037011933923661	0.09433676130224464
GOTERM_BP_DIRECT	GO:0050847~progesterone receptor signaling pathway	3	1.0380622837370241	0.0128596	SRC, MAPK1, PGR	286	12	19416	16.972027972027973	1	0.1037011933923661	0.09433676130224464
GOTERM_BP_DIRECT	GO:0014070~response to organic cyclic compound	5	1.7301038062283738	0.0130245	LYN, G6PD, CTSK, CTNNA1, PPARA	286	62	19416	5.474847732912249	1	0.1047625781937454	0.09530230086241831
GOTERM_BP_DIRECT	GO:0071345~cellular response to cytokine stimulus	4	1.384083044982699	0.0133854	CDK9, MME, DAPK1, CXCR4	286	34	19416	7.986836692719046	1	0.10711699026942141	0.09744410466162629
GOTERM_BP_DIRECT	GO:0035987~endodermal cell differentiation	4	1.384083044982699	0.0133854	MAP2K1, GRB2, MMP8, MMP9	286	34	19416	7.986836692719046	1	0.10711699026942141	0.09744410466162629
GOTERM_BP_DIRECT	GO:0050873~brown fat cell differentiation	4	1.384083044982699	0.0144843	FABP3, FABP4, ADRB3, ADRB1	286	35	19416	7.758641358641359	1	0.11402794880318728	0.10373098935641298
GOTERM_BP_DIRECT	GO:1990090~cellular response to nerve growth factor stimulus	4	1.384083044982699	0.0144843	PTPN1, AKT1, BRAF, CBL	286	35	19416	7.758641358641359	1	0.11402794880318728	0.10373098935641298
GOTERM_BP_DIRECT	GO:0002230~positive regulation of defense response to virus by host	4	1.384083044982699	0.0144843	IL4, HSP90AA1, STAT1, PML	286	35	19416	7.758641358641359	1	0.11402794880318728	0.10373098935641298
GOTERM_BP_DIRECT	GO:0006730~one-carbon metabolic process	4	1.384083044982699	0.0144843	DHFR, AHCY, MTHFD1, CA2	286	35	19416	7.758641358641359	1	0.11402794880318728	0.10373098935641298
GOTERM_BP_DIRECT	GO:0031069~hair follicle morphogenesis	4	1.384083044982699	0.0144843	NOTCH1, CTNNB1, FGFR2, TGM3	286	35	19416	7.758641358641359	1	0.11402794880318728	0.10373098935641298
GOTERM_BP_DIRECT	GO:0042552~myelination	5	1.7301038062283738	0.0145028	MAP2K1, TGFB1, MAPK1, GRB2, HRAS	286	64	19416	5.303758741258742	1	0.11402794880318728	0.10373098935641298
GOTERM_BP_DIRECT	GO:0071230~cellular response to amino acid stimulus	5	1.7301038062283738	0.0145028	MMP3, TNF, EGFR, MTOR, BCL2L1	286	64	19416	5.303758741258742	1	0.11402794880318728	0.10373098935641298
GOTERM_BP_DIRECT	GO:0045737~positive regulation of cyclin-dependent protein serine/threonine kinase activity	3	1.0380622837370241	0.0150518	CCND1, AKT1, EGFR	286	13	19416	15.666487358795052	1	0.11717302713204655	0.10659206061201437
GOTERM_BP_DIRECT	GO:0032495~response to muramyl dipeptide	3	1.0380622837370241	0.0150518	NOTCH1, MAPK14, RELA	286	13	19416	15.666487358795052	1	0.11717302713204655	0.10659206061201437
GOTERM_BP_DIRECT	GO:0046685~response to arsenic-containing substance	3	1.0380622837370241	0.0150518	ALAD, CDKN1A, FECH	286	13	19416	15.666487358795052	1	0.11717302713204655	0.10659206061201437
GOTERM_BP_DIRECT	GO:0051450~myoblast proliferation	3	1.0380622837370241	0.0150518	SRC, CTNNB1, FOS	286	13	19416	15.666487358795052	1	0.11717302713204655	0.10659206061201437
GOTERM_BP_DIRECT	GO:0006006~glucose metabolic process	5	1.7301038062283738	0.01528	G6PD, SORD, AKT1, MAPK14, TNF	286	65	19416	5.222162452931684	1	0.11865590971646486	0.10794103583427853
GOTERM_BP_DIRECT	GO:0030855~epithelial cell differentiation	6	2.0761245674740483	0.0153734	GSTA1, CDK1, PPARG, FGFR2, CTSB, CES1	286	99	19416	4.114431023521933	1	0.11879455532489586	0.10806716145771925
GOTERM_BP_DIRECT	GO:0006351~DNA-templated transcription	6	2.0761245674740483	0.0153734	CCNA2, THRB, CDK2, E2F1, GTF2H1, RELA	286	99	19416	4.114431023521933	1	0.11879455532489586	0.10806716145771925
GOTERM_BP_DIRECT	GO:0050832~defense response to fungus	4	1.384083044982699	0.0156329	TGFB1, CTSG, MPO, S100A9	286	36	19416	7.543123543123543	1	0.1202090204300441	0.10935389744049481
GOTERM_BP_DIRECT	GO:2001244~positive regulation of intrinsic apoptotic signaling pathway	4	1.384083044982699	0.0156329	BECN1, LCK, TP53, S100A9	286	36	19416	7.543123543123543	1	0.1202090204300441	0.10935389744049481
GOTERM_BP_DIRECT	GO:0001525~angiogenesis	10	3.4602076124567476	0.0164701	NOTCH1, SYK, KDR, PRKCA, ANG, RORA, TEK, MAPK14, EPHB4, FGFR2	286	264	19416	2.571519389701208	1	0.1263378432842433	0.11492927492407634
GOTERM_BP_DIRECT	GO:2001238~positive regulation of extrinsic apoptotic signaling pathway	4	1.384083044982699	0.0168314	CD40LG, FASLG, TNF, PML	286	37	19416	7.339255339255339	1	0.12786146032347398	0.11631530619569445
GOTERM_BP_DIRECT	GO:0046326~positive regulation of D-glucose import	4	1.384083044982699	0.0168314	INSR, AKT1, PIK3R1, MAPK14	286	37	19416	7.339255339255339	1	0.12786146032347398	0.11631530619569445
GOTERM_BP_DIRECT	GO:0003180~aortic valve morphogenesis	4	1.384083044982699	0.0168314	RB1, TGFB1, NOTCH1, ROCK2	286	37	19416	7.339255339255339	1	0.12786146032347398	0.11631530619569445
GOTERM_BP_DIRECT	GO:0070555~response to interleukin-1	4	1.384083044982699	0.0168314	SRC, PRKCA, SELE, RELA	286	37	19416	7.339255339255339	1	0.12786146032347398	0.11631530619569445
GOTERM_BP_DIRECT	GO:0031571~mitotic G1 DNA damage checkpoint signaling	3	1.0380622837370241	0.017392	CCND1, CDK2, TP53	286	14	19416	14.547452547452549	1	0.13054400760363327	0.11875561391224
GOTERM_BP_DIRECT	GO:0010269~response to selenium ion	3	1.0380622837370241	0.017392	ALAD, HPGDS, MAOB	286	14	19416	14.547452547452549	1	0.13054400760363327	0.11875561391224
GOTERM_BP_DIRECT	GO:0046425~regulation of receptor signaling pathway via JAK-STAT	3	1.0380622837370241	0.017392	DOT1L, JAK2, JAK3	286	14	19416	14.547452547452549	1	0.13054400760363327	0.11875561391224
GOTERM_BP_DIRECT	GO:0002523~leukocyte migration involved in inflammatory response	3	1.0380622837370241	0.017392	SELE, TNF, S100A9	286	14	19416	14.547452547452549	1	0.13054400760363327	0.11875561391224
GOTERM_BP_DIRECT	GO:0060411~cardiac septum morphogenesis	3	1.0380622837370241	0.017392	NOTCH1, MDM2, TP53	286	14	19416	14.547452547452549	1	0.13054400760363327	0.11875561391224
GOTERM_BP_DIRECT	GO:0032755~positive regulation of interleukin-6 production	6	2.0761245674740483	0.017957	TGFB1, SYK, IFNG, BTK, TNF, RELA	286	103	19416	3.9546472944531197	1	0.1344638801033836	0.12232151382377757
GOTERM_BP_DIRECT	GO:0071392~cellular response to estradiol stimulus	4	1.384083044982699	0.0180799	CCNA2, ESR1, ESR2, EGFR	286	38	19416	7.146117040853883	1	0.13506222753222785	0.1228658292431491
GOTERM_BP_DIRECT	GO:0032212~positive regulation of telomere maintenance via telomerase	4	1.384083044982699	0.0193786	HSP90AA1, MAPK1, CTNNB1, PRKCQ	286	39	19416	6.9628832705755785	1	0.14402884700656596	0.13102274444699052
GOTERM_BP_DIRECT	GO:0045668~negative regulation of osteoblast differentiation	5	1.7301038062283738	0.0195577	GSK3B, NOTCH1, SMAD3, PPARG, TNF	286	70	19416	4.84915084915085	1	0.14402884700656596	0.13102274444699052
GOTERM_BP_DIRECT	GO:0043518~negative regulation of DNA damage response, signal transduction by p53 class mediator	3	1.0380622837370241	0.0198755	MDM2, MIF, CD44	286	15	19416	13.577622377622378	1	0.14402884700656596	0.13102274444699052
GOTERM_BP_DIRECT	GO:0006950~response to stress	3	1.0380622837370241	0.0198755	ALK, BCL2L1, MCL1	286	15	19416	13.577622377622378	1	0.14402884700656596	0.13102274444699052
GOTERM_BP_DIRECT	GO:0050966~detection of mechanical stimulus involved in sensory perception of pain	3	1.0380622837370241	0.0198755	BACE1, CXCR4, TNF	286	15	19416	13.577622377622378	1	0.14402884700656596	0.13102274444699052
GOTERM_BP_DIRECT	GO:0043068~positive regulation of programmed cell death	3	1.0380622837370241	0.0198755	CDKN1A, RARG, TNF	286	15	19416	13.577622377622378	1	0.14402884700656596	0.13102274444699052
GOTERM_BP_DIRECT	GO:0007625~grooming behavior	3	1.0380622837370241	0.0198755	HPRT1, AVPR1A, APRT	286	15	19416	13.577622377622378	1	0.14402884700656596	0.13102274444699052
GOTERM_BP_DIRECT	GO:0060347~heart trabecula formation	3	1.0380622837370241	0.0198755	FKBP1A, RBP4, TEK	286	15	19416	13.577622377622378	1	0.14402884700656596	0.13102274444699052
GOTERM_BP_DIRECT	GO:0045348~positive regulation of MHC class II biosynthetic process	3	1.0380622837370241	0.0198755	IL4, IFNG, JAK2	286	15	19416	13.577622377622378	1	0.14402884700656596	0.13102274444699052
GOTERM_BP_DIRECT	GO:0031103~axon regeneration	3	1.0380622837370241	0.0198755	DHFR, CTNNA1, JAK2	286	15	19416	13.577622377622378	1	0.14402884700656596	0.13102274444699052
GOTERM_BP_DIRECT	GO:0070848~response to growth factor	3	1.0380622837370241	0.0198755	MYC, AKT1, FASLG	286	15	19416	13.577622377622378	1	0.14402884700656596	0.13102274444699052
GOTERM_BP_DIRECT	GO:0002281~macrophage activation involved in immune response	3	1.0380622837370241	0.0198755	SYK, IFNG, TNF	286	15	19416	13.577622377622378	1	0.14402884700656596	0.13102274444699052
GOTERM_BP_DIRECT	GO:1900034~regulation of cellular response to heat	3	1.0380622837370241	0.0198755	GSK3B, MAPKAPK2, MTOR	286	15	19416	13.577622377622378	1	0.14402884700656596	0.13102274444699052
GOTERM_BP_DIRECT	GO:0035264~multicellular organism growth	6	2.0761245674740483	0.0208124	AR, RARG, RARA, RARB, TP53, MTOR	286	107	19416	3.8068100124174893	1	0.15047108777532137	0.13688323755968027
GOTERM_BP_DIRECT	GO:0021766~hippocampus development	5	1.7301038062283738	0.0214555	ALK, GSK3B, HDAC1, CASP3, RARA	286	72	19416	4.714452214452215	1	0.1547650892115694	0.14078948179151035
GOTERM_BP_DIRECT	GO:0030217~T cell differentiation	4	1.384083044982699	0.0221268	ZAP70, LCK, PIK3R1, IL2	286	41	19416	6.623230428108478	1	0.1585167987627169	0.14420240421625855
GOTERM_BP_DIRECT	GO:0032870~cellular response to hormone stimulus	4	1.384083044982699	0.0221268	AVPR1B, GNRHR, AVPR1A, ADRA2A	286	41	19416	6.623230428108478	1	0.1585167987627169	0.14420240421625855
GOTERM_BP_DIRECT	GO:0001541~ovarian follicle development	4	1.384083044982699	0.0221268	CTNNA1, KDR, ANG, BCL2L1	286	41	19416	6.623230428108478	1	0.1585167987627169	0.14420240421625855
GOTERM_BP_DIRECT	GO:1990830~cellular response to leukemia inhibitory factor	6	2.0761245674740483	0.022345	RARG, SHMT1, PML, SRM, BCAT2, SMAD7	286	109	19416	3.736960287419003	1	0.15935371843860072	0.14496374831568734
GOTERM_BP_DIRECT	GO:0007229~integrin-mediated signaling pathway	6	2.0761245674740483	0.022345	HCK, CD40LG, SYK, SRC, CTNNA1, ITGAL	286	109	19416	3.736960287419003	1	0.15935371843860072	0.14496374831568734
GOTERM_BP_DIRECT	GO:0071375~cellular response to peptide hormone stimulus	3	1.0380622837370241	0.0224976	SRC, MDM2, CSK	286	16	19416	12.72902097902098	1	0.15935794740180637	0.1449675953947752
GOTERM_BP_DIRECT	GO:0071354~cellular response to interleukin-6	3	1.0380622837370241	0.0224976	FGG, RELA, NFKB1	286	16	19416	12.72902097902098	1	0.15935794740180637	0.1449675953947752
GOTERM_BP_DIRECT	GO:0015909~long-chain fatty acid transport	3	1.0380622837370241	0.0224976	FABP3, FABP4, PPARG	286	16	19416	12.72902097902098	1	0.15935794740180637	0.1449675953947752
GOTERM_BP_DIRECT	GO:0008625~extrinsic apoptotic signaling pathway via death domain receptors	4	1.384083044982699	0.0235765	DAPK1, FASLG, PIK3R1, TNF	286	42	19416	6.465534465534466	1	0.16625115427345905	0.1512383314392262
GOTERM_BP_DIRECT	GO:0060391~positive regulation of SMAD protein signal transduction	4	1.384083044982699	0.0235765	TGFB1, SMAD3, JAK2, TGFBR1	286	42	19416	6.465534465534466	1	0.16625115427345905	0.1512383314392262
GOTERM_BP_DIRECT	GO:0030334~regulation of cell migration	6	2.0761245674740483	0.023949	TGFB1, ERBB4, MMP3, AKT1, RAC1, MET	286	111	19416	3.6696276696276695	1	0.16850049811452358	0.15328455488256024
GOTERM_BP_DIRECT	GO:0098869~cellular oxidant detoxification	5	1.7301038062283738	0.0245071	GSTM2, GSTP1, GSR, GSTA1, S100A9	286	75	19416	4.525874125874126	1	0.17204178675925288	0.15650605784363197
GOTERM_BP_DIRECT	GO:0030501~positive regulation of bone mineralization	4	1.384083044982699	0.0250764	RXRB, RXRA, SMAD3, VDR	286	43	19416	6.315173198894129	1	0.1753262318633119	0.1594939107665931
GOTERM_BP_DIRECT	GO:0042770~signal transduction in response to DNA damage	3	1.0380622837370241	0.0252537	CHEK1, GRB2, MAPK14	286	17	19416	11.98025503907857	1	0.1753262318633119	0.1594939107665931
GOTERM_BP_DIRECT	GO:0030194~positive regulation of blood coagulation	3	1.0380622837370241	0.0252537	F7, TBXA2R, F2	286	17	19416	11.98025503907857	1	0.1753262318633119	0.1594939107665931
GOTERM_BP_DIRECT	GO:1904385~cellular response to angiotensin	3	1.0380622837370241	0.0252537	PTPN1, RELA, NFKB1	286	17	19416	11.98025503907857	1	0.1753262318633119	0.1594939107665931
GOTERM_BP_DIRECT	GO:0097242~amyloid-beta clearance	3	1.0380622837370241	0.0252537	SYK, MME, INSR	286	17	19416	11.98025503907857	1	0.1753262318633119	0.1594939107665931
GOTERM_BP_DIRECT	GO:0005975~carbohydrate metabolic process	7	2.422145328719723	0.0270571	CHIT1, GPI, AMY2A, ADRB3, GLO1, MAN1B1, ABO	286	155	19416	3.0659147304308596	1	0.187432743396169	0.1705071792866262
GOTERM_BP_DIRECT	GO:0071346~cellular response to type II interferon	5	1.7301038062283738	0.027808	STAT1, DAPK1, CASP1, FASLG, TNF	286	78	19416	4.3518020441097365	1	0.19174311214667902	0.17442831283041293
GOTERM_BP_DIRECT	GO:0051044~positive regulation of membrane protein ectodomain proteolysis	3	1.0380622837370241	0.0281393	IFNG, TNF, ADRA2A	286	18	19416	11.314685314685315	1	0.19174311214667902	0.17442831283041293
GOTERM_BP_DIRECT	GO:0006164~purine nucleotide biosynthetic process	3	1.0380622837370241	0.0281393	MTHFD1, GMPR2, HPRT1	286	18	19416	11.314685314685315	1	0.19174311214667902	0.17442831283041293
GOTERM_BP_DIRECT	GO:0051492~regulation of stress fiber assembly	3	1.0380622837370241	0.0281393	ROCK2, RAC1, SYNPO	286	18	19416	11.314685314685315	1	0.19174311214667902	0.17442831283041293
GOTERM_BP_DIRECT	GO:0030889~negative regulation of B cell proliferation	3	1.0380622837370241	0.0281393	LYN, CASP3, BTK	286	18	19416	11.314685314685315	1	0.19174311214667902	0.17442831283041293
GOTERM_BP_DIRECT	GO:0033189~response to vitamin A	3	1.0380622837370241	0.0281393	RARA, PPARG, TYMS	286	18	19416	11.314685314685315	1	0.19174311214667902	0.17442831283041293
GOTERM_BP_DIRECT	GO:0048143~astrocyte activation	3	1.0380622837370241	0.0281393	IFNG, TNF, EGFR	286	18	19416	11.314685314685315	1	0.19174311214667902	0.17442831283041293
GOTERM_BP_DIRECT	GO:0001996~positive regulation of heart rate by epinephrine-norepinephrine	2	0.6920415224913495	0.0291425	ADRB1, ADRA1A	286	2	19416	67.8881118881119	1	0.19174311214667902	0.17442831283041293
GOTERM_BP_DIRECT	GO:1990646~cellular response to prolactin	2	0.6920415224913495	0.0291425	SRC, FOS	286	2	19416	67.8881118881119	1	0.19174311214667902	0.17442831283041293
GOTERM_BP_DIRECT	GO:1901327~response to tacrolimus	2	0.6920415224913495	0.0291425	CXCR4, IL2	286	2	19416	67.8881118881119	1	0.19174311214667902	0.17442831283041293
GOTERM_BP_DIRECT	GO:2000561~regulation of CD4-positive, alpha-beta T cell proliferation	2	0.6920415224913495	0.0291425	IL2RA, IL2	286	2	19416	67.8881118881119	1	0.19174311214667902	0.17442831283041293
GOTERM_BP_DIRECT	GO:2000351~regulation of endothelial cell apoptotic process	2	0.6920415224913495	0.0291425	TEK, TNF	286	2	19416	67.8881118881119	1	0.19174311214667902	0.17442831283041293
GOTERM_BP_DIRECT	GO:0008050~female courtship behavior	2	0.6920415224913495	0.0291425	THRB, THRA	286	2	19416	67.8881118881119	1	0.19174311214667902	0.17442831283041293
GOTERM_BP_DIRECT	GO:0150033~negative regulation of protein localization to lysosome	2	0.6920415224913495	0.0291425	ROCK2, AKT1	286	2	19416	67.8881118881119	1	0.19174311214667902	0.17442831283041293
GOTERM_BP_DIRECT	GO:0003340~negative regulation of mesenchymal to epithelial transition involved in metanephros morphogenesis	2	0.6920415224913495	0.0291425	STAT1, CTNNB1	286	2	19416	67.8881118881119	1	0.19174311214667902	0.17442831283041293
GOTERM_BP_DIRECT	GO:0038185~nuclear receptor-mediated bile acid signaling pathway	2	0.6920415224913495	0.0291425	VDR, NR1H4	286	2	19416	67.8881118881119	1	0.19174311214667902	0.17442831283041293
GOTERM_BP_DIRECT	GO:1904886~beta-catenin destruction complex disassembly	2	0.6920415224913495	0.0291425	GSK3B, SMAD7	286	2	19416	67.8881118881119	1	0.19174311214667902	0.17442831283041293
GOTERM_BP_DIRECT	GO:1990268~response to gold nanoparticle	2	0.6920415224913495	0.0291425	MPO, TNF	286	2	19416	67.8881118881119	1	0.19174311214667902	0.17442831283041293
GOTERM_BP_DIRECT	GO:0071882~phospholipase C-activating adrenergic receptor signaling pathway	2	0.6920415224913495	0.0291425	ADRA1A, ADRA2A	286	2	19416	67.8881118881119	1	0.19174311214667902	0.17442831283041293
GOTERM_BP_DIRECT	GO:0001997~positive regulation of the force of heart contraction by epinephrine-norepinephrine	2	0.6920415224913495	0.0291425	ADRB1, ADRA1A	286	2	19416	67.8881118881119	1	0.19174311214667902	0.17442831283041293
GOTERM_BP_DIRECT	GO:0006581~acetylcholine catabolic process	2	0.6920415224913495	0.0291425	ACHE, BCHE	286	2	19416	67.8881118881119	1	0.19174311214667902	0.17442831283041293
GOTERM_BP_DIRECT	GO:1902948~negative regulation of tau-protein kinase activity	2	0.6920415224913495	0.0291425	RB1, IFNG	286	2	19416	67.8881118881119	1	0.19174311214667902	0.17442831283041293
GOTERM_BP_DIRECT	GO:0060557~positive regulation of vitamin D biosynthetic process	2	0.6920415224913495	0.0291425	IFNG, TNF	286	2	19416	67.8881118881119	1	0.19174311214667902	0.17442831283041293
GOTERM_BP_DIRECT	GO:0002902~regulation of B cell apoptotic process	2	0.6920415224913495	0.0291425	LYN, BTK	286	2	19416	67.8881118881119	1	0.19174311214667902	0.17442831283041293
GOTERM_BP_DIRECT	GO:0042177~negative regulation of protein catabolic process	4	1.384083044982699	0.0298776	SMAD3, HMGCR, RELA, EGFR	286	46	19416	5.903314077227121	1	0.19616918996321936	0.17845470667242308
GOTERM_BP_DIRECT	GO:0090263~positive regulation of canonical Wnt signaling pathway	6	2.0761245674740483	0.031099	TGFB1, SMAD3, SRC, EGFR, NFKB1, FGFR2	286	119	19416	3.422930011165305	1	0.2024109856849559	0.1841328553401141
GOTERM_BP_DIRECT	GO:0050995~negative regulation of lipid catabolic process	3	1.0380622837370241	0.0311501	ALK, TNF, ADRA2A	286	19	19416	10.719175561280826	1	0.2024109856849559	0.1841328553401141
GOTERM_BP_DIRECT	GO:0010165~response to X-ray	3	1.0380622837370241	0.0311501	CDKN1A, CASP3, TP53	286	19	19416	10.719175561280826	1	0.2024109856849559	0.1841328553401141
GOTERM_BP_DIRECT	GO:0008631~intrinsic apoptotic signaling pathway in response to oxidative stress	3	1.0380622837370241	0.0311501	MELK, JAK2, PML	286	19	19416	10.719175561280826	1	0.2024109856849559	0.1841328553401141
GOTERM_BP_DIRECT	GO:0060065~uterus development	3	1.0380622837370241	0.0311501	RBP4, SRC, ESR1	286	19	19416	10.719175561280826	1	0.2024109856849559	0.1841328553401141
GOTERM_BP_DIRECT	GO:0001933~negative regulation of protein phosphorylation	5	1.7301038062283738	0.0313616	LYN, CDKN1A, TGFB1, PPIA, IL2	286	81	19416	4.190624190624191	1	0.20267905887006543	0.1843767209625619
GOTERM_BP_DIRECT	GO:0031667~response to nutrient levels	4	1.384083044982699	0.031578	PTPN1, SRC, TNF, MTOR	286	47	19416	5.777711650052075	1	0.20267905887006543	0.1843767209625619
GOTERM_BP_DIRECT	GO:0006094~gluconeogenesis	4	1.384083044982699	0.031578	GPI, RBP4, WDR5, PPARA	286	47	19416	5.777711650052075	1	0.20267905887006543	0.1843767209625619
GOTERM_BP_DIRECT	GO:0009411~response to UV	4	1.384083044982699	0.031578	CASP7, MAPK8, CASP3, PML	286	47	19416	5.777711650052075	1	0.20267905887006543	0.1843767209625619
GOTERM_BP_DIRECT	GO:1904646~cellular response to amyloid-beta	4	1.384083044982699	0.031578	BACE1, GSK3B, SYK, TNF	286	47	19416	5.777711650052075	1	0.20267905887006543	0.1843767209625619
GOTERM_BP_DIRECT	GO:0003007~heart morphogenesis	4	1.384083044982699	0.031578	FKBP1A, INSR, EPHB4, MTOR	286	47	19416	5.777711650052075	1	0.20267905887006543	0.1843767209625619
GOTERM_BP_DIRECT	GO:0010508~positive regulation of autophagy	5	1.7301038062283738	0.0338723	GSK3B, BECN1, IFNG, DAPK1, SQSTM1	286	83	19416	4.089645294464572	1	0.21652089151216777	0.19696860750916123
GOTERM_BP_DIRECT	GO:0030324~lung development	5	1.7301038062283738	0.0338723	RBP4, NOTCH1, MME, EGFR, FGFR2	286	83	19416	4.089645294464572	1	0.21652089151216777	0.19696860750916123
GOTERM_BP_DIRECT	GO:0019229~regulation of vasoconstriction	3	1.0380622837370241	0.0342817	ADRA1B, ADRA1A, ADRA2A	286	20	19416	10.183216783216784	1	0.21737103508955483	0.19774198136445673
GOTERM_BP_DIRECT	GO:0042059~negative regulation of epidermal growth factor receptor signaling pathway	3	1.0380622837370241	0.0342817	NUP62, CBL, EGFR	286	20	19416	10.183216783216784	1	0.21737103508955483	0.19774198136445673
GOTERM_BP_DIRECT	GO:2000647~negative regulation of stem cell proliferation	3	1.0380622837370241	0.0342817	RARG, RARB, TP53	286	20	19416	10.183216783216784	1	0.21737103508955483	0.19774198136445673
GOTERM_BP_DIRECT	GO:0043651~linoleic acid metabolic process	3	1.0380622837370241	0.0342817	GSTM2, GSTP1, GSTA1	286	20	19416	10.183216783216784	1	0.21737103508955483	0.19774198136445673
GOTERM_BP_DIRECT	GO:0001889~liver development	5	1.7301038062283738	0.0364967	NOTCH1, SMAD3, RARA, MET, RELA	286	85	19416	3.993418346359523	1	0.23095021672611998	0.21009493483415873
GOTERM_BP_DIRECT	GO:0046827~positive regulation of protein export from nucleus	3	1.0380622837370241	0.0375301	GSK3B, MDM2, PRKACA	286	21	19416	9.6983016983017	1	0.2365375871477661	0.21517775415890583
GOTERM_BP_DIRECT	GO:0002042~cell migration involved in sprouting angiogenesis	3	1.0380622837370241	0.0375301	KDR, AKT1, EPHB4	286	21	19416	9.6983016983017	1	0.2365375871477661	0.21517775415890583
GOTERM_BP_DIRECT	GO:0030183~B cell differentiation	5	1.7301038062283738	0.0392354	IL4, CD40LG, SYK, PIK3R1, JAK3	286	87	19416	3.9016156257535575	1	0.2467905403228339	0.22450484447174177
GOTERM_BP_DIRECT	GO:0006979~response to oxidative stress	6	2.0761245674740483	0.0394608	ALAD, MAPK8, AKT1, MPO, TP53, EGFR	286	127	19416	3.207312372666703	1	0.24771273475438577	0.22534376284015825
GOTERM_BP_DIRECT	GO:0097194~execution phase of apoptosis	3	1.0380622837370241	0.0408912	CASP7, CASP3, AKT1	286	22	19416	9.257469802924348	1	0.2556715057020001	0.23258384032223284
GOTERM_BP_DIRECT	GO:0030520~estrogen receptor signaling pathway	3	1.0380622837370241	0.0408912	AR, ESR1, ESR2	286	22	19416	9.257469802924348	1	0.2556715057020001	0.23258384032223284
GOTERM_BP_DIRECT	GO:0051091~positive regulation of DNA-binding transcription factor activity	5	1.7301038062283738	0.0420883	SMAD3, AKT1, ESR1, TNF, ESR2	286	89	19416	3.813938870118646	1	0.2584786525858591	0.23513749604074502
GOTERM_BP_DIRECT	GO:0030900~forebrain development	4	1.384083044982699	0.0428159	NOTCH1, APAF1, SRC, E2F1	286	53	19416	5.123631085895237	1	0.2584786525858591	0.23513749604074502
GOTERM_BP_DIRECT	GO:0090650~cellular response to oxygen-glucose deprivation	2	0.6920415224913495	0.0433948	BECN1, MAP1LC3A	286	3	19416	45.25874125874126	1	0.2584786525858591	0.23513749604074502
GOTERM_BP_DIRECT	GO:0002154~thyroid hormone receptor signaling pathway	2	0.6920415224913495	0.0433948	THRB, THRA	286	3	19416	45.25874125874126	1	0.2584786525858591	0.23513749604074502
GOTERM_BP_DIRECT	GO:0060769~positive regulation of epithelial cell proliferation involved in prostate gland development	2	0.6920415224913495	0.0433948	AR, CTNNB1	286	3	19416	45.25874125874126	1	0.2584786525858591	0.23513749604074502
GOTERM_BP_DIRECT	GO:0060523~prostate epithelial cord elongation	2	0.6920415224913495	0.0433948	ESR1, FGFR2	286	3	19416	45.25874125874126	1	0.2584786525858591	0.23513749604074502
GOTERM_BP_DIRECT	GO:0002366~leukocyte activation involved in immune response	2	0.6920415224913495	0.0433948	SYK, IL2	286	3	19416	45.25874125874126	1	0.2584786525858591	0.23513749604074502
GOTERM_BP_DIRECT	GO:0043366~beta selection	2	0.6920415224913495	0.0433948	ZAP70, SYK	286	3	19416	45.25874125874126	1	0.2584786525858591	0.23513749604074502
GOTERM_BP_DIRECT	GO:0061198~fungiform papilla formation	2	0.6920415224913495	0.0433948	HDAC1, CTNNB1	286	3	19416	45.25874125874126	1	0.2584786525858591	0.23513749604074502
GOTERM_BP_DIRECT	GO:0010044~response to aluminum ion	2	0.6920415224913495	0.0433948	ALAD, MAOB	286	3	19416	45.25874125874126	1	0.2584786525858591	0.23513749604074502
GOTERM_BP_DIRECT	GO:0106383~dAMP salvage	2	0.6920415224913495	0.0433948	ADK, DCK	286	3	19416	45.25874125874126	1	0.2584786525858591	0.23513749604074502
GOTERM_BP_DIRECT	GO:0051280~negative regulation of release of sequestered calcium ion into cytosol	2	0.6920415224913495	0.0433948	TGFB1, FKBP1B	286	3	19416	45.25874125874126	1	0.2584786525858591	0.23513749604074502
GOTERM_BP_DIRECT	GO:0065008~regulation of biological quality	2	0.6920415224913495	0.0433948	MDM2, TNF	286	3	19416	45.25874125874126	1	0.2584786525858591	0.23513749604074502
GOTERM_BP_DIRECT	GO:0006458~'de novo' protein folding	2	0.6920415224913495	0.0433948	FKBP1A, FKBP1B	286	3	19416	45.25874125874126	1	0.2584786525858591	0.23513749604074502
GOTERM_BP_DIRECT	GO:0034769~basement membrane disassembly	2	0.6920415224913495	0.0433948	CMA1, CTSS	286	3	19416	45.25874125874126	1	0.2584786525858591	0.23513749604074502
GOTERM_BP_DIRECT	GO:0070541~response to platinum ion	2	0.6920415224913495	0.0433948	ALAD, FECH	286	3	19416	45.25874125874126	1	0.2584786525858591	0.23513749604074502
GOTERM_BP_DIRECT	GO:0060559~positive regulation of calcidiol 1-monooxygenase activity	2	0.6920415224913495	0.0433948	IFNG, TNF	286	3	19416	45.25874125874126	1	0.2584786525858591	0.23513749604074502
GOTERM_BP_DIRECT	GO:0046013~regulation of T cell homeostatic proliferation	2	0.6920415224913495	0.0433948	IL2RA, IL2	286	3	19416	45.25874125874126	1	0.2584786525858591	0.23513749604074502
GOTERM_BP_DIRECT	GO:1903131~mononuclear cell differentiation	2	0.6920415224913495	0.0433948	CTSK, FOS	286	3	19416	45.25874125874126	1	0.2584786525858591	0.23513749604074502
GOTERM_BP_DIRECT	GO:0060058~positive regulation of apoptotic process involved in mammary gland involution	2	0.6920415224913495	0.0433948	VDR, PML	286	3	19416	45.25874125874126	1	0.2584786525858591	0.23513749604074502
GOTERM_BP_DIRECT	GO:0039535~regulation of RIG-I signaling pathway	2	0.6920415224913495	0.0433948	BIRC2, BIRC3	286	3	19416	45.25874125874126	1	0.2584786525858591	0.23513749604074502
GOTERM_BP_DIRECT	GO:0060748~tertiary branching involved in mammary gland duct morphogenesis	2	0.6920415224913495	0.0433948	AR, PGR	286	3	19416	45.25874125874126	1	0.2584786525858591	0.23513749604074502
GOTERM_BP_DIRECT	GO:0002025~norepinephrine-epinephrine-mediated vasodilation involved in regulation of systemic arterial blood pressure	2	0.6920415224913495	0.0433948	ADRB3, ADRB1	286	3	19416	45.25874125874126	1	0.2584786525858591	0.23513749604074502
GOTERM_BP_DIRECT	GO:0034349~glial cell apoptotic process	2	0.6920415224913495	0.0433948	RB1, CASP3	286	3	19416	45.25874125874126	1	0.2584786525858591	0.23513749604074502
GOTERM_BP_DIRECT	GO:0031281~positive regulation of cyclase activity	2	0.6920415224913495	0.0433948	MAPK8, MAPK14	286	3	19416	45.25874125874126	1	0.2584786525858591	0.23513749604074502
GOTERM_BP_DIRECT	GO:0032211~negative regulation of telomere maintenance via telomerase	3	1.0380622837370241	0.0443609	SRC, TP53, PML	286	23	19416	8.854971115840682	1	0.26175430576412745	0.23811735096698528
GOTERM_BP_DIRECT	GO:0060546~negative regulation of necroptotic process	3	1.0380622837370241	0.0443609	BIRC7, BIRC2, BIRC3	286	23	19416	8.854971115840682	1	0.26175430576412745	0.23811735096698528
GOTERM_BP_DIRECT	GO:1900181~negative regulation of protein localization to nucleus	3	1.0380622837370241	0.0443609	GSK3B, CTNNA1, MTOR	286	23	19416	8.854971115840682	1	0.26175430576412745	0.23811735096698528
GOTERM_BP_DIRECT	GO:0006809~nitric oxide biosynthetic process	3	1.0380622837370241	0.0443609	SPR, AKT1, RORA	286	23	19416	8.854971115840682	1	0.26175430576412745	0.23811735096698528
GOTERM_BP_DIRECT	GO:0002223~stimulatory C-type lectin receptor signaling pathway	3	1.0380622837370241	0.0443609	LYN, SYK, SRC	286	23	19416	8.854971115840682	1	0.26175430576412745	0.23811735096698528
GOTERM_BP_DIRECT	GO:1904263~positive regulation of TORC1 signaling	4	1.384083044982699	0.0448588	SYK, RHEB, SRC, AKT1	286	54	19416	5.028749028749028	1	0.2641966173097198	0.24033911673230787
GOTERM_BP_DIRECT	GO:0045722~positive regulation of gluconeogenesis	3	1.0380622837370241	0.0479354	WDR5, PPARA, PRKACA	286	24	19416	8.486013986013987	1	0.2807390227489565	0.25538770877099026
GOTERM_BP_DIRECT	GO:0051403~stress-activated MAPK cascade	3	1.0380622837370241	0.0479354	MAPK8, MAPK1, MAPK14	286	24	19416	8.486013986013987	1	0.2807390227489565	0.25538770877099026
GOTERM_BP_DIRECT	GO:0010881~regulation of cardiac muscle contraction by regulation of the release of sequestered calcium ion	3	1.0380622837370241	0.0479354	GSTM2, FKBP1B, PRKACA	286	24	19416	8.486013986013987	1	0.2807390227489565	0.25538770877099026
GOTERM_BP_DIRECT	GO:0071347~cellular response to interleukin-1	4	1.384083044982699	0.0490874	FGG, RORA, RELA, NFKB1	286	56	19416	4.849150849150849	1	0.28695143760771086	0.26103912972835003
GOTERM_BP_DIRECT	GO:0007157~heterophilic cell-cell adhesion via plasma membrane cell adhesion molecules	4	1.384083044982699	0.0512722	LGALS7B, ITGAL, SELE, LGALS7	286	57	19416	4.7640780272359216	1	0.29837545551924094	0.2714315352116211
GOTERM_BP_DIRECT	GO:0050680~negative regulation of epithelial cell proliferation	4	1.384083044982699	0.0512722	RB1, AR, TGFB1, NOTCH1	286	57	19416	4.7640780272359216	1	0.29837545551924094	0.2714315352116211
GOTERM_BP_DIRECT	GO:0030325~adrenal gland development	3	1.0380622837370241	0.0516109	SMAD3, INSR, NR3C1	286	25	19416	8.146573426573427	1	0.29837545551924094	0.2714315352116211
GOTERM_BP_DIRECT	GO:0071280~cellular response to copper ion	3	1.0380622837370241	0.0516109	BACE1, BECN1, MAP1LC3A	286	25	19416	8.146573426573427	1	0.29837545551924094	0.2714315352116211
GOTERM_BP_DIRECT	GO:0008361~regulation of cell size	3	1.0380622837370241	0.0516109	RARG, RAC1, MTOR	286	25	19416	8.146573426573427	1	0.29837545551924094	0.2714315352116211
GOTERM_BP_DIRECT	GO:0001836~release of cytochrome c from mitochondria	3	1.0380622837370241	0.0516109	TP53, BCL2L1, MCL1	286	25	19416	8.146573426573427	1	0.29837545551924094	0.2714315352116211
GOTERM_BP_DIRECT	GO:0030036~actin cytoskeleton organization	8	2.768166089965398	0.0519614	PTPN1, RAP2A, PDPK1, ROCK2, GRB2, RAC1, RND3, ADRA2A	286	228	19416	2.3820390136179608	1	0.29985043672999545	0.2727733225705936
GOTERM_BP_DIRECT	GO:0002062~chondrocyte differentiation	4	1.384083044982699	0.0535035	RB1, TGFB1, CTNNB1, MAPK14	286	58	19416	4.681938750904268	1	0.3077419242951886	0.27995219249873915
GOTERM_BP_DIRECT	GO:0042026~protein refolding	3	1.0380622837370241	0.0553836	FKBP1A, HSP90AA1, FKBP1B	286	26	19416	7.833243679397526	1	0.3077419242951886	0.27995219249873915
GOTERM_BP_DIRECT	GO:0045022~early endosome to late endosome transport	3	1.0380622837370241	0.0553836	BECN1, PIK3C3, RAB5A	286	26	19416	7.833243679397526	1	0.3077419242951886	0.27995219249873915
GOTERM_BP_DIRECT	GO:0048589~developmental growth	3	1.0380622837370241	0.0553836	NOTCH1, SMAD3, TYMS	286	26	19416	7.833243679397526	1	0.3077419242951886	0.27995219249873915
GOTERM_BP_DIRECT	GO:0050900~leukocyte migration	3	1.0380622837370241	0.0553836	LYN, SRC, LCK	286	26	19416	7.833243679397526	1	0.3077419242951886	0.27995219249873915
GOTERM_BP_DIRECT	GO:0031397~negative regulation of protein ubiquitination	4	1.384083044982699	0.0557808	AKT1, HDAC8, SQSTM1, SMAD7	286	59	19416	4.602583856821145	1	0.3077419242951886	0.27995219249873915
GOTERM_BP_DIRECT	GO:0042475~odontogenesis of dentin-containing tooth	4	1.384083044982699	0.0557808	TGFB1, HDAC1, CTNNA1, CTNNB1	286	59	19416	4.602583856821145	1	0.3077419242951886	0.27995219249873915
GOTERM_BP_DIRECT	GO:0051301~cell division	11	3.8062283737024223	0.0569028	RB1, CCNA2, BECN1, PPP1CC, CCND1, CDK4, CDK2, CDK1, PIK3C3, KIF11, NR3C1	286	383	19416	1.9497891142799761	1	0.3077419242951886	0.27995219249873915
GOTERM_BP_DIRECT	GO:0044245~polysaccharide digestion	2	0.6920415224913495	0.0574386	CHIT1, AMY2A	286	4	19416	33.94405594405595	1	0.3077419242951886	0.27995219249873915
GOTERM_BP_DIRECT	GO:0060571~morphogenesis of an epithelial fold	2	0.6920415224913495	0.0574386	AR, EGFR	286	4	19416	33.94405594405595	1	0.3077419242951886	0.27995219249873915
GOTERM_BP_DIRECT	GO:0002513~tolerance induction to self antigen	2	0.6920415224913495	0.0574386	LYN, TGFB1	286	4	19416	33.94405594405595	1	0.3077419242951886	0.27995219249873915
GOTERM_BP_DIRECT	GO:0031365~N-terminal protein amino acid modification	2	0.6920415224913495	0.0574386	METAP1, METAP2	286	4	19416	33.94405594405595	1	0.3077419242951886	0.27995219249873915
GOTERM_BP_DIRECT	GO:0090400~stress-induced premature senescence	2	0.6920415224913495	0.0574386	CDKN1A, MAPK14	286	4	19416	33.94405594405595	1	0.3077419242951886	0.27995219249873915
GOTERM_BP_DIRECT	GO:0072717~cellular response to actinomycin D	2	0.6920415224913495	0.0574386	MDM2, TP53	286	4	19416	33.94405594405595	1	0.3077419242951886	0.27995219249873915
GOTERM_BP_DIRECT	GO:1901647~positive regulation of synoviocyte proliferation	2	0.6920415224913495	0.0574386	BTK, TNF	286	4	19416	33.94405594405595	1	0.3077419242951886	0.27995219249873915
GOTERM_BP_DIRECT	GO:0032849~positive regulation of cellular pH reduction	2	0.6920415224913495	0.0574386	CA2, AVPR1A	286	4	19416	33.94405594405595	1	0.3077419242951886	0.27995219249873915
GOTERM_BP_DIRECT	GO:0006235~dTTP biosynthetic process	2	0.6920415224913495	0.0574386	DTYMK, TYMS	286	4	19416	33.94405594405595	1	0.3077419242951886	0.27995219249873915
GOTERM_BP_DIRECT	GO:0042423~catecholamine biosynthetic process	2	0.6920415224913495	0.0574386	PNMT, PAH	286	4	19416	33.94405594405595	1	0.3077419242951886	0.27995219249873915
GOTERM_BP_DIRECT	GO:0060745~mammary gland branching involved in pregnancy	2	0.6920415224913495	0.0574386	VDR, ESR1	286	4	19416	33.94405594405595	1	0.3077419242951886	0.27995219249873915
GOTERM_BP_DIRECT	GO:0060742~epithelial cell differentiation involved in prostate gland development	2	0.6920415224913495	0.0574386	AR, CTNNB1	286	4	19416	33.94405594405595	1	0.3077419242951886	0.27995219249873915
GOTERM_BP_DIRECT	GO:0048550~negative regulation of pinocytosis	2	0.6920415224913495	0.0574386	NR1H2, NR1H3	286	4	19416	33.94405594405595	1	0.3077419242951886	0.27995219249873915
GOTERM_BP_DIRECT	GO:0071226~cellular response to molecule of fungal origin	2	0.6920415224913495	0.0574386	SYK, BTK	286	4	19416	33.94405594405595	1	0.3077419242951886	0.27995219249873915
GOTERM_BP_DIRECT	GO:0003157~endocardium development	2	0.6920415224913495	0.0574386	NOTCH1, KDR	286	4	19416	33.94405594405595	1	0.3077419242951886	0.27995219249873915
GOTERM_BP_DIRECT	GO:0046105~thymidine biosynthetic process	2	0.6920415224913495	0.0574386	DHFR, DTYMK	286	4	19416	33.94405594405595	1	0.3077419242951886	0.27995219249873915
GOTERM_BP_DIRECT	GO:0006163~purine nucleotide metabolic process	2	0.6920415224913495	0.0574386	GMPR2, GMPR	286	4	19416	33.94405594405595	1	0.3077419242951886	0.27995219249873915
GOTERM_BP_DIRECT	GO:0045964~positive regulation of dopamine metabolic process	2	0.6920415224913495	0.0574386	MAOB, HPRT1	286	4	19416	33.94405594405595	1	0.3077419242951886	0.27995219249873915
GOTERM_BP_DIRECT	GO:0007621~negative regulation of female receptivity	2	0.6920415224913495	0.0574386	THRB, AVPR1A	286	4	19416	33.94405594405595	1	0.3077419242951886	0.27995219249873915
GOTERM_BP_DIRECT	GO:0032369~negative regulation of lipid transport	2	0.6920415224913495	0.0574386	NR1H2, NR1H3	286	4	19416	33.94405594405595	1	0.3077419242951886	0.27995219249873915
GOTERM_BP_DIRECT	GO:1905672~negative regulation of lysosome organization	2	0.6920415224913495	0.0574386	BECN1, MTOR	286	4	19416	33.94405594405595	1	0.3077419242951886	0.27995219249873915
GOTERM_BP_DIRECT	GO:1900122~positive regulation of receptor binding	2	0.6920415224913495	0.0574386	BDNF, MMP9	286	4	19416	33.94405594405595	1	0.3077419242951886	0.27995219249873915
GOTERM_BP_DIRECT	GO:0060534~trachea cartilage development	2	0.6920415224913495	0.0574386	RARG, RARA	286	4	19416	33.94405594405595	1	0.3077419242951886	0.27995219249873915
GOTERM_BP_DIRECT	GO:2000074~regulation of type B pancreatic cell development	2	0.6920415224913495	0.0574386	RHEB, AKT1	286	4	19416	33.94405594405595	1	0.3077419242951886	0.27995219249873915
GOTERM_BP_DIRECT	GO:0072331~signal transduction by p53 class mediator	2	0.6920415224913495	0.0574386	CDKN1A, TP53	286	4	19416	33.94405594405595	1	0.3077419242951886	0.27995219249873915
GOTERM_BP_DIRECT	GO:0048562~embryonic organ morphogenesis	2	0.6920415224913495	0.0574386	RBP4, FGFR2	286	4	19416	33.94405594405595	1	0.3077419242951886	0.27995219249873915
GOTERM_BP_DIRECT	GO:0033590~response to cobalamin	2	0.6920415224913495	0.0574386	RELA, EGFR	286	4	19416	33.94405594405595	1	0.3077419242951886	0.27995219249873915
GOTERM_BP_DIRECT	GO:0014809~regulation of skeletal muscle contraction by regulation of release of sequestered calcium ion	2	0.6920415224913495	0.0574386	FKBP1A, GSTM2	286	4	19416	33.94405594405595	1	0.3077419242951886	0.27995219249873915
GOTERM_BP_DIRECT	GO:0031649~heat generation	2	0.6920415224913495	0.0574386	ADRB3, ADRB1	286	4	19416	33.94405594405595	1	0.3077419242951886	0.27995219249873915
GOTERM_BP_DIRECT	GO:0009224~CMP biosynthetic process	2	0.6920415224913495	0.0574386	UCK2, DCK	286	4	19416	33.94405594405595	1	0.3077419242951886	0.27995219249873915
GOTERM_BP_DIRECT	GO:0019695~choline metabolic process	2	0.6920415224913495	0.0574386	ACHE, BCHE	286	4	19416	33.94405594405595	1	0.3077419242951886	0.27995219249873915
GOTERM_BP_DIRECT	GO:0090170~regulation of Golgi inheritance	2	0.6920415224913495	0.0574386	MAP2K1, MAPK1	286	4	19416	33.94405594405595	1	0.3077419242951886	0.27995219249873915
GOTERM_BP_DIRECT	GO:0018916~nitrobenzene metabolic process	2	0.6920415224913495	0.0574386	GSTM2, GSTM1	286	4	19416	33.94405594405595	1	0.3077419242951886	0.27995219249873915
GOTERM_BP_DIRECT	GO:0006231~dTMP biosynthetic process	2	0.6920415224913495	0.0574386	SHMT1, TYMS	286	4	19416	33.94405594405595	1	0.3077419242951886	0.27995219249873915
GOTERM_BP_DIRECT	GO:0030593~neutrophil chemotaxis	4	1.384083044982699	0.0581037	SYK, DPEP1, PPIA, S100A9	286	60	19416	4.525874125874126	1	0.3107757404785603	0.2827120488105441
GOTERM_BP_DIRECT	GO:0002092~positive regulation of receptor internalization	3	1.0380622837370241	0.05925	SYK, INSR, SELE	286	27	19416	7.543123543123543	1	0.3152984120939098	0.28682631383169344
GOTERM_BP_DIRECT	GO:0003148~outflow tract septum morphogenesis	3	1.0380622837370241	0.05925	RARA, RARB, FGFR2	286	27	19416	7.543123543123543	1	0.3152984120939098	0.28682631383169344
GOTERM_BP_DIRECT	GO:0032094~response to food	3	1.0380622837370241	0.05925	G6PD, AKT1, MPO	286	27	19416	7.543123543123543	1	0.3152984120939098	0.28682631383169344
GOTERM_BP_DIRECT	GO:0030336~negative regulation of cell migration	7	2.422145328719723	0.0596645	GSK3B, RAP2A, HDAC1, DPEP1, MIF, TGFBR1, SMAD7	286	188	19416	2.527748846897783	1	0.3169678433237178	0.28834499197111496
GOTERM_BP_DIRECT	GO:0042102~positive regulation of T cell proliferation	4	1.384083044982699	0.0628842	IL4, CD40LG, DHPS, JAK2	286	62	19416	4.379878186329799	1	0.3329724427545556	0.30290434299547964
GOTERM_BP_DIRECT	GO:0010971~positive regulation of G2/M transition of mitotic cell cycle	3	1.0380622837370241	0.0632065	CCND1, CDK4, CDK1	286	28	19416	7.2737262737262744	1	0.3329724427545556	0.30290434299547964
GOTERM_BP_DIRECT	GO:0000079~regulation of cyclin-dependent protein serine/threonine kinase activity	3	1.0380622837370241	0.0632065	HERC5, CDKN1A, GTF2H1	286	28	19416	7.2737262737262744	1	0.3329724427545556	0.30290434299547964
GOTERM_BP_DIRECT	GO:0045662~negative regulation of myoblast differentiation	3	1.0380622837370241	0.0632065	TGFB1, NOTCH1, TNF	286	28	19416	7.2737262737262744	1	0.3329724427545556	0.30290434299547964
GOTERM_BP_DIRECT	GO:0042104~positive regulation of activated T cell proliferation	3	1.0380622837370241	0.0632065	IL2RA, CD24, IL2	286	28	19416	7.2737262737262744	1	0.3329724427545556	0.30290434299547964
GOTERM_BP_DIRECT	GO:0065003~protein-containing complex assembly	6	2.0761245674740483	0.0643464	BECN1, FGG, MDM2, CDK1, TP53, PML	286	146	19416	2.7899224063607626	1	0.3384103077594112	0.30785115755156617
GOTERM_BP_DIRECT	GO:0006959~humoral immune response	4	1.384083044982699	0.0653409	GPI, NOTCH1, IFNG, TNF	286	63	19416	4.310356310356311	1	0.3430669553807931	0.3120873002685053
GOTERM_BP_DIRECT	GO:0000902~cell morphogenesis	5	1.7301038062283738	0.0671048	LYN, TGFB1, VDR, GP1BA, MAPK14	286	104	19416	3.2638515330823026	1	0.35174083966016667	0.3199779148705046
GOTERM_BP_DIRECT	GO:1902042~negative regulation of extrinsic apoptotic signaling pathway via death domain receptors	3	1.0380622837370241	0.0672497	GSK3B, FGG, BCL2L1	286	29	19416	7.022908126356402	1	0.35184610347819	0.32007367314820395
GOTERM_BP_DIRECT	GO:0060664~epithelial cell proliferation involved in salivary gland morphogenesis	2	0.6920415224913495	0.071277	TNF, FGFR2	286	5	19416	27.155244755244755	1	0.35184610347819	0.32007367314820395
GOTERM_BP_DIRECT	GO:0070857~regulation of bile acid biosynthetic process	2	0.6920415224913495	0.071277	NR1H4, CES1	286	5	19416	27.155244755244755	1	0.35184610347819	0.32007367314820395
GOTERM_BP_DIRECT	GO:0140447~cytokine precursor processing	2	0.6920415224913495	0.071277	CMA1, CASP1	286	5	19416	27.155244755244755	1	0.35184610347819	0.32007367314820395
GOTERM_BP_DIRECT	GO:0032264~IMP salvage	2	0.6920415224913495	0.071277	HPRT1, APRT	286	5	19416	27.155244755244755	1	0.35184610347819	0.32007367314820395
GOTERM_BP_DIRECT	GO:0019346~transsulfuration	2	0.6920415224913495	0.071277	MTHFD1, CBS	286	5	19416	27.155244755244755	1	0.35184610347819	0.32007367314820395
GOTERM_BP_DIRECT	GO:0032411~positive regulation of transporter activity	2	0.6920415224913495	0.071277	RXRA, NR1H3	286	5	19416	27.155244755244755	1	0.35184610347819	0.32007367314820395
GOTERM_BP_DIRECT	GO:0045923~positive regulation of fatty acid metabolic process	2	0.6920415224913495	0.071277	PPARG, PPARA	286	5	19416	27.155244755244755	1	0.35184610347819	0.32007367314820395
GOTERM_BP_DIRECT	GO:0002576~platelet degranulation	2	0.6920415224913495	0.071277	LYN, TPH1	286	5	19416	27.155244755244755	1	0.35184610347819	0.32007367314820395
GOTERM_BP_DIRECT	GO:0070424~regulation of nucleotide-binding domain, leucine rich repeat containing receptor signaling pathway	2	0.6920415224913495	0.071277	BIRC2, BIRC3	286	5	19416	27.155244755244755	1	0.35184610347819	0.32007367314820395
GOTERM_BP_DIRECT	GO:0060789~hair follicle placode formation	2	0.6920415224913495	0.071277	HDAC1, CTNNB1	286	5	19416	27.155244755244755	1	0.35184610347819	0.32007367314820395
GOTERM_BP_DIRECT	GO:0055012~ventricular cardiac muscle cell differentiation	2	0.6920415224913495	0.071277	RARA, RARB	286	5	19416	27.155244755244755	1	0.35184610347819	0.32007367314820395
GOTERM_BP_DIRECT	GO:0002553~histamine secretion by mast cell	2	0.6920415224913495	0.071277	LYN, BTK	286	5	19416	27.155244755244755	1	0.35184610347819	0.32007367314820395
GOTERM_BP_DIRECT	GO:0072734~cellular response to staurosporine	2	0.6920415224913495	0.071277	CASP7, CASP3	286	5	19416	27.155244755244755	1	0.35184610347819	0.32007367314820395
GOTERM_BP_DIRECT	GO:0001992~regulation of systemic arterial blood pressure by vasopressin	2	0.6920415224913495	0.071277	AVPR1B, AVPR1A	286	5	19416	27.155244755244755	1	0.35184610347819	0.32007367314820395
GOTERM_BP_DIRECT	GO:0051222~positive regulation of protein transport	2	0.6920415224913495	0.071277	SRC, TNF	286	5	19416	27.155244755244755	1	0.35184610347819	0.32007367314820395
GOTERM_BP_DIRECT	GO:1901532~regulation of hematopoietic progenitor cell differentiation	2	0.6920415224913495	0.071277	RARA, KDR	286	5	19416	27.155244755244755	1	0.35184610347819	0.32007367314820395
GOTERM_BP_DIRECT	GO:0009072~aromatic amino acid metabolic process	2	0.6920415224913495	0.071277	TPH1, PAH	286	5	19416	27.155244755244755	1	0.35184610347819	0.32007367314820395
GOTERM_BP_DIRECT	GO:0043243~positive regulation of protein-containing complex disassembly	2	0.6920415224913495	0.071277	INSR, TNF	286	5	19416	27.155244755244755	1	0.35184610347819	0.32007367314820395
GOTERM_BP_DIRECT	GO:0071681~cellular response to indole-3-methanol	2	0.6920415224913495	0.071277	CTNNA1, CTNNB1	286	5	19416	27.155244755244755	1	0.35184610347819	0.32007367314820395
GOTERM_BP_DIRECT	GO:0071494~cellular response to UV-C	2	0.6920415224913495	0.071277	MDM2, TP53	286	5	19416	27.155244755244755	1	0.35184610347819	0.32007367314820395
GOTERM_BP_DIRECT	GO:0042976~activation of Janus kinase activity	2	0.6920415224913495	0.071277	IL4, JAK2	286	5	19416	27.155244755244755	1	0.35184610347819	0.32007367314820395
GOTERM_BP_DIRECT	GO:0051791~medium-chain fatty acid metabolic process	2	0.6920415224913495	0.071277	CRAT, CES1	286	5	19416	27.155244755244755	1	0.35184610347819	0.32007367314820395
GOTERM_BP_DIRECT	GO:0071312~cellular response to alkaloid	2	0.6920415224913495	0.071277	MDM2, BCL2L1	286	5	19416	27.155244755244755	1	0.35184610347819	0.32007367314820395
GOTERM_BP_DIRECT	GO:0060916~mesenchymal cell proliferation involved in lung development	2	0.6920415224913495	0.071277	CTNNB1, FGFR2	286	5	19416	27.155244755244755	1	0.35184610347819	0.32007367314820395
GOTERM_BP_DIRECT	GO:0070458~cellular detoxification of nitrogen compound	2	0.6920415224913495	0.071277	GSTM2, GSTM1	286	5	19416	27.155244755244755	1	0.35184610347819	0.32007367314820395
GOTERM_BP_DIRECT	GO:0140448~signaling receptor ligand precursor processing	2	0.6920415224913495	0.071277	BACE1, CASP1	286	5	19416	27.155244755244755	1	0.35184610347819	0.32007367314820395
GOTERM_BP_DIRECT	GO:0001554~luteolysis	2	0.6920415224913495	0.071277	NOTCH1, CASP3	286	5	19416	27.155244755244755	1	0.35184610347819	0.32007367314820395
GOTERM_BP_DIRECT	GO:0046602~regulation of mitotic centrosome separation	2	0.6920415224913495	0.071277	CHEK1, KIF11	286	5	19416	27.155244755244755	1	0.35184610347819	0.32007367314820395
GOTERM_BP_DIRECT	GO:0060435~bronchiole development	2	0.6920415224913495	0.071277	MMP12, TGFB1	286	5	19416	27.155244755244755	1	0.35184610347819	0.32007367314820395
GOTERM_BP_DIRECT	GO:0051597~response to methylmercury	2	0.6920415224913495	0.071277	ALAD, FECH	286	5	19416	27.155244755244755	1	0.35184610347819	0.32007367314820395
GOTERM_BP_DIRECT	GO:0045672~positive regulation of osteoclast differentiation	3	1.0380622837370241	0.0713761	IFNG, FOS, TNF	286	30	19416	6.788811188811189	1	0.35184610347819	0.32007367314820395
GOTERM_BP_DIRECT	GO:0048701~embryonic cranial skeleton morphogenesis	3	1.0380622837370241	0.0713761	SMAD3, TGFBR1, FGFR2	286	30	19416	6.788811188811189	1	0.35184610347819	0.32007367314820395
GOTERM_BP_DIRECT	GO:0071902~positive regulation of protein serine/threonine kinase activity	3	1.0380622837370241	0.0713761	MAP2K1, IFNG, SRC	286	30	19416	6.788811188811189	1	0.35184610347819	0.32007367314820395
GOTERM_BP_DIRECT	GO:0045840~positive regulation of mitotic nuclear division	3	1.0380622837370241	0.0713761	INSR, NUP62, TNF	286	30	19416	6.788811188811189	1	0.35184610347819	0.32007367314820395
GOTERM_BP_DIRECT	GO:1990000~amyloid fibril formation	3	1.0380622837370241	0.0713761	BACE1, FKBP1A, MDM2	286	30	19416	6.788811188811189	1	0.35184610347819	0.32007367314820395
GOTERM_BP_DIRECT	GO:0007498~mesoderm development	3	1.0380622837370241	0.0713761	HCK, BTK, JAK2	286	30	19416	6.788811188811189	1	0.35184610347819	0.32007367314820395
GOTERM_BP_DIRECT	GO:0045930~negative regulation of mitotic cell cycle	3	1.0380622837370241	0.0713761	TNF, EGFR, PML	286	30	19416	6.788811188811189	1	0.35184610347819	0.32007367314820395
GOTERM_BP_DIRECT	GO:0007160~cell-matrix adhesion	5	1.7301038062283738	0.074833	FGG, CTNNB1, RAC1, ITGAL, CD44	286	108	19416	3.1429681429681433	1	0.3683097396078424	0.3350506089087558
GOTERM_BP_DIRECT	GO:0007189~adenylate cyclase-activating G protein-coupled receptor signaling pathway	6	2.0761245674740483	0.0753084	MC3R, ADRB3, TBXA2R, MC5R, PRKACA, ADRA2A	286	153	19416	2.6622788975730156	1	0.3686130663851286	0.3353265446511456
GOTERM_BP_DIRECT	GO:0043407~negative regulation of MAP kinase activity	3	1.0380622837370241	0.0755825	LYN, PTPN1, GSTP1	286	31	19416	6.569817279494699	1	0.3686130663851286	0.3353265446511456
GOTERM_BP_DIRECT	GO:0034612~response to tumor necrosis factor	3	1.0380622837370241	0.0755825	CASP3, JAK2, SELE	286	31	19416	6.569817279494699	1	0.3686130663851286	0.3353265446511456
GOTERM_BP_DIRECT	GO:0048662~negative regulation of smooth muscle cell proliferation	3	1.0380622837370241	0.0755825	IFNG, ANG, PPARG	286	31	19416	6.569817279494699	1	0.3686130663851286	0.3353265446511456
GOTERM_BP_DIRECT	GO:0016239~positive regulation of macroautophagy	3	1.0380622837370241	0.0755825	IL4, KDR, TSC2	286	31	19416	6.569817279494699	1	0.3686130663851286	0.3353265446511456
GOTERM_BP_DIRECT	GO:0002931~response to ischemia	4	1.384083044982699	0.0755979	ROCK2, TP53, SQSTM1, RELA	286	67	19416	4.053021605260411	1	0.3686130663851286	0.3353265446511456
GOTERM_BP_DIRECT	GO:0060070~canonical Wnt signaling pathway	5	1.7301038062283738	0.0768326	GSK3B, RARG, TGFB1, CTNNB1, RAB5A	286	109	19416	3.1141335728491697	1	0.37405339398349513	0.3402755994234593
GOTERM_BP_DIRECT	GO:0009611~response to wounding	4	1.384083044982699	0.078267	TGFB1, CASP3, RAC1, F2	286	68	19416	3.993418346359523	1	0.3801615974250318	0.3458322194699574
GOTERM_BP_DIRECT	GO:0098609~cell-cell adhesion	7	2.422145328719723	0.078329	SRC, CTNNA1, CTNNB1, CD24, ITGAL, CD44, EGFR	286	202	19416	2.352558332756353	1	0.3801615974250318	0.3458322194699574
GOTERM_BP_DIRECT	GO:0009880~embryonic pattern specification	3	1.0380622837370241	0.0798656	SMAD3, ERBB4, FGFR2	286	32	19416	6.36451048951049	1	0.385241426675874	0.3504533296405964
GOTERM_BP_DIRECT	GO:0010575~positive regulation of vascular endothelial growth factor production	3	1.0380622837370241	0.0798656	TGFB1, RORA, RELA	286	32	19416	6.36451048951049	1	0.385241426675874	0.3504533296405964
GOTERM_BP_DIRECT	GO:0048565~digestive tract development	3	1.0380622837370241	0.0798656	RB1, TGFB1, FGFR2	286	32	19416	6.36451048951049	1	0.385241426675874	0.3504533296405964
GOTERM_BP_DIRECT	GO:0045671~negative regulation of osteoclast differentiation	3	1.0380622837370241	0.0798656	IL4, CTNNB1, PIK3R1	286	32	19416	6.36451048951049	1	0.385241426675874	0.3504533296405964
GOTERM_BP_DIRECT	GO:0031507~heterochromatin formation	4	1.384083044982699	0.0809769	RB1, HDAC1, DOT1L, HDAC8	286	69	19416	3.9355427181514138	1	0.38928710186261417	0.35413367199648305
GOTERM_BP_DIRECT	GO:0051276~chromosome organization	3	1.0380622837370241	0.0842224	RB1, MYC, TP53	286	33	19416	6.1716465352829	1	0.38928710186261417	0.35413367199648305
GOTERM_BP_DIRECT	GO:0005977~glycogen metabolic process	3	1.0380622837370241	0.0842224	GSK3B, PPP1CC, PYGL	286	33	19416	6.1716465352829	1	0.38928710186261417	0.35413367199648305
GOTERM_BP_DIRECT	GO:0001958~endochondral ossification	3	1.0380622837370241	0.0842224	MMP13, CBS, TEK	286	33	19416	6.1716465352829	1	0.38928710186261417	0.35413367199648305
GOTERM_BP_DIRECT	GO:0006497~protein lipidation	2	0.6920415224913495	0.0849129	PIK3C3, ATG7	286	6	19416	22.62937062937063	1	0.38928710186261417	0.35413367199648305
GOTERM_BP_DIRECT	GO:2000116~regulation of cysteine-type endopeptidase activity	2	0.6920415224913495	0.0849129	BIRC2, BIRC3	286	6	19416	22.62937062937063	1	0.38928710186261417	0.35413367199648305
GOTERM_BP_DIRECT	GO:0038127~ERBB signaling pathway	2	0.6920415224913495	0.0849129	MAPK1, EGFR	286	6	19416	22.62937062937063	1	0.38928710186261417	0.35413367199648305
GOTERM_BP_DIRECT	GO:0036446~myofibroblast differentiation	2	0.6920415224913495	0.0849129	TGFB1, TGFBR1	286	6	19416	22.62937062937063	1	0.38928710186261417	0.35413367199648305
GOTERM_BP_DIRECT	GO:0006565~L-serine catabolic process	2	0.6920415224913495	0.0849129	CBS, SHMT1	286	6	19416	22.62937062937063	1	0.38928710186261417	0.35413367199648305
GOTERM_BP_DIRECT	GO:0070668~positive regulation of mast cell proliferation	2	0.6920415224913495	0.0849129	LYN, RAC1	286	6	19416	22.62937062937063	1	0.38928710186261417	0.35413367199648305
GOTERM_BP_DIRECT	GO:0032025~response to cobalt ion	2	0.6920415224913495	0.0849129	ALAD, CASP3	286	6	19416	22.62937062937063	1	0.38928710186261417	0.35413367199648305
GOTERM_BP_DIRECT	GO:0010891~negative regulation of sequestering of triglyceride	2	0.6920415224913495	0.0849129	PPARG, PPARA	286	6	19416	22.62937062937063	1	0.38928710186261417	0.35413367199648305
GOTERM_BP_DIRECT	GO:0060527~prostate epithelial cord arborization involved in prostate glandular acinus morphogenesis	2	0.6920415224913495	0.0849129	ESR1, FGFR2	286	6	19416	22.62937062937063	1	0.38928710186261417	0.35413367199648305
GOTERM_BP_DIRECT	GO:0050819~negative regulation of coagulation	2	0.6920415224913495	0.0849129	PROCR, ANXA5	286	6	19416	22.62937062937063	1	0.38928710186261417	0.35413367199648305
GOTERM_BP_DIRECT	GO:0098780~response to mitochondrial depolarisation	2	0.6920415224913495	0.0849129	BECN1, SQSTM1	286	6	19416	22.62937062937063	1	0.38928710186261417	0.35413367199648305
GOTERM_BP_DIRECT	GO:0038043~interleukin-5-mediated signaling pathway	2	0.6920415224913495	0.0849129	LYN, JAK2	286	6	19416	22.62937062937063	1	0.38928710186261417	0.35413367199648305
GOTERM_BP_DIRECT	GO:1903721~positive regulation of I-kappaB phosphorylation	2	0.6920415224913495	0.0849129	AKT1, TNF	286	6	19416	22.62937062937063	1	0.38928710186261417	0.35413367199648305
GOTERM_BP_DIRECT	GO:0046641~positive regulation of alpha-beta T cell proliferation	2	0.6920415224913495	0.0849129	ZAP70, SYK	286	6	19416	22.62937062937063	1	0.38928710186261417	0.35413367199648305
GOTERM_BP_DIRECT	GO:0008652~amino acid biosynthetic process	2	0.6920415224913495	0.0849129	PAH, BCAT2	286	6	19416	22.62937062937063	1	0.38928710186261417	0.35413367199648305
GOTERM_BP_DIRECT	GO:0042596~fear response	2	0.6920415224913495	0.0849129	ADRB1, ADRA2A	286	6	19416	22.62937062937063	1	0.38928710186261417	0.35413367199648305
GOTERM_BP_DIRECT	GO:1905323~telomerase holoenzyme complex assembly	2	0.6920415224913495	0.0849129	HSP90AA1, HSP90AB1	286	6	19416	22.62937062937063	1	0.38928710186261417	0.35413367199648305
GOTERM_BP_DIRECT	GO:0060574~intestinal epithelial cell maturation	2	0.6920415224913495	0.0849129	CDKN1A, TYMS	286	6	19416	22.62937062937063	1	0.38928710186261417	0.35413367199648305
GOTERM_BP_DIRECT	GO:0071638~negative regulation of monocyte chemotactic protein-1 production	2	0.6920415224913495	0.0849129	GSTP1, NR1H4	286	6	19416	22.62937062937063	1	0.38928710186261417	0.35413367199648305
GOTERM_BP_DIRECT	GO:0014856~skeletal muscle cell proliferation	2	0.6920415224913495	0.0849129	SRC, FOS	286	6	19416	22.62937062937063	1	0.38928710186261417	0.35413367199648305
GOTERM_BP_DIRECT	GO:0010716~negative regulation of extracellular matrix disassembly	2	0.6920415224913495	0.0849129	DPP4, TGFB1	286	6	19416	22.62937062937063	1	0.38928710186261417	0.35413367199648305
GOTERM_BP_DIRECT	GO:0002925~positive regulation of humoral immune response mediated by circulating immunoglobulin	2	0.6920415224913495	0.0849129	FCER2, TNF	286	6	19416	22.62937062937063	1	0.38928710186261417	0.35413367199648305
GOTERM_BP_DIRECT	GO:0018206~peptidyl-methionine modification	2	0.6920415224913495	0.0849129	METAP1, METAP2	286	6	19416	22.62937062937063	1	0.38928710186261417	0.35413367199648305
GOTERM_BP_DIRECT	GO:0010040~response to iron(II) ion	2	0.6920415224913495	0.0849129	BECN1, MAP1LC3A	286	6	19416	22.62937062937063	1	0.38928710186261417	0.35413367199648305
GOTERM_BP_DIRECT	GO:0007100~mitotic centrosome separation	2	0.6920415224913495	0.0849129	NUP62, KIF11	286	6	19416	22.62937062937063	1	0.38928710186261417	0.35413367199648305
GOTERM_BP_DIRECT	GO:0035655~interleukin-18-mediated signaling pathway	2	0.6920415224913495	0.0849129	AKT1, PIK3R1	286	6	19416	22.62937062937063	1	0.38928710186261417	0.35413367199648305
GOTERM_BP_DIRECT	GO:0071455~cellular response to hyperoxia	2	0.6920415224913495	0.0849129	PPARG, ATG7	286	6	19416	22.62937062937063	1	0.38928710186261417	0.35413367199648305
GOTERM_BP_DIRECT	GO:1903347~negative regulation of bicellular tight junction assembly	2	0.6920415224913495	0.0849129	ROCK2, TNF	286	6	19416	22.62937062937063	1	0.38928710186261417	0.35413367199648305
GOTERM_BP_DIRECT	GO:1903038~negative regulation of leukocyte cell-cell adhesion	2	0.6920415224913495	0.0849129	AKT1, PPARA	286	6	19416	22.62937062937063	1	0.38928710186261417	0.35413367199648305
GOTERM_BP_DIRECT	GO:0045760~positive regulation of action potential	2	0.6920415224913495	0.0849129	ADRA1A, TNF	286	6	19416	22.62937062937063	1	0.38928710186261417	0.35413367199648305
GOTERM_BP_DIRECT	GO:0099171~presynaptic modulation of chemical synaptic transmission	3	1.0380622837370241	0.0886497	BACE1, GSK3B, ADRA2A	286	34	19416	5.990127519539285	1	0.4028949941433852	0.3665127434798808
GOTERM_BP_DIRECT	GO:0010804~negative regulation of tumor necrosis factor-mediated signaling pathway	3	1.0380622837370241	0.0886497	GSTP1, NR1H4, BIRC7	286	34	19416	5.990127519539285	1	0.4028949941433852	0.3665127434798808
GOTERM_BP_DIRECT	GO:2001234~negative regulation of apoptotic signaling pathway	3	1.0380622837370241	0.0886497	RB1, BDNF, TNF	286	34	19416	5.990127519539285	1	0.4028949941433852	0.3665127434798808
GOTERM_BP_DIRECT	GO:0033574~response to testosterone	3	1.0380622837370241	0.0886497	GPI, TBXA2R, CBL	286	34	19416	5.990127519539285	1	0.4028949941433852	0.3665127434798808
GOTERM_BP_DIRECT	GO:0042771~intrinsic apoptotic signaling pathway in response to DNA damage by p53 class mediator	3	1.0380622837370241	0.0886497	CDKN1A, TP53, PML	286	34	19416	5.990127519539285	1	0.4028949941433852	0.3665127434798808
GOTERM_BP_DIRECT	GO:0045931~positive regulation of mitotic cell cycle	3	1.0380622837370241	0.0886497	MDM2, PRKCA, EIF4E	286	34	19416	5.990127519539285	1	0.4028949941433852	0.3665127434798808
GOTERM_BP_DIRECT	GO:0002250~adaptive immune response	12	4.1522491349480966	0.0902884	LYN, ITK, ZAP70, SYK, IFNG, BTK, TAP1, CSK, JAK2, JAK3, CTSS, IL2	286	473	19416	1.7223199633347628	1	0.40975052342477275	0.37274920429833863
GOTERM_BP_DIRECT	GO:0002027~regulation of heart rate	3	1.0380622837370241	0.0931446	MC3R, MDM2, PRKACA	286	35	19416	5.818981018981019	1	0.4202865276162971	0.38233378553584296
GOTERM_BP_DIRECT	GO:0070328~triglyceride homeostasis	3	1.0380622837370241	0.0931446	NR1H4, NR1H3, RORA	286	35	19416	5.818981018981019	1	0.4202865276162971	0.38233378553584296
GOTERM_BP_DIRECT	GO:0002040~sprouting angiogenesis	3	1.0380622837370241	0.0931446	TGFB1, NOTCH1, TEK	286	35	19416	5.818981018981019	1	0.4202865276162971	0.38233378553584296
GOTERM_BP_DIRECT	GO:0001707~mesoderm formation	3	1.0380622837370241	0.0931446	GPI, SMAD3, PRKACA	286	35	19416	5.818981018981019	1	0.4202865276162971	0.38233378553584296
GOTERM_BP_DIRECT	GO:0000045~autophagosome assembly	4	1.384083044982699	0.0951176	BECN1, MAP1LC3A, PIK3C3, ATG7	286	74	19416	3.6696276696276695	1	0.42487406333378325	0.38650705729664664
GOTERM_BP_DIRECT	GO:0051898~negative regulation of phosphatidylinositol 3-kinase/protein kinase B signal transduction	4	1.384083044982699	0.0951176	PTPN1, MMP3, TSC2, PPARA	286	74	19416	3.6696276696276695	1	0.42487406333378325	0.38650705729664664
GOTERM_BP_DIRECT	GO:0045766~positive regulation of angiogenesis	6	2.0761245674740483	0.0951638	PDPK1, TBXA2R, CMA1, KDR, PRKCA, TEK	286	164	19416	2.4837114105406792	1	0.42487406333378325	0.38650705729664664
GOTERM_BP_DIRECT	GO:0007186~G protein-coupled receptor signaling pathway	20	6.920415224913495	0.0964671	AVPR1B, INSR, AKR1C3, CXCR4, ADRA1D, AVPR1A, F2, ADRA1B, ESR1, ADRA1A, IL2, ADRA2A, AR, TBXA2R, GNRHR, AKT1, PGR, PPARG, RAC1, JAK2	286	936	19416	1.4506006813699122	1	0.42487406333378325	0.38650705729664664
GOTERM_BP_DIRECT	GO:0032259~methylation	6	2.0761245674740483	0.0968053	PNMT, BHMT, SHMT1, DOT1L, TYMS, HNMT	286	165	19416	2.4686586141131595	1	0.42487406333378325	0.38650705729664664
GOTERM_BP_DIRECT	GO:0070059~intrinsic apoptotic signaling pathway in response to endoplasmic reticulum stress	3	1.0380622837370241	0.0977041	APAF1, TP53, PML	286	36	19416	5.6573426573426575	1	0.42487406333378325	0.38650705729664664
GOTERM_BP_DIRECT	GO:0032008~positive regulation of TOR signaling	3	1.0380622837370241	0.0977041	F7, F10, RHEB	286	36	19416	5.6573426573426575	1	0.42487406333378325	0.38650705729664664
GOTERM_BP_DIRECT	GO:0016310~phosphorylation	3	1.0380622837370241	0.0977041	ALK, AKT1, MTOR	286	36	19416	5.6573426573426575	1	0.42487406333378325	0.38650705729664664
GOTERM_BP_DIRECT	GO:0006357~regulation of transcription by RNA polymerase II	33	11.418685121107266	0.097998	RB1, NOTCH1, THRA, HDAC1, GLO1, RORA, AHR, NR3C1, RELA, PPP1CC, MYC, E2F1, WDR5, MAPK1, HRAS, ESRRA, SMAD3, STAT1, NR1H4, ESRRG, FOS, MAPK14, ESR1, ESR2, NFKB1, SMAD7, FKBP1A, FKBP1B, CDK1, PPARG, PGR, PPIA, TP53	286	1721	19416	1.3017476422473517	1	0.42487406333378325	0.38650705729664664
GOTERM_BP_DIRECT	GO:0003179~heart valve morphogenesis	2	0.6920415224913495	0.0983492	TGFB1, MTOR	286	7	19416	19.396603396603396	1	0.42487406333378325	0.38650705729664664
GOTERM_BP_DIRECT	GO:0035771~interleukin-4-mediated signaling pathway	2	0.6920415224913495	0.0983492	IL4, JAK3	286	7	19416	19.396603396603396	1	0.42487406333378325	0.38650705729664664
GOTERM_BP_DIRECT	GO:0007435~salivary gland morphogenesis	2	0.6920415224913495	0.0983492	TGFB1, EGFR	286	7	19416	19.396603396603396	1	0.42487406333378325	0.38650705729664664
GOTERM_BP_DIRECT	GO:0061037~negative regulation of cartilage development	2	0.6920415224913495	0.0983492	CTSK, RARA	286	7	19416	19.396603396603396	1	0.42487406333378325	0.38650705729664664
GOTERM_BP_DIRECT	GO:0006563~L-serine metabolic process	2	0.6920415224913495	0.0983492	CBS, SHMT1	286	7	19416	19.396603396603396	1	0.42487406333378325	0.38650705729664664
GOTERM_BP_DIRECT	GO:0007260~tyrosine phosphorylation of STAT protein	2	0.6920415224913495	0.0983492	JAK2, JAK3	286	7	19416	19.396603396603396	1	0.42487406333378325	0.38650705729664664
GOTERM_BP_DIRECT	GO:0034616~response to laminar fluid shear stress	2	0.6920415224913495	0.0983492	TGFB1, SMAD7	286	7	19416	19.396603396603396	1	0.42487406333378325	0.38650705729664664
GOTERM_BP_DIRECT	GO:1903944~negative regulation of hepatocyte apoptotic process	2	0.6920415224913495	0.0983492	RB1, PPARA	286	7	19416	19.396603396603396	1	0.42487406333378325	0.38650705729664664
GOTERM_BP_DIRECT	GO:0090238~positive regulation of arachidonate secretion	2	0.6920415224913495	0.0983492	AVPR1B, MIF	286	7	19416	19.396603396603396	1	0.42487406333378325	0.38650705729664664
GOTERM_BP_DIRECT	GO:0051006~positive regulation of lipoprotein lipase activity	2	0.6920415224913495	0.0983492	NR1H2, NR1H3	286	7	19416	19.396603396603396	1	0.42487406333378325	0.38650705729664664
GOTERM_BP_DIRECT	GO:0006924~activation-induced cell death of T cells	2	0.6920415224913495	0.0983492	IL2RA, AKT1	286	7	19416	19.396603396603396	1	0.42487406333378325	0.38650705729664664
GOTERM_BP_DIRECT	GO:0036016~cellular response to interleukin-3	2	0.6920415224913495	0.0983492	GSK3B, JAK2	286	7	19416	19.396603396603396	1	0.42487406333378325	0.38650705729664664
GOTERM_BP_DIRECT	GO:0051647~nucleus localization	2	0.6920415224913495	0.0983492	CDK9, MTOR	286	7	19416	19.396603396603396	1	0.42487406333378325	0.38650705729664664
GOTERM_BP_DIRECT	GO:1902462~positive regulation of mesenchymal stem cell proliferation	2	0.6920415224913495	0.0983492	TGFB1, TGFBR1	286	7	19416	19.396603396603396	1	0.42487406333378325	0.38650705729664664
GOTERM_BP_DIRECT	GO:0002637~regulation of immunoglobulin production	2	0.6920415224913495	0.0983492	CD40LG, TNF	286	7	19416	19.396603396603396	1	0.42487406333378325	0.38650705729664664
GOTERM_BP_DIRECT	GO:1901525~negative regulation of mitophagy	2	0.6920415224913495	0.0983492	TSC2, TP53	286	7	19416	19.396603396603396	1	0.42487406333378325	0.38650705729664664
GOTERM_BP_DIRECT	GO:0046321~positive regulation of fatty acid oxidation	2	0.6920415224913495	0.0983492	PPARG, PPARA	286	7	19416	19.396603396603396	1	0.42487406333378325	0.38650705729664664
GOTERM_BP_DIRECT	GO:0016202~regulation of striated muscle tissue development	2	0.6920415224913495	0.0983492	TGFB1, SMAD3	286	7	19416	19.396603396603396	1	0.42487406333378325	0.38650705729664664
GOTERM_BP_DIRECT	GO:1904781~positive regulation of protein localization to centrosome	2	0.6920415224913495	0.0983492	GSK3B, NUP62	286	7	19416	19.396603396603396	1	0.42487406333378325	0.38650705729664664
GOTERM_BP_DIRECT	GO:1903573~negative regulation of response to endoplasmic reticulum stress	2	0.6920415224913495	0.0983492	NR1H2, NR1H3	286	7	19416	19.396603396603396	1	0.42487406333378325	0.38650705729664664
GOTERM_BP_DIRECT	GO:0038156~interleukin-3-mediated signaling pathway	2	0.6920415224913495	0.0983492	SYK, JAK2	286	7	19416	19.396603396603396	1	0.42487406333378325	0.38650705729664664
GOTERM_BP_DIRECT	GO:0010518~positive regulation of phospholipase activity	2	0.6920415224913495	0.0983492	PDPK1, FGFR2	286	7	19416	19.396603396603396	1	0.42487406333378325	0.38650705729664664

## Sheet: cc
Category	Term	Count	%	PValue	Genes	List Total	Pop Hits	Pop Total	Fold Enrichment	Bonferroni	Benjamini	FDR
GOTERM_CC_DIRECT	GO:0005829~cytosol	173	59.86159169550172	3.63506e-32	PNMT, RB1, AHR, NR3C1, HNMT, HERC5, PPP1CC, HPGDS, FNTA, CCND1, CHEK1, AKT1, SYNPO, SKP2, PRKACA, EPHB4, MAP2K1, G6PD, TSC2, PRKCA, MIF, AR, MTHFD1, MAPKAPK2, BTK, PGR, PRKCQ, PADI4, HPRT1, PPIA, S100A9, SQSTM1, TP53, CES1, KHDRBS1, TPH1, NOTCH1, CRABP2, MAOA, SHMT1, GLO1, GSTT2, GMPR, PIK3R1, SULT1A1, SEC14L2, LDHA, TTPA, LTA4H, ATG7, MCL1, LYN, GSTM2, GSTM1, SMAD3, VDR, BRAF, ESR1, NFKB1, SMAD7…	288	5576	20666	2.226318398294277	1.5049167417613332E-29	1.5049167417613332E-29	1.3631492226099032E-29
GOTERM_CC_DIRECT	GO:0070062~extracellular exosome	90	31.141868512110726	6.21441e-21	ALK, GPI, HSP90AB1, AMY2A, REG1A, FASLG, PYGL, ITGAL, HNMT, MPO, ALAD, SPR, PLAU, CA2, CTSG, CTSF, ACP3, RAC1, PRKACA, LGALS7, EPHB4, TGM3, CTSB, G6PD, HSP90AA1, APAF1, MME, ANXA5, FGG, SORD, PRKCA, GP1BA, MIF, RNASE2, F2, MMP9, APRT, FCER2, PROCR, RBP4, MTHFD1, LCK, MAPKAPK2, BLVRB, DPEP1, HPRT1, ALDOA, S100A9, SQSTM1, PPIA, CD44, CFB, CFD, AHCY, CRABP2, SRC, GSTP1, GLO1, SHMT1, GSTT2, CXCR4, DP…	288	2242	20666	2.8805196253345224	2.572764352505031E-18	1.2863821762525155E-18	1.1652012466055394E-18
GOTERM_CC_DIRECT	GO:0005737~cytoplasm	157	54.325259515570934	1.44691e-20	RB1, AHR, NR3C1, HNMT, HERC5, PPP1CC, HPGDS, FNTA, CCND1, MYC, CHEK1, AKT1, PRKACA, HADH, LGALS7, TGM3, G6PD, DAPK1, TSC2, PRKCA, MIF, AR, MELK, MAPKAPK2, BTK, PGR, PADI4, HPRT1, PPIA, S100A9, SQSTM1, TP53, CES1, KHDRBS1, CRABP2, SHMT1, GLO1, GSTT2, PIK3R1, SULT1A1, SEC14L2, LDHA, STK33, ATG7, MCL1, ESRRA, LYN, GSTM2, GSTM1, TGFB1, SMAD3, BDNF, VDR, BRAF, ESR1, NFKB1, SMAD7, CYP2C9, UCK2, CDK4, C…	288	5887	20666	1.913681039201253	5.990217943651198E-18	1.9967393145503994E-18	1.8086406834695646E-18
GOTERM_CC_DIRECT	GO:1904813~ficolin-1-rich granule lumen	18	6.228373702422145	1.72281e-12	CFD, GPI, HSP90AA1, HSP90AB1, APAF1, GSTP1, PYGL, MIF, MAPK14, MMP9, CTSS, ALAD, MAPK1, LTA4H, ALDOA, ATG7, PPIA, CTSB	288	125	20666	10.333	7.132574530999136E-10	1.7831077115820575E-10	1.6151337967228782E-10
GOTERM_CC_DIRECT	GO:0005634~nucleus	140	48.44290657439446	1.50021e-11	RB1, RORA, AHR, NR3C1, MPO, PPP1CC, CCND1, MYC, CHEK1, KDR, AKT1, SYNPO, SKP2, PRKACA, LGALS7, MAP2K1, DAPK1, TSC2, DYRK1B, AR, MAPKAPK2, BTK, PGR, PADI4, PPIA, S100A9, SQSTM1, TP53, KHDRBS1, NOTCH1, CRABP2, SHMT1, GSTT2, PIK3R1, SEC14L2, LDHA, STK33, LTA4H, MCL1, ESRRA, LYN, TGFB1, SMAD3, VDR, ESRRG, BRAF, ESR1, ESR2, NFKB1, SMAD7, CDK9, CLK1, BHMT, CDK4, CDK2, MDM2, CDK1, GRB2, FGFR2, ACHE, GSK…	288	6138	20666	1.636684949856993	6.210873815248874E-9	1.2421747984630895E-9	1.1251583319412044E-9
GOTERM_CC_DIRECT	GO:0005654~nucleoplasm	103	35.6401384083045	7.31127e-11	RB1, RORA, AHR, NR3C1, HNMT, MPO, HPGDS, CCND1, MYC, CHEK1, AKT1, SKP2, PRKACA, HADH, DYRK1B, PRKCA, MIF, AR, MAPKAPK2, DPEP1, PGR, PADI4, SQSTM1, TP53, KHDRBS1, NOTCH1, CRABP2, SHMT1, GLO1, SEC14L2, LTA4H, MCL1, ESRRA, SMAD3, VDR, ESRRG, ESR1, ESR2, NFKB1, SMAD7, CDK9, CDK4, CDK2, MDM2, CDK1, GRB2, RAB5A, GSK3B, CDKN1A, RARG, THRB, HSP90AB1, THRA, ADK, LITAF, ADRA1A, CASP7, SPR, CASP3, CTSK, NUP…	288	4000	20666	1.8477413194444443	3.0268627160268124E-8	4.4339461269850515E-9	4.0162555498053E-9
GOTERM_CC_DIRECT	GO:0034774~secretory granule lumen	16	5.536332179930796	7.49701e-11	CFD, GPI, HSP90AA1, HSP90AB1, APAF1, GSTP1, PYGL, MIF, MAPK14, NFKB1, APRT, ALAD, ALDOA, ATG7, PPIA, S100A9	288	116	20666	9.897509578544062	3.103763801526327E-8	4.4339461269850515E-9	4.0162555498053E-9
GOTERM_CC_DIRECT	GO:0043235~receptor complex	20	6.920415224913495	1.99551e-10	ALK, NOTCH1, SMAD3, SRC, VDR, INSR, NR1H4, NR1H3, EGFR, TGFBR1, ADRA2A, RXRA, ADRB3, ERBB4, KDR, PPARG, TEK, MET, EPHB4, FGFR2	288	216	20666	6.644161522633745	8.26142200205382E-8	1.0326778733297192E-8	9.353966243928617E-9
GOTERM_CC_DIRECT	GO:0032991~protein-containing complex	34	11.76470588235294	7.15906e-10	ALK, KHDRBS1, CDKN1A, HSP90AB1, HDAC1, DOT1L, CXCR4, AHR, KIF11, NR3C1, TNF, EGFR, PPP1CC, MYC, CHEK1, CASP1, E2F1, AKT1, TGM3, PTPN1, HSP90AA1, SYK, APAF1, STAT1, ESR1, SMAD7, AR, RARA, MDM2, CTNNB1, PADI4, PPIA, TP53, BIRC3	288	692	20666	3.5256302183686574	2.963849486947723E-7	3.2931667250591246E-8	2.982940874147758E-8
GOTERM_CC_DIRECT	GO:0005576~extracellular region	68	23.52941176470588	9.92737e-10	GPI, ACHE, HSP90AB1, AMY2A, FASLG, PYGL, MPO, TNF, CTSS, ALAD, PLAU, CTSK, KDR, CTSG, EPHB4, CTSB, HSP90AA1, APAF1, ANXA5, FGG, MMP3, MIF, RNASE2, MMP8, F2, MMP9, APRT, CHIT1, MMP12, PROCR, F7, RBP4, MMP13, IFNG, ANG, ALDOA, S100A9, MET, PPIA, CD44, CFB, CFD, NOTCH1, GSTP1, ABO, DPP4, TTR, ERBB4, MAPK1, LTA4H, ATG7, BCHE, TGFB1, F10, CMA1, BDNF, PLA2G2A, F11, MAPK14, LYZ, NFKB1, IL2, IL4, LCN2, R…	288	2248	20666	2.17058372874654	4.109928973816679E-7	4.1099296179266025E-8	3.7227623350784444E-8
GOTERM_CC_DIRECT	GO:0005615~extracellular space	61	21.10726643598616	5.71179e-09	GPI, ACHE, TPSB2, AMY2A, REG1A, FASLG, MPO, TNF, CTSS, ALAD, CASP7, PLAU, CTSK, CHEK1, CTSG, CTSF, ACP3, LGALS7, CTSB, FGG, MMP3, SORD, GP1BA, MIF, RNASE2, MMP8, F2, MMP9, CHIT1, MMP12, PROCR, F7, RBP4, MMP13, IFNG, DPEP1, ANG, ALDOA, S100A9, PPIA, CFB, CFD, GSTP1, EGFR, TTR, LGALS7B, BCHE, TGFB1, F10, CMA1, BDNF, PLA2G2A, F11, LYZ, SELE, IL2, IL4, FABP3, CD40LG, LCN2, REN	288	1986	20666	2.204014909925031	2.3646766791340923E-6	2.1497085905894202E-7	1.9471998103165041E-7
GOTERM_CC_DIRECT	GO:0045121~membrane raft	18	6.228373702422145	8.64836e-09	LYN, MME, SRC, CBL, SELE, TNF, EGFR, TGFBR1, BACE1, DPP4, ZAP70, LCK, KDR, BTK, TEK, CD24, JAK2, RAB5A	288	214	20666	6.035630841121495	3.5804132325623073E-6	2.983683015678291E-7	2.702611427244829E-7
GOTERM_CC_DIRECT	GO:0005886~plasma membrane	119	41.17647058823529	8.28081e-08	CHRM4, TNF, FNTA, PLAU, KDR, AKT1, SYNPO, PRKACA, EPHB4, MAP2K1, DAPK1, TAP1, PRKCA, MIF, PROCR, AR, MELK, BTK, DPEP1, PGR, PRKCQ, S100A9, CFB, NOTCH1, GLO1, ADRB1, PIK3R1, DPP4, TBXA2R, HRH4, LYN, TGFB1, SMAD3, INSR, BRAF, SELE, ESR1, SMAD7, CYP2C9, RHEB, MDM2, GRB2, REN, RAB5A, FGFR2, ALK, ACHE, GSK3B, ITK, HSP90AB1, ADK, FASLG, ADRA1D, ITGAL, ADRA1B, LITAF, RND3, ADRA1A, CA2, CTSK, CASP1, GNRH…	288	5534	20666	1.5430206702003773	3.4281961360349555E-5	2.637119044553183E-6	2.388694786732956E-6
GOTERM_CC_DIRECT	GO:0090575~RNA polymerase II transcription regulator complex	13	4.498269896193772	1.94964e-07	THRB, THRA, STAT1, VDR, NR1H2, NR1H4, NR1H3, FOS, RXRB, RXRA, E2F1, RARA, PPARG	288	126	20666	7.403494268077601	8.07117109801192E-5	5.765354318614143E-6	5.222241230628752E-6
GOTERM_CC_DIRECT	GO:0005925~focal adhesion	22	7.612456747404845	7.31183e-07	MAP2K1, MME, PDPK1, SRC, DCTN4, ANXA5, CBL, RND3, EGFR, DPP4, HCK, PROCR, PPP1CC, PLAU, CTNNA1, MAPK1, CTNNB1, TEK, RAC1, JAK2, PPIA, CD44	288	431	20666	3.662767465841712	3.0266409683421536E-4	2.018065321178159E-5	1.8279577184584773E-5
GOTERM_CC_DIRECT	GO:0009897~external side of plasma membrane	21	7.26643598615917	1.77771e-06	F10, INSR, ANXA5, GSR, FGG, CXCR4, FASLG, GP1BA, ITGAL, F2, SELE, TNF, FCER2, CD40LG, PLAU, IL2RA, CTSK, KDR, CD24, CCR4, CTSB	288	418	20666	3.605013955342903	7.356997857791425E-4	4.599811821969218E-5	4.166496215551828E-5
GOTERM_CC_DIRECT	GO:0031234~extrinsic component of cytoplasmic side of plasma membrane	7	2.422145328719723	1.98367e-06	LYN, ZAP70, HCK, LCK, JAK2, JAK3, TGM3	288	28	20666	17.93923611111111	8.209018145204361E-4	4.830812496530674E-5	4.375735957002422E-5
GOTERM_CC_DIRECT	GO:0098978~glutamatergic synapse	25	8.650519031141869	2.78142e-06	GSK3B, NOTCH1, SRC, RELA, EGFR, PPP1CC, MAP1LC3A, ERBB4, CASP3, AKT1, RAC1, JAK2, PRKACA, HRAS, EIF4E, LYN, PTPN1, DAPK1, BRAF, MAPK14, ADRA2A, MDM2, CTNNB1, PIK3C3, SQSTM1	288	589	20666	3.0457107149594416	0.0011508452313866435	6.397257560305792E-5	5.794617355349449E-5
GOTERM_CC_DIRECT	GO:0000785~chromatin	37	12.802768166089965	3.24142e-06	RB1, RARG, THRB, THRA, HDAC1, NR1I3, NR1I2, RORA, AHR, NR3C1, RELA, RXRB, RXRA, MYC, CHEK1, E2F1, ESRRA, SMAD3, STAT1, VDR, NR1H2, NR1H4, NR1H3, ESRRG, FOS, ESR1, ESR2, NFKB1, SMAD7, AR, CDK4, RARA, RARB, PPARG, PGR, PPARA, TP53	288	1134	20666	2.3412759651185575	0.0013410483640248216	7.062874732541608E-5	6.397531460635514E-5
GOTERM_CC_DIRECT	GO:0005667~transcription regulator complex	15	5.190311418685121	4.41576e-06	RARG, SMAD3, NR1I2, AHR, ESR1, RELA, NFKB1, RXRB, RXRA, CDK4, CDK2, RARA, RARB, CTNNB1, TP53	288	230	20666	4.679800724637682	0.0018264590158363347	9.140624947918396E-5	8.279551583259416E-5
GOTERM_CC_DIRECT	GO:0005901~caveola	9	3.1141868512110724	9.46035e-06	HCK, SRC, INSR, MAPK1, FASLG, ADRA1B, JAK2, SELE, ADRA1A	288	75	20666	8.610833333333334	0.003908945111991802	1.8650411807469926E-4	1.6893488956041598E-4
GOTERM_CC_DIRECT	GO:0005764~lysosome	17	5.88235294117647	1.09381e-05	SRC, INSR, CXCR4, TSC2, RNASE2, MPO, MTOR, CTSS, BACE1, CHIT1, HCK, CTSK, CTSG, CTSF, ACP3, SQSTM1, CTSB	288	319	20666	3.8240377917102055	0.004518171899560719	2.0583567822951E-4	1.864453607151359E-4
GOTERM_CC_DIRECT	GO:0048471~perinuclear region of cytoplasm	27	9.342560553633218	2.21407e-05	ACHE, CDKN1A, HSP90AB1, SRC, FASLG, PIK3R1, CBL, EGFR, HERC5, STK33, PRKACA, HRAS, EIF4E, CTSB, LYN, HSP90AA1, BDNF, STAT1, PLA2G2A, TSC2, PRKCA, SELE, PROCR, RARA, BTK, CTNNB1, PPARG	288	757	20666	2.5593626155878466	0.009124487676819837	3.9853344818521557E-4	3.609904421967533E-4
GOTERM_CC_DIRECT	GO:0005739~mitochondrion	46	15.916955017301039	2.40031e-05	GCDH, BECN1, GSK3B, DTYMK, OAT, HSP90AB1, MAOB, FECH, MAOA, SRC, SHMT1, GSTP1, TYMS, NR3C1, PPP1CC, MAPK8, LDHA, RXRA, SPR, ERBB4, RFK, AKT1, MAPK1, HADH, PRKACA, MCL1, MAP2K1, HSP90AA1, MMP3, GSR, PRKCA, BRAF, MAPK14, DCK, ESR2, NFKB1, MAPK10, DHFR, MTHFD1, CDK1, KYAT1, CRAT, SQSTM1, TP53, BCAT2, BCL2L1	288	1711	20666	1.92917559581791	0.00988818485766152	4.140532657681093E-4	3.7504824797835986E-4
GOTERM_CC_DIRECT	GO:0009986~cell surface	24	8.304498269896193	6.00663e-05	ACHE, HSP90AA1, TGFB1, NOTCH1, HSP90AB1, MME, FGG, CXCR4, GP1BA, MIF, ITGAL, TNF, EGFR, TGFBR1, BACE1, DPP4, PROCR, CD40LG, PLAU, TEK, CD24, MET, CD44, FGFR2	288	665	20666	2.5897243107769423	0.024561537285940793	9.946982738181834E-4	9.009948132411083E-4
GOTERM_CC_DIRECT	GO:0005770~late endosome	11	3.8062283737024223	7.89699e-05	BACE1, MAP2K1, MAP1LC3A, SRC, TTPA, INSR, MAPK1, CXCR4, PIK3C3, SQSTM1, CTSS	288	159	20666	4.964316911250874	0.03216614420649355	0.0012574443093068752	0.0011389894106040536
GOTERM_CC_DIRECT	GO:1904724~tertiary granule lumen	7	2.422145328719723	0.000123419	CHIT1, LTA4H, ALDOA, LYZ, MMP8, MMP9, CTSS	288	56	20666	8.969618055555555	0.0498150051798768	0.0018461040683562405	0.0016721957140907974
GOTERM_CC_DIRECT	GO:0062023~collagen-containing extracellular matrix	17	5.88235294117647	0.000124857	TPSB2, HSP90AA1, TGFB1, CMA1, REG1A, ANXA5, FGG, F2, MMP8, MMP9, CTSS, F7, CTSG, CTSF, S100A9, FGFR2, CTSB	288	391	20666	3.1198671497584543	0.05038072813716932	0.0018461040683562405	0.0016721957140907974
GOTERM_CC_DIRECT	GO:0000307~cyclin-dependent protein kinase holoenzyme complex	6	2.0761245674740483	0.000386858	CCNA2, CDKN1A, CCND1, CDK4, CDK2, CDK1	288	45	20666	9.567592592592593	0.1480183626302387	0.005442412220572713	0.004929721214286878
GOTERM_CC_DIRECT	GO:0005813~centrosome	22	7.612456747404845	0.000394378	GSK3B, MAP2K1, ROCK2, DCTN4, HNMT, NR3C1, SMAD7, CCNA2, PROCR, CCND1, MAPKAPK2, NUP62, CHEK1, CDK2, E2F1, CDK1, MAPK1, CTNNB1, BIRC7, PRKACA, TP53, BCL2L1	288	661	20666	2.3882795427802996	0.15066753266028332	0.005442412220572713	0.004929721214286878
GOTERM_CC_DIRECT	GO:0043025~neuronal cell body	15	5.190311418685121	0.000833895	HSP90AA1, TGFB1, HSP90AB1, MAOB, MME, HDAC1, SRC, INSR, TNF, ADRA2A, BACE1, CASP3, ANG, RAB5A, CCR4	288	376	20666	2.8626440602836882	0.2920461971508578	0.011136529477880002	0.010087436121268117
GOTERM_CC_DIRECT	GO:0005759~mitochondrial matrix	16	5.536332179930796	0.00141345	PTPN1, GCDH, DTYMK, OAT, FECH, GSR, TYMS, NR3C1, DHFR, ERBB4, CDK1, HADH, PRKACA, TP53, BCAT2, BCL2L1	288	443	20666	2.5916729370453973	0.4432176538448318	0.01828646672264161	0.016563828553117402
GOTERM_CC_DIRECT	GO:0005911~cell-cell junction	10	3.4602076124567476	0.00161434	ITK, ZAP70, SRC, CTNNA1, CTNNB1, AKT1, GRB2, CSK, TEK, PIK3R1	288	194	20666	3.69881156930126	0.48771701219641417	0.020252668221813094	0.01834480817193215
GOTERM_CC_DIRECT	GO:0036021~endolysosome lumen	3	1.0380622837370241	0.00186954	CTSK, CTSS, CTSB	288	5	20666	43.05416666666666	0.5391642984868605	0.02276439090095918	0.020619919294347085
GOTERM_CC_DIRECT	GO:0043231~intracellular membrane-bounded organelle	25	8.650519031141869	0.00254355	DOT1L, MPO, ADRA1A, LITAF, CTSS, HPGDS, MAP1LC3A, MTA1, CTSK, CHEK1, CTNNA1, CTSG, CTSF, LYN, G6PD, CMA1, BRAF, ESR2, CYP2C9, HCK, BLVRB, PPARG, CD24, RAB5A, SQSTM1	288	924	20666	1.9414757696007696	0.6515887271815108	0.03008657672075405	0.02725233398619026
GOTERM_CC_DIRECT	GO:0005768~endosome	12	4.1522491349480966	0.0051128	BACE1, BECN1, AVPR1B, CDK2, KDR, GRB2, PIK3C3, AVPR1A, JAK3, RAB5A, EGFR, TGFBR1	288	318	20666	2.707809224318658	0.8802237188801495	0.058797220874642536	0.05325835224152403
GOTERM_CC_DIRECT	GO:0009898~cytoplasmic side of plasma membrane	7	2.422145328719723	0.00542245	LYN, HCK, G6PD, JAK2, JAK3, LITAF, BIRC2	288	115	20666	4.367814009661836	0.8947063986909891	0.06067281414454082	0.05495725918889567
GOTERM_CC_DIRECT	GO:0044294~dendritic growth cone	3	1.0380622837370241	0.00648742	HSP90AA1, HSP90AB1, SRC	288	9	20666	23.91898148148148	0.9324267247925871	0.06886648491373325	0.06237906242185983
GOTERM_CC_DIRECT	GO:0016600~flotillin complex	3	1.0380622837370241	0.00648742	CTNNA1, CTNNB1, CBL	288	9	20666	23.91898148148148	0.9324267247925871	0.06886648491373325	0.06237906242185983
GOTERM_CC_DIRECT	GO:0098794~postsynapse	9	3.1141868512110724	0.00878716	GSK3B, PTPN1, AKT1, BRAF, RAC1, JAK2, PRKACA, MET, EIF4E	288	208	20666	3.1048677884615383	0.974111640233893	0.08877145853266886	0.080408929830316
GOTERM_CC_DIRECT	GO:0035578~azurophil granule lumen	6	2.0761245674740483	0.00879138	TTR, MAPK1, CTSG, RNASE2, LYZ, MPO	288	91	20666	4.731227106227106	0.9741571901857625	0.08877145853266886	0.080408929830316
GOTERM_CC_DIRECT	GO:0044754~autolysosome	3	1.0380622837370241	0.00973145	MAP1LC3A, PIK3C3, SQSTM1	288	11	20666	19.570075757575754	0.9825523428569115	0.0940007326580495	0.08514559117576946
GOTERM_CC_DIRECT	GO:0000407~phagophore assembly site	4	1.384083044982699	0.00976336	BECN1, PIK3C3, ATG7, SQSTM1	288	32	20666	8.969618055555555	0.9827835988096278	0.0940007326580495	0.08514559117576946
GOTERM_CC_DIRECT	GO:0035580~specific granule lumen	5	1.7301038062283738	0.0114251	CHIT1, LCN2, LYZ, MMP8, NFKB1	288	63	20666	5.694995590828924	0.9914104200740567	0.10749949332827975	0.09737272946402153
GOTERM_CC_DIRECT	GO:0030425~dendrite	14	4.844290657439446	0.013611	BECN1, GSK3B, MAOB, MME, BDNF, STAT1, CHRM4, INSR, MTOR, BACE1, HRH4, RARA, RAC1, RAB5A	288	465	20666	2.1604241338112304	0.9965647146168833	0.12522122255719292	0.11342502043223998
GOTERM_CC_DIRECT	GO:0005741~mitochondrial outer membrane	9	3.1141868512110724	0.0139854	PPP1CC, MAOB, MAOA, PLA2G2A, PGR, RAC1, MTOR, BCL2L1, MCL1	288	226	20666	2.8575774336283186	0.9970643160613797	0.1258683922720734	0.11401122488412443
GOTERM_CC_DIRECT	GO:0042470~melanosome	6	2.0761245674740483	0.0150503	HSP90AA1, HSP90AB1, AHCY, RAC1, RAB5A, CTSB	288	104	20666	4.139823717948718	0.9981231643856475	0.13257031253814577	0.12008180483527699
GOTERM_CC_DIRECT	GO:0016605~PML body	6	2.0761245674740483	0.0194137	CDK9, RB1, TP53, SQSTM1, PML, MTOR	288	111	20666	3.8787537537537538	0.9997013742814039	0.16744329514606587	0.151669651400422
GOTERM_CC_DIRECT	GO:0045177~apical part of cell	5	1.7301038062283738	0.0233092	CA2, DPEP1, CTNNB1, REN, ACP3	288	78	20666	4.599804131054131	0.9999425315100487	0.19693933696497976	0.1783870805842208
GOTERM_CC_DIRECT	GO:0035525~NF-kappaB p50/p65 complex	2	0.6920415224913495	0.0275829	RELA, NFKB1	288	2	20666	71.75694444444444	0.9999906465180356	0.21545878800395227	0.19516194565575387
GOTERM_CC_DIRECT	GO:1902560~GMP reductase complex	2	0.6920415224913495	0.0275829	GMPR2, GMPR	288	2	20666	71.75694444444444	0.9999906465180356	0.21545878800395227	0.19516194565575387
GOTERM_CC_DIRECT	GO:0097122~cyclin A2-CDK1 complex	2	0.6920415224913495	0.0275829	CCNA2, CDK1	288	2	20666	71.75694444444444	0.9999906465180356	0.21545878800395227	0.19516194565575387
GOTERM_CC_DIRECT	GO:0097128~cyclin D1-CDK4 complex	2	0.6920415224913495	0.0275829	CCND1, CDK4	288	2	20666	71.75694444444444	0.9999906465180356	0.21545878800395227	0.19516194565575387
GOTERM_CC_DIRECT	GO:0036464~cytoplasmic ribonucleoprotein granule	5	1.7301038062283738	0.0295834	CDK9, ROCK2, CMA1, RAC1, EIF4E	288	84	20666	4.271246693121693	0.9999960124096331	0.2268057064472797	0.20543995149210117
GOTERM_CC_DIRECT	GO:0005938~cell cortex	7	2.422145328719723	0.0361192	MELK, DCTN4, CTNNB1, AKT1, GRB2, RAC1, FGFR2	288	176	20666	2.853969381313131	0.9999997569659219	0.2718787145264339	0.24626695156379882
GOTERM_CC_DIRECT	GO:0097124~cyclin A2-CDK2 complex	2	0.6920415224913495	0.0410887	CCNA2, CDK2	288	3	20666	47.83796296296296	0.9999999714059179	0.30376275278866266	0.2751474210042234
GOTERM_CC_DIRECT	GO:0030141~secretory granule	5	1.7301038062283738	0.0448657	TGFB1, CMA1, PLA2G2A, CTSG, MPO	288	96	20666	3.737340856481482	0.9999999944194589	0.32586675627663075	0.2951691632940496
GOTERM_CC_DIRECT	GO:0043202~lysosomal lumen	5	1.7301038062283738	0.0477702	HSP90AA1, CTSK, FASLG, CTSF, CTSS	288	98	20666	3.6610685941043086	0.9999999984184115	0.34098034394510524	0.30885900719665327
GOTERM_CC_DIRECT	GO:0017053~transcription repressor complex	4	1.384083044982699	0.052931	CCND1, HDAC1, MDM2, TP53	288	61	20666	4.705373406193078	0.9999999998332763	0.3519487668444726	0.31879417286637013
GOTERM_CC_DIRECT	GO:0099091~postsynaptic specialization, intracellular component	2	0.6920415224913495	0.0544075	LYN, SRC	288	4	20666	35.87847222222222	0.999999999912611	0.3519487668444726	0.31879417286637013
GOTERM_CC_DIRECT	GO:0035189~Rb-E2F complex	2	0.6920415224913495	0.0544075	RB1, E2F1	288	4	20666	35.87847222222222	0.999999999912611	0.3519487668444726	0.31879417286637013
GOTERM_CC_DIRECT	GO:0034272~phosphatidylinositol 3-kinase complex, class III, type II	2	0.6920415224913495	0.0544075	BECN1, PIK3C3	288	4	20666	35.87847222222222	0.999999999912611	0.3519487668444726	0.31879417286637013
GOTERM_CC_DIRECT	GO:0034271~phosphatidylinositol 3-kinase complex, class III, type I	2	0.6920415224913495	0.0544075	BECN1, PIK3C3	288	4	20666	35.87847222222222	0.999999999912611	0.3519487668444726	0.31879417286637013
GOTERM_CC_DIRECT	GO:0098559~cytoplasmic side of early endosome membrane	2	0.6920415224913495	0.0544075	RAB5A, LITAF	288	4	20666	35.87847222222222	0.999999999912611	0.3519487668444726	0.31879417286637013
GOTERM_CC_DIRECT	GO:0000791~euchromatin	4	1.384083044982699	0.0594777	NR1H4, CTNNB1, JAK2, ESR1	288	64	20666	4.484809027777778	0.9999999999905635	0.3788270547129653	0.34314044810957
GOTERM_CC_DIRECT	GO:0031410~cytoplasmic vesicle	9	3.1141868512110724	0.0646352	MME, PDPK1, BTK, CXCR4, ANG, MAN1B1, RAC1, SQSTM1, FGFR2	288	306	20666	2.110498366013072	0.9999999999990314	0.40543903368047374	0.3672455015221683
GOTERM_CC_DIRECT	GO:0005769~early endosome	9	3.1141868512110724	0.0680354	BACE1, PTPN1, MAP2K1, MME, KDR, MAPK1, CXCR4, ADRB1, RAB5A	288	310	20666	2.0832661290322583	0.9999999999997855	0.4186609120436508	0.3792218406192489
GOTERM_CC_DIRECT	GO:0031093~platelet alpha granule lumen	4	1.384083044982699	0.0687656	CFD, TGFB1, FGG, ALDOA	288	68	20666	4.220996732026143	0.999999999999845	0.4186609120436508	0.3792218406192489
GOTERM_CC_DIRECT	GO:0005788~endoplasmic reticulum lumen	9	3.1141868512110724	0.0704636	BACE1, F7, BCHE, F10, BDNF, FGG, MAPK1, F2, CES1	288	312	20666	2.069911858974359	0.9999999999999272	0.42100521520326684	0.38134530362614744
GOTERM_CC_DIRECT	GO:0030139~endocytic vesicle	4	1.384083044982699	0.0711845	DPP4, ANG, AVPR1A, RAB5A	288	69	20666	4.159822866344605	0.9999999999999472	0.42100521520326684	0.38134530362614744
GOTERM_CC_DIRECT	GO:0031965~nuclear membrane	8	2.768166089965398	0.0725971	CCND1, CDK4, NUP62, ADRA1B, ADRA1A, EGFR, PML, BCL2L1	288	261	20666	2.199446573009791	0.9999999999999719	0.4233125266603026	0.38343525965607117
GOTERM_CC_DIRECT	GO:0005635~nuclear envelope	7	2.422145328719723	0.0751158	MTA1, MYC, INSR, NUP62, CDK2, RAC1, MTOR	288	212	20666	2.369333071278826	0.9999999999999909	0.43191559714117006	0.3912278959612047
GOTERM_CC_DIRECT	GO:0009925~basal plasma membrane	4	1.384083044982699	0.0786664	ERBB4, TEK, MET, EGFR	288	72	20666	3.986496913580247	0.9999999999999981	0.4443308775656848	0.40247362098341016
GOTERM_CC_DIRECT	GO:0035032~phosphatidylinositol 3-kinase complex, class III	2	0.6920415224913495	0.0804947	BECN1, PIK3C3	288	6	20666	23.91898148148148	0.9999999999999992	0.4443308775656848	0.40247362098341016
GOTERM_CC_DIRECT	GO:0097443~sorting endosome	2	0.6920415224913495	0.0804947	PTPN1, KDR	288	6	20666	23.91898148148148	0.9999999999999992	0.4443308775656848	0.40247362098341016
GOTERM_CC_DIRECT	GO:0016323~basolateral plasma membrane	8	2.768166089965398	0.0836903	HSP90AA1, SLC47A1, ERBB4, CTNNB1, TEK, CD44, EGFR, ADRA2A	288	270	20666	2.126131687242798	0.9999999999999998	0.4510313171464345	0.40854285973408927
GOTERM_CC_DIRECT	GO:0031982~vesicle	6	2.0761245674740483	0.0838875	F7, GSTP1, AKT1, MIF, PPIA, ABO	288	167	20666	2.5780938123752497	0.9999999999999998	0.4510313171464345	0.40854285973408927
GOTERM_CC_DIRECT	GO:0045335~phagocytic vesicle	4	1.384083044982699	0.086476	BECN1, RAB5A, CTSS, MTOR	288	75	20666	3.827037037037037	1	0.4589880346205912	0.41575003135923116
GOTERM_CC_DIRECT	GO:0000781~chromosome, telomeric region	6	2.0761245674740483	0.095929	PPP1CC, CHEK1, CDK2, DOT1L, CDK1, PML	288	174	20666	2.474377394636015	1	0.4985676718052666	0.4516011519975242
GOTERM_CC_DIRECT	GO:0005776~autophagosome	4	1.384083044982699	0.097375	BECN1, MAP1LC3A, PIK3C3, SQSTM1	288	79	20666	3.633263009845288	1	0.4985676718052666	0.4516011519975242
GOTERM_CC_DIRECT	GO:0012506~vesicle membrane	3	1.0380622837370241	0.0975458	ANXA5, GRB2, ACP3	288	38	20666	5.665021929824561	1	0.4985676718052666	0.4516011519975242
GOTERM_CC_DIRECT	GO:0031012~extracellular matrix	7	2.422145328719723	0.0991721	MMP12, TGFB1, MMP13, MMP3, GP1BA, MMP8, MMP9	288	228	20666	2.2030640838206628	1	0.500697945869046	0.4535307480697881

## Sheet: mf
Category	Term	Count	%	PValue	Genes	List Total	Pop Hits	Pop Total	Fold Enrichment	Bonferroni	Benjamini	FDR
GOTERM_MF_DIRECT	GO:0004879~nuclear receptor activity	25	8.650519031141869	5.83929e-30	RARG, THRB, THRA, NR1I3, NR1I2, RORA, AHR, PIK3R1, NR3C1, RXRB, RXRA, ESRRA, VDR, NR1H2, NR1H4, NR1H3, ESRRG, ESR1, ESR2, AR, RARA, RARB, PPARG, PGR, PPARA	289	54	19208	30.77021658336537	5.033469625022669E-27	5.033469625022669E-27	4.338593887925572E-27
GOTERM_MF_DIRECT	GO:0140801~histone H2AXY142 kinase activity	24	8.304498269896193	1.15242e-19	LYN, ALK, ITK, MAP2K1, SYK, SRC, INSR, DYRK1B, EGFR, CLK1, ZAP70, HCK, MELK, ERBB4, LCK, KDR, BTK, CSK, TEK, JAK2, JAK3, MET, EPHB4, FGFR2	289	115	19208	13.87067850157966	9.933830377110446E-17	3.3112767923701486E-17	2.854151573933899E-17
GOTERM_MF_DIRECT	GO:0035401~histone H3Y41 kinase activity	24	8.304498269896193	1.15242e-19	LYN, ALK, ITK, MAP2K1, SYK, SRC, INSR, DYRK1B, EGFR, CLK1, ZAP70, HCK, MELK, ERBB4, LCK, KDR, BTK, CSK, TEK, JAK2, JAK3, MET, EPHB4, FGFR2	289	115	19208	13.87067850157966	9.933830377110446E-17	3.3112767923701486E-17	2.854151573933899E-17
GOTERM_MF_DIRECT	GO:0042802~identical protein binding	78	26.989619377162633	3.21913e-18	RB1, ALK, HSP90AB1, ADRA1D, PYGL, NR3C1, LITAF, TNF, ALAD, MYC, CASP1, KDR, AKT1, ACP3, JAK2, HADH, SKP2, G6PD, HSP90AA1, APAF1, DAPK1, DHPS, FGG, SORD, FOS, MIF, MMP9, LCK, BTK, PPARG, PGR, PADI4, HPRT1, ALDOA, MET, SQSTM1, TP53, BIRC2, KHDRBS1, BECN1, OAT, NOTCH1, MAOB, FECH, SHMT1, EGFR, RELA, SRM, DPP4, LDHA, TTR, RXRA, CBS, CTNNA1, MAPK1, CSK, BCHE, GSTM2, GSTM1, TGFB1, SMAD3, STAT1, INSR, F…	289	1777	19208	2.9173697748820477	2.774887688975202E-15	6.937219222438005E-16	5.979528865744127E-16
GOTERM_MF_DIRECT	GO:0004713~protein tyrosine kinase activity	22	7.612456747404845	2.28339e-17	LYN, ALK, MAP2K1, SYK, SRC, INSR, DYRK1B, BRAF, EGFR, MTOR, CLK1, ZAP70, HCK, ERBB4, LCK, KDR, BTK, CSK, JAK2, JAK3, MET, FGFR2	289	113	19208	12.939829133110818	1.9682862024169572E-14	3.936572404833914E-15	3.3931244742361927E-15
GOTERM_MF_DIRECT	GO:0019899~enzyme binding	34	11.76470588235294	2.10297e-16	THRB, NOTCH1, HDAC1, SRC, RELA, EGFR, MAPK8, RXRA, CCND1, CBS, AKT1, RAC1, EIF4E, LYN, PTPN1, BCHE, GSTM2, GSTM1, TGFB1, STAT1, PRKCA, MAPK14, ESR1, ESR2, BACE1, AR, RARA, MDM2, CTNNB1, PPARG, PGR, BIRC7, SQSTM1, TP53	289	374	19208	6.04215162000629	1.91402449445377E-13	3.0212626269710873E-14	2.6041741668671904E-14
GOTERM_MF_DIRECT	GO:0004672~protein kinase activity	31	10.726643598615917	1.22276e-14	ALK, GSK3B, SRC, MAPK8, STK33, CCND1, CHEK1, AKT1, JAK2, PRKACA, MAP2K1, SYK, DAPK1, PDPK1, DYRK1B, PRKCA, BRAF, MAPK14, TGFBR1, MTOR, CDK9, MAPK10, CLK1, MELK, MAPKAPK2, CDK2, CDK1, PRKCQ, PIK3C3, TEK, MET	289	349	19208	5.903649577140818	1.0527134719495734E-11	1.5057453001776936E-12	1.2978755893642997E-12
GOTERM_MF_DIRECT	GO:0008270~zinc ion binding	48	16.608996539792386	4.64108e-14	RARG, THRB, THRA, ADH1C, SHMT1, NR1I3, GLO1, NR1I2, RORA, NR3C1, LITAF, ALAD, RXRB, RXRA, CA2, LTA4H, ESRRA, PTPN1, SMAD3, MME, VDR, NR1H2, MMP3, NR1H4, SORD, NR1H3, PRKCA, ESRRG, MMP8, MMP9, ESR1, ESR2, PML, MMP12, AR, BHMT, MMP13, RARA, MDM2, DPEP1, RARB, PPARG, PGR, PPARA, S100A9, SQSTM1, TP53, BIRC2	289	893	19208	3.5725151795781875	4.000311193408379E-11	5.000761157430945E-12	4.310400858435258E-12
GOTERM_MF_DIRECT	GO:0004715~non-membrane spanning protein tyrosine kinase activity	13	4.498269896193772	2.53763e-12	LYN, ITK, SYK, SRC, CLK1, ZAP70, HCK, MELK, LCK, BTK, CSK, JAK2, JAK3	289	46	19208	18.783210470889124	2.187442893486491E-9	2.430486279936741E-10	2.0949551113607876E-10
GOTERM_MF_DIRECT	GO:0001223~transcription coactivator binding	13	4.498269896193772	4.42393e-12	SMAD3, THRB, STAT1, RORA, AHR, ESR1, RELA, CDK9, AR, RARA, PGR, PPARG, PPARA	289	48	19208	18.00057670126874	3.813406701524968E-9	3.813425004958367E-10	3.2869777014896365E-10
GOTERM_MF_DIRECT	GO:0043565~sequence-specific DNA binding	26	8.996539792387544	3.25687e-11	THRB, THRA, NR1I3, NR1I2, RORA, NR3C1, RXRB, MTA1, RXRA, E2F1, ESRRA, SMAD3, VDR, NR1H2, NR1H4, NR1H3, ESRRG, ESR1, ESR2, MMP12, AR, RARA, RARB, PPARG, PGR, PPARA	289	329	19208	5.252447912832217	2.8074240931985628E-8	2.552204433567024E-9	2.1998699467984907E-9
GOTERM_MF_DIRECT	GO:0005524~ATP binding	59	20.415224913494807	5.24984e-11	ALK, GSK3B, ITK, HSP90AB1, ADK, PYGL, KIF11, RFK, CHEK1, KDR, AKT1, JAK2, PRKACA, JAK3, EPHB4, MAP2K1, HSP90AA1, APAF1, SYK, PDPK1, DAPK1, DYRK1B, TAP1, PRKCA, DCK, TGFBR1, ZAP70, HCK, MELK, MTHFD1, LCK, MAPKAPK2, BTK, PIK3C3, PRKCQ, MET, DTYMK, ROCK2, SRC, EGFR, STK33, MAPK8, ERBB4, MAPK1, CSK, LYN, INSR, BRAF, MAPK14, MTOR, CDK9, CLK1, MAPK10, UCK2, CDK4, CDK2, CDK1, TEK, FGFR2	289	1544	19208	2.539738601932696	4.525356722684393E-8	3.7711334883721284E-9	3.2505245729240044E-9
GOTERM_MF_DIRECT	GO:0004674~protein serine/threonine kinase activity	26	8.996539792387544	1.3727e-09	GSK3B, ROCK2, MAPK8, STK33, CHEK1, AKT1, MAPK1, PRKACA, MAP2K1, SYK, DAPK1, PDPK1, DYRK1B, PRKCA, BRAF, MAPK14, TGFBR1, MTOR, CDK9, CLK1, MELK, CDK4, MAPKAPK2, CDK2, CDK1, PRKCQ	289	393	19208	4.397087438477861	1.1832689577051525E-6	9.102074555078842E-8	7.845523659424107E-8
GOTERM_MF_DIRECT	GO:0106310~protein serine kinase activity	25	8.650519031141869	1.54393e-09	GSK3B, ROCK2, MAPK8, STK33, CHEK1, AKT1, MAPK1, PRKACA, MAP2K1, DAPK1, PDPK1, DYRK1B, PRKCA, BRAF, MAPK14, MTOR, CDK9, MAPK10, CLK1, MELK, CDK4, MAPKAPK2, CDK2, CDK1, PRKCQ	289	365	19208	4.552306015073233	1.3308675270717885E-6	9.506202786552026E-8	8.193861566598788E-8
GOTERM_MF_DIRECT	GO:0019901~protein kinase binding	29	10.034602076124568	1.98993e-09	BECN1, GSK3B, CDKN1A, HSP90AB1, KIF11, NR3C1, RND3, RELA, EGFR, PPP1CC, CCND1, AKT1, RAC1, JAK2, PRKACA, PTPN1, SMAD3, SYK, ESR1, ADRA2A, CDK9, CCNA2, LCK, RHEB, CTNNB1, GRB2, CD24, SQSTM1, BCL2L1	289	496	19208	3.88598057818953	1.7153175193573844E-6	1.1435459992143952E-7	9.856782800653081E-8
GOTERM_MF_DIRECT	GO:0005515~protein binding	248	85.81314878892734	3.19112e-09	PNMT, RB1, HERC5, MYC, CHEK1, KDR, AKT1, SYNPO, SKP2, PRKACA, EPHB4, DAPK1, PRKCA, MIF, RNASE2, CHIT1, AR, RBP4, MTHFD1, BTK, PRKCQ, PADI4, CAGE1, HPRT1, TP53, CFB, CES1, TPH1, MAOB, CRABP2, MAOA, SHMT1, PIK3R1, SULT1A1, LDHA, TTPA, LTA4H, ATG7, LYN, GSTM2, INSR, BRAF, GRB2, REN, KYAT1, CD24, ACHE, ITK, GPI, CDKN1A, RARG, PYGL, KIF11, LITAF, MAP1LC3A, RFK, CTSK, CTSG, RAC1, JAK2, JAK3, HRAS, CCR4…	289	13670	19208	1.205778318901036	2.7507415955030368E-6	1.7192158543711654E-7	1.4818763106702737E-7
GOTERM_MF_DIRECT	GO:0034056~estrogen response element binding	7	2.422145328719723	4.67932e-09	ESRRA, AR, ESRRG, PGR, NR3C1, ESR1, ESR2	289	11	19208	42.295061340044036	4.033564507177623E-6	2.313518501165492E-7	1.9941348565730403E-7
GOTERM_MF_DIRECT	GO:0004714~transmembrane receptor protein tyrosine kinase activity	10	3.4602076124567476	4.83101e-09	ALK, ERBB4, SRC, INSR, KDR, TEK, MET, EPHB4, EGFR, FGFR2	289	39	19208	17.041966107710053	4.164324670319353E-6	2.313518501165492E-7	1.9941348565730403E-7
GOTERM_MF_DIRECT	GO:0004252~serine-type endopeptidase activity	18	6.228373702422145	5.57316e-09	CFD, TPSB2, F10, CMA1, F11, MMP3, F2, MMP8, MMP9, CTSS, MMP12, DPP4, F7, MMP13, PLAU, CTSK, CTSG, CFB	289	193	19208	6.198684045395054	4.804055399043605E-6	2.5284562708884725E-7	2.1794002427727784E-7
GOTERM_MF_DIRECT	GO:0016301~kinase activity	19	6.5743944636678195	9.70081e-09	LYN, ALK, GSK3B, CDKN1A, DTYMK, SYK, DAPK1, PIK3R1, EGFR, MTOR, CDK9, PLAU, CDK4, BTK, CDK1, AKT1, PIK3C3, JAK2, SKP2	289	226	19208	5.587653489297853	8.362066303058135E-6	4.181050597854879E-7	3.603852197454959E-7
GOTERM_MF_DIRECT	GO:0031625~ubiquitin protein ligase binding	22	7.612456747404845	1.05817e-08	LYN, RB1, GPI, BECN1, GSK3B, CDKN1A, HSP90AA1, SMAD3, HSP90AB1, CXCR4, EGFR, TGFBR1, RELA, PML, SMAD7, MAP1LC3A, CBS, MDM2, CTNNB1, PRKACA, SQSTM1, TP53	289	311	19208	4.7016099422557	9.121422381519473E-6	4.343554273036099E-7	3.7439220706100015E-7
GOTERM_MF_DIRECT	GO:0003707~nuclear steroid receptor activity	8	2.768166089965398	3.16182e-08	RXRB, ESRRA, RXRA, ESRRG, PGR, PPARA, ESR1, ESR2	289	23	19208	23.117797502632765	2.725455421814793E-5	1.2388602384525393E-6	1.0678342890605994E-6
GOTERM_MF_DIRECT	GO:0019903~protein phosphatase binding	12	4.1522491349480966	9.21836e-08	HSP90AA1, MAPK8, LCK, CTNNB1, GRB2, CSK, PPARG, PIK3R1, MAPK14, JAK3, MET, EGFR	289	89	19208	8.961393413941915	7.945907487105774E-5	3.4548794895744452E-6	2.977929768855931E-6
GOTERM_MF_DIRECT	GO:0042277~peptide binding	10	3.4602076124567476	1.17507e-07	RXRA, HSP90AB1, MME, AVPR1B, CMA1, GNRHR, ANG, PPARG, AVPR1A, RELA	289	55	19208	12.084303240012584	1.0128553499699766E-4	4.106545877366086E-6	3.5396329314187956E-6
GOTERM_MF_DIRECT	GO:0042803~protein homodimerization activity	33	11.418685121107266	1.19099e-07	ACHE, HSP90AB1, FECH, SHMT1, AHR, TYMS, RELA, SRM, DPP4, HPGDS, ERBB4, CBS, AKT1, ACP3, ATG7, MCL1, GSTM2, G6PD, HSP90AA1, GSTM1, SMAD3, MME, STAT1, TSC2, TAP1, DCK, ADRA2A, PML, ADRB3, ANG, KYAT1, FGFR2, BCL2L1	289	753	19208	2.912750382552834	1.0265838330081323E-4	4.106545877366086E-6	3.5396329314187956E-6
GOTERM_MF_DIRECT	GO:0005496~steroid binding	8	2.768166089965398	3.06017e-07	ESRRA, AR, ESRRG, PGR, NR3C1, SHBG, ESR1, ESR2	289	31	19208	17.15191427614689	2.637521700310508E-4	1.0145650708373735E-5	8.74503303517597E-6
GOTERM_MF_DIRECT	GO:0003700~DNA-binding transcription factor activity	28	9.688581314878892	3.8267e-07	RARG, THRB, THRA, NR1I3, NR1I2, RORA, AHR, NR3C1, RELA, RXRA, MYC, E2F1, ESRRA, SMAD3, STAT1, VDR, NR1H2, NR1H4, FOS, ESR1, NFKB1, AR, RARA, RARB, PPARG, PGR, PPARA, TP53	289	598	19208	3.112011202277488	3.29807325892828E-4	1.2217098560700471E-5	1.053051534872442E-5
GOTERM_MF_DIRECT	GO:0005004~GPI-linked ephrin receptor activity	9	3.1141868512110724	6.13368e-07	ALK, ERBB4, INSR, KDR, TEK, MET, EPHB4, EGFR, FGFR2	289	49	19208	12.207612456747405	5.285833630996883E-4	1.4686748621522986E-5	1.2659227640129442E-5
GOTERM_MF_DIRECT	GO:0038062~protein tyrosine kinase collagen receptor activity	9	3.1141868512110724	6.13368e-07	ALK, ERBB4, INSR, KDR, TEK, MET, EPHB4, EGFR, FGFR2	289	49	19208	12.207612456747405	5.285833630996883E-4	1.4686748621522986E-5	1.2659227640129442E-5
GOTERM_MF_DIRECT	GO:0005011~macrophage colony-stimulating factor receptor activity	9	3.1141868512110724	6.13368e-07	ALK, ERBB4, INSR, KDR, TEK, MET, EPHB4, EGFR, FGFR2	289	49	19208	12.207612456747405	5.285833630996883E-4	1.4686748621522986E-5	1.2659227640129442E-5
GOTERM_MF_DIRECT	GO:0036332~placental growth factor receptor activity	9	3.1141868512110724	6.13368e-07	ALK, ERBB4, INSR, KDR, TEK, MET, EPHB4, EGFR, FGFR2	289	49	19208	12.207612456747405	5.285833630996883E-4	1.4686748621522986E-5	1.2659227640129442E-5
GOTERM_MF_DIRECT	GO:0005018~platelet-derived growth factor alpha-receptor activity	9	3.1141868512110724	6.13368e-07	ALK, ERBB4, INSR, KDR, TEK, MET, EPHB4, EGFR, FGFR2	289	49	19208	12.207612456747405	5.285833630996883E-4	1.4686748621522986E-5	1.2659227640129442E-5
GOTERM_MF_DIRECT	GO:0005009~insulin receptor activity	9	3.1141868512110724	6.13368e-07	ALK, ERBB4, INSR, KDR, TEK, MET, EPHB4, EGFR, FGFR2	289	49	19208	12.207612456747405	5.285833630996883E-4	1.4686748621522986E-5	1.2659227640129442E-5
GOTERM_MF_DIRECT	GO:0008288~boss receptor activity	9	3.1141868512110724	6.13368e-07	ALK, ERBB4, INSR, KDR, TEK, MET, EPHB4, EGFR, FGFR2	289	49	19208	12.207612456747405	5.285833630996883E-4	1.4686748621522986E-5	1.2659227640129442E-5
GOTERM_MF_DIRECT	GO:0005020~stem cell factor receptor activity	9	3.1141868512110724	6.13368e-07	ALK, ERBB4, INSR, KDR, TEK, MET, EPHB4, EGFR, FGFR2	289	49	19208	12.207612456747405	5.285833630996883E-4	1.4686748621522986E-5	1.2659227640129442E-5
GOTERM_MF_DIRECT	GO:0060175~brain-derived neurotrophic factor receptor activity	9	3.1141868512110724	6.13368e-07	ALK, ERBB4, INSR, KDR, TEK, MET, EPHB4, EGFR, FGFR2	289	49	19208	12.207612456747405	5.285833630996883E-4	1.4686748621522986E-5	1.2659227640129442E-5
GOTERM_MF_DIRECT	GO:0005008~hepatocyte growth factor receptor activity	9	3.1141868512110724	7.20783e-07	ALK, ERBB4, INSR, KDR, TEK, MET, EPHB4, EGFR, FGFR2	289	50	19208	11.963460207612457	6.211219188904105E-4	1.553286677764661E-5	1.3388538301382169E-5
GOTERM_MF_DIRECT	GO:0005019~platelet-derived growth factor beta-receptor activity	9	3.1141868512110724	7.20783e-07	ALK, ERBB4, INSR, KDR, TEK, MET, EPHB4, EGFR, FGFR2	289	50	19208	11.963460207612457	6.211219188904105E-4	1.553286677764661E-5	1.3388538301382169E-5
GOTERM_MF_DIRECT	GO:0005006~epidermal growth factor receptor activity	9	3.1141868512110724	7.20783e-07	ALK, ERBB4, INSR, KDR, TEK, MET, EPHB4, EGFR, FGFR2	289	50	19208	11.963460207612457	6.211219188904105E-4	1.553286677764661E-5	1.3388538301382169E-5
GOTERM_MF_DIRECT	GO:0005007~fibroblast growth factor receptor activity	9	3.1141868512110724	7.20783e-07	ALK, ERBB4, INSR, KDR, TEK, MET, EPHB4, EGFR, FGFR2	289	50	19208	11.963460207612457	6.211219188904105E-4	1.553286677764661E-5	1.3388538301382169E-5
GOTERM_MF_DIRECT	GO:0005010~insulin-like growth factor receptor activity	9	3.1141868512110724	8.43858e-07	ALK, ERBB4, INSR, KDR, TEK, MET, EPHB4, EGFR, FGFR2	289	51	19208	11.728882556482802	7.271417200237495E-4	1.7741607533005642E-5	1.529236008935405E-5
GOTERM_MF_DIRECT	GO:0005021~vascular endothelial growth factor receptor activity	9	3.1141868512110724	9.84429e-07	ALK, ERBB4, INSR, KDR, TEK, MET, EPHB4, EGFR, FGFR2	289	52	19208	11.503327122704285	8.482184460588682E-4	1.9795212513642354E-5	1.7062462758278735E-5
GOTERM_MF_DIRECT	GO:0005518~collagen binding	10	3.4602076124567476	9.87464e-07	MMP12, ACHE, MMP13, SMAD3, CTSK, MMP9, CD44, CTSS, CTSB, SMAD7	289	70	19208	9.494809688581316	8.508323950107144E-4	1.9795212513642354E-5	1.7062462758278735E-5
GOTERM_MF_DIRECT	GO:0005005~transmembrane-ephrin receptor activity	9	3.1141868512110724	1.14449e-06	ALK, ERBB4, INSR, KDR, TEK, MET, EPHB4, EGFR, FGFR2	289	53	19208	11.286283214728734	9.860664341861947E-4	2.2421644384815114E-5	1.9326312967421846E-5
GOTERM_MF_DIRECT	GO:0001221~transcription coregulator binding	8	2.768166089965398	1.34253e-06	RXRA, MYC, NR1H4, CTNNB1, PPARG, RORA, FOS, ESR1	289	38	19208	13.99235112001457	0.0011565960350969906	2.5716991813124606E-5	2.216673424263525E-5
GOTERM_MF_DIRECT	GO:0005102~signaling receptor binding	21	7.26643598615917	1.49194e-06	LYN, GSTM2, SYK, SRC, FGG, FASLG, F2, TGFBR1, DPP4, F7, ZAP70, AR, HCK, LCK, FKBP1B, RARA, CTNNB1, REN, PGR, ANG, JAK2	289	383	19208	3.644221995356275	0.0012852279404237388	2.7957686843605327E-5	2.4098098984685332E-5
GOTERM_MF_DIRECT	GO:0004364~glutathione transferase activity	7	2.422145328719723	3.07844e-06	GSTM2, HPGDS, GSTM1, GSTA3, GSTP1, GSTA1, GSTT2	289	28	19208	16.6159169550173	0.002650100995917226	5.645988607022838E-5	4.866553984939639E-5
GOTERM_MF_DIRECT	GO:0046965~nuclear retinoid X receptor binding	6	2.0761245674740483	5.34398e-06	RARG, VDR, NR1H2, NR1H4, RARB, PPARG	289	18	19208	22.154555940023066	0.004595928457323373	9.59689562320569E-5	8.272034162461517E-5
GOTERM_MF_DIRECT	GO:0005504~fatty acid binding	7	2.422145328719723	5.79315e-06	GSTM2, FABP4, CRABP2, FABP6, GSTP1, FABP7, GSTA1	289	31	19208	15.00792499162853	0.0049812612168302906	1.0191213445552676E-4	8.784305788916053E-5
GOTERM_MF_DIRECT	GO:0001784~phosphotyrosine residue binding	8	2.768166089965398	6.89084e-06	ZAP70, HCK, SYK, LCK, MAPK1, GRB2, PIK3R1, CBL	289	48	19208	11.077277970011533	0.005922315734144257	1.1879803457654711E-4	1.0239784186818388E-4
GOTERM_MF_DIRECT	GO:0008233~peptidase activity	10	3.4602076124567476	1.4015e-05	BACE1, CASP7, CASP3, MMP3, REN, CTSG, LTA4H, MMP8, MMP9, CTSB	289	96	19208	6.9232987312572085	0.012008332586795456	2.3688098831855264E-4	2.0417932055763875E-4
GOTERM_MF_DIRECT	GO:0004175~endopeptidase activity	9	3.1141868512110724	1.6383e-05	MMP12, BACE1, MMP13, MME, CMA1, MMP3, CASP1, MMP8, MMP9	289	75	19208	7.975640138408304	0.014022997163552042	2.7157947431186E-4	2.340876443314524E-4
GOTERM_MF_DIRECT	GO:0043274~phospholipase binding	6	2.0761245674740483	1.97357e-05	SYK, PDPK1, SRC, LCK, BTK, SELE	289	23	19208	17.338348126974573	0.016868464628363555	3.209847125770005E-4	2.766724378708948E-4
GOTERM_MF_DIRECT	GO:0044877~protein-containing complex binding	18	6.228373702422145	2.17525e-05	KHDRBS1, CDKN1A, TGFB1, THRA, INSR, BRAF, FOS, MTOR, RELA, PPP1CC, MYC, CASP3, RARB, RAC1, PPARA, SQSTM1, BIRC2, BIRC3	289	348	19208	3.437775921727717	0.01857616242131621	3.472344874177944E-4	2.992984038879597E-4
GOTERM_MF_DIRECT	GO:0030235~nitric-oxide synthase regulator activity	4	1.384083044982699	3.26245e-05	HSP90AA1, HSP90AB1, AKT1, ESR1	289	5	19208	53.17093425605536	0.02773100652231597	5.113147599776148E-4	4.4072722350738726E-4
GOTERM_MF_DIRECT	GO:0042169~SH2 domain binding	7	2.422145328719723	3.59406e-05	KHDRBS1, SYK, SRC, LCK, NUP62, JAK2, SQSTM1	289	42	19208	11.077277970011533	0.030506341662634995	5.532283703894757E-4	4.7685461624058056E-4
GOTERM_MF_DIRECT	GO:0001228~DNA-binding transcription activator activity, RNA polymerase II-specific	21	7.26643598615917	6.25463e-05	NOTCH1, SMAD3, NR1H2, NR1I3, NR1I2, NR1H4, NR1H3, ESRRG, FOS, NR3C1, LITAF, ESR1, RELA, NFKB1, RXRB, AR, MYC, PGR, PPARG, PPARA, TP53	289	495	19208	2.819670756002936	0.05248885862021335	9.458753898946544E-4	8.152963047467844E-4
GOTERM_MF_DIRECT	GO:0070411~I-SMAD binding	5	1.7301038062283738	7.81443e-05	FKBP1A, SMAD3, CTNNB1, TGFBR1, SMAD7	289	16	19208	20.769896193771626	0.06514419690517947	0.001141700861463163	9.840878655071115E-4
GOTERM_MF_DIRECT	GO:0043548~phosphatidylinositol 3-kinase binding	5	1.7301038062283738	7.81443e-05	BECN1, LCK, INSR, PIK3R1, JAK2	289	16	19208	20.769896193771626	0.06514419690517947	0.001141700861463163	9.840878655071115E-4
GOTERM_MF_DIRECT	GO:0000976~transcription cis-regulatory region binding	14	4.844290657439446	8.18498e-05	SMAD3, THRA, NR1H4, NR1H3, AHR, FOS, TNF, RELA, NFKB1, AR, RXRA, ERBB4, PPARG, TP53	289	243	19208	3.8291825081521353	0.06812572602741085	0.00117590808293655	0.001013572744340901
GOTERM_MF_DIRECT	GO:0001046~core promoter sequence-specific DNA binding	5	1.7301038062283738	0.000100986	MMP12, HDAC1, MYC, NR3C1, TP53	289	17	19208	19.548137594138005	0.08337300885158416	0.0013817502312409515	0.0011909981691554839
GOTERM_MF_DIRECT	GO:0035259~nuclear glucocorticoid receptor binding	5	1.7301038062283738	0.000100986	RXRB, RARG, SMAD3, RARA, RARB	289	17	19208	19.548137594138005	0.08337300885158416	0.0013817502312409515	0.0011909981691554839
GOTERM_MF_DIRECT	GO:0004708~MAP kinase kinase activity	5	1.7301038062283738	0.000100986	MAPK10, MAP2K1, MAPK8, BRAF, MAPK14	289	17	19208	19.548137594138005	0.08337300885158416	0.0013817502312409515	0.0011909981691554839
GOTERM_MF_DIRECT	GO:0061629~RNA polymerase II-specific DNA-binding transcription factor binding	12	4.1522491349480966	0.000108726	RB1, GSK3B, AR, MTA1, SMAD3, HDAC1, DOT1L, CTNNB1, FOS, AHR, PPARA, TP53	289	184	19208	4.334587031743643	0.08946864614869732	0.0014644038933488352	0.0012622414069120471
GOTERM_MF_DIRECT	GO:0019904~protein domain specific binding	13	4.498269896193772	0.000117167	ESRRA, KHDRBS1, THRA, INSR, CCNA2, PPP1CC, CHEK1, CDK2, MDM2, RARA, GRB2, PPARA, PRKACA	289	218	19208	3.9634297323894483	0.09607032472216115	0.0015538122645044647	0.0013393068590798344
GOTERM_MF_DIRECT	GO:0030332~cyclin binding	6	2.0761245674740483	0.000164347	CDK9, CDKN1A, CRABP2, CDK4, CDK2, CDK1	289	35	19208	11.393771626297578	0.13210030011335505	0.0021464769925141846	0.0018501536025963333
GOTERM_MF_DIRECT	GO:0097718~disordered domain specific binding	6	2.0761245674740483	0.000215342	RB1, HSP90AA1, HSP90AB1, MDM2, CTNNB1, TP53	289	37	19208	10.77789207893014	0.1694316423152884	0.002770523207633542	0.0023880495861620904
GOTERM_MF_DIRECT	GO:0140297~DNA-binding transcription factor binding	11	3.8062283737024223	0.000277315	RB1, SMAD3, HDAC1, MYC, E2F1, CTNNB1, PPARG, PPARA, HDAC8, EIF4E, RELA	289	172	19208	4.250583407097449	0.21264691304219707	0.003515372505894876	0.0030300716611135646
GOTERM_MF_DIRECT	GO:0000979~RNA polymerase II core promoter sequence-specific DNA binding	5	1.7301038062283738	0.000292576	AR, STAT1, HDAC1, FOS, RELA	289	22	19208	15.10537905001573	0.22293950530665518	0.00365507498390838	0.003150488066176249
GOTERM_MF_DIRECT	GO:0002020~protease binding	9	3.1141868512110724	0.000304407	DPP4, FCER2, GSK3B, APAF1, ROCK2, CASP3, MIF, TNF, TP53	289	113	19208	5.293566463545335	0.2308262366167828	0.0037485489830146163	0.003231057882111206
GOTERM_MF_DIRECT	GO:0031490~chromatin DNA binding	8	2.768166089965398	0.000309743	NOTCH1, SMAD3, THRB, THRA, NR1H2, RARA, NR1H3, RELA	289	86	19208	6.182666773959926	0.23435717427606184	0.0037605372401133294	0.0032413911478007
GOTERM_MF_DIRECT	GO:0004197~cysteine-type endopeptidase activity	7	2.422145328719723	0.000460892	CASP7, CASP3, CTSK, CASP1, CTSF, CTSS, CTSB	289	66	19208	7.049176890007339	0.32792199125376487	0.005517906650003818	0.004756153875815356
GOTERM_MF_DIRECT	GO:0016004~phospholipase activator activity	4	1.384083044982699	0.000503451	PDPK1, SRC, LCK, BTK	289	11	19208	24.168606480025165	0.35214221165334747	0.005944860136107757	0.005124165987387544
GOTERM_MF_DIRECT	GO:0051879~Hsp90 protein binding	6	2.0761245674740483	0.000547395	NUP62, KDR, TSC2, AHR, NR3C1, HDAC8	289	45	19208	8.861822376009226	0.3762362055070616	0.006376409787696102	0.0054961397590002365
GOTERM_MF_DIRECT	GO:0004937~alpha1-adrenergic receptor activity	3	1.0380622837370241	0.000665458	ADRA1D, ADRA1B, ADRA1A	289	3	19208	66.46366782006919	0.43662858991910636	0.007648336314033283	0.0065924755003790355
GOTERM_MF_DIRECT	GO:0097110~scaffold protein binding	7	2.422145328719723	0.000735386	LYN, GSK3B, MAP2K1, HSP90AA1, SYK, SRC, BRAF	289	72	19208	6.461745482506728	0.46960648702332497	0.008265493038301156	0.007124433094498561
GOTERM_MF_DIRECT	GO:0042826~histone deacetylase binding	9	3.1141868512110724	0.000738333	HSP90AA1, MAPK8, MTA1, HSP90AB1, CCND1, HDAC1, RARA, TP53, RELA	289	129	19208	4.637000080469944	0.47095301527042377	0.008265493038301156	0.007124433094498561
GOTERM_MF_DIRECT	GO:0005178~integrin binding	10	3.4602076124567476	0.000774325	LYN, FCER2, CD40LG, SYK, SRC, KDR, PRKCA, ITGAL, PPIA, EGFR	289	162	19208	4.102695544448717	0.4871268096454481	0.008557283392048755	0.007375941485257802
GOTERM_MF_DIRECT	GO:0043560~insulin receptor substrate binding	4	1.384083044982699	0.000853449	INSR, GRB2, PIK3R1, JAK2	289	13	19208	20.450359329252066	0.5209674564689851	0.009312311838206092	0.008026737466110356
GOTERM_MF_DIRECT	GO:0046875~ephrin receptor binding	5	1.7301038062283738	0.000874749	LYN, PTPN1, SRC, GRB2, CBL	289	29	19208	11.459253072425726	0.5296903528589212	0.009425424870722971	0.008124235126388825
GOTERM_MF_DIRECT	GO:0001222~transcription corepressor binding	6	2.0761245674740483	0.00089318	SMAD3, STAT1, HDAC1, CTNNB1, RORA, ESR1	289	50	19208	7.975640138408305	0.5371098295374104	0.009505202736505281	0.008192999574505134
GOTERM_MF_DIRECT	GO:0004712~protein serine/threonine/tyrosine kinase activity	5	1.7301038062283738	0.000997526	CLK1, MAP2K1, DYRK1B, AKT1, PRKACA	289	30	19208	11.077277970011535	0.5769634166041963	0.010486188568123847	0.009038559287837608
GOTERM_MF_DIRECT	GO:0004705~JUN kinase activity	4	1.384083044982699	0.0010742	MAPK10, MAPK8, MAPK1, MAPK14	289	14	19208	18.98961937716263	0.6040479180683882	0.011156197424228388	0.009616072721811707
GOTERM_MF_DIRECT	GO:0000978~RNA polymerase II cis-regulatory region sequence-specific DNA binding	33	11.418685121107266	0.00110767	RARG, THRB, THRA, HDAC1, NR1I3, NR1I2, RORA, NR3C1, LITAF, RELA, RXRB, MTA1, RXRA, MYC, E2F1, SMAD3, STAT1, VDR, NR1H2, NR1H4, NR1H3, FOS, ESR1, ESR2, NFKB1, CDK9, AR, RARA, RARB, PPARG, PGR, PPARA, TP53	289	1198	19208	1.8308022020553285	0.615319294691324	0.011366814592765404	0.009797613970330271
GOTERM_MF_DIRECT	GO:0035403~histone H3T6 kinase activity	12	4.1522491349480966	0.00131243	GSK3B, STK33, MELK, PDPK1, ROCK2, DAPK1, CHEK1, MAPKAPK2, AKT1, BRAF, PRKCA, MTOR	289	247	19208	3.2290041046187463	0.6776303695082628	0.013309569844450541	0.011472169831121521
GOTERM_MF_DIRECT	GO:0004679~AMP-activated protein kinase activity	12	4.1522491349480966	0.00149187	GSK3B, STK33, MELK, PDPK1, ROCK2, DAPK1, CHEK1, MAPKAPK2, AKT1, BRAF, PRKACA, MTOR	289	251	19208	3.177545871875818	0.7238879738955877	0.014953353345439598	0.012889027303551764
GOTERM_MF_DIRECT	GO:0004707~MAP kinase activity	4	1.384083044982699	0.00161634	MAPK10, MAPK8, MAPK1, MAPK14	289	16	19208	16.6159169550173	0.7520215119105232	0.016014782190371342	0.01380392478822031
GOTERM_MF_DIRECT	GO:0051117~ATPase binding	7	2.422145328719723	0.00164784	AR, SRC, LCK, NR1H2, PGR, ESR1, EGFR	289	84	19208	5.5386389850057665	0.7586751473573536	0.01614136022254064	0.013913028590890598
GOTERM_MF_DIRECT	GO:0000900~mRNA regulatory element binding translation repressor activity	4	1.384083044982699	0.00230361	DHFR, SHMT1, RARA, TYMS	289	18	19208	14.769703960015379	0.8630311852174868	0.02231136334997986	0.019231256344588207
GOTERM_MF_DIRECT	GO:0008236~serine-type peptidase activity	6	2.0761245674740483	0.00253033	CFD, DPP4, F7, TPSB2, CMA1, CTSG	289	63	19208	6.3298731257208765	0.8873995554610565	0.024234949348750284	0.020889289287843924
GOTERM_MF_DIRECT	GO:0070324~thyroid hormone binding	3	1.0380622837370241	0.00322941	TTR, THRB, THRA	289	6	19208	33.231833910034595	0.9384718258723351	0.030258211325850257	0.02608103366021663
GOTERM_MF_DIRECT	GO:0044323~retinoic acid-responsive element binding	3	1.0380622837370241	0.00322941	RXRB, RXRA, RARA	289	6	19208	33.231833910034595	0.9384718258723351	0.030258211325850257	0.02608103366021663
GOTERM_MF_DIRECT	GO:0016740~transferase activity	9	3.1141868512110724	0.00348237	GSTM1, SHMT1, GSTP1, KDR, HADH, BIRC2, ABO, SRM, BIRC3	289	165	19208	3.6252909720037745	0.9505624654580334	0.030553639660846142	0.026335677805114484
GOTERM_MF_DIRECT	GO:0030971~receptor tyrosine kinase binding	6	2.0761245674740483	0.00353225	PTPN1, SYK, FNTA, CBL, TP53, SQSTM1	289	68	19208	5.864441278241401	0.9526499571644063	0.030553639660846142	0.026335677805114484
GOTERM_MF_DIRECT	GO:0008234~cysteine-type peptidase activity	5	1.7301038062283738	0.0035396	CASP7, CTSK, CTSF, CTSS, CTSB	289	42	19208	7.9123414071510965	0.952950224012019	0.030553639660846142	0.026335677805114484
GOTERM_MF_DIRECT	GO:0043027~cysteine-type endopeptidase inhibitor activity involved in apoptotic process	4	1.384083044982699	0.0036321	DPEP1, BIRC7, BIRC2, BIRC3	289	21	19208	12.659746251441753	0.956568518335783	0.030553639660846142	0.026335677805114484
GOTERM_MF_DIRECT	GO:0003682~chromatin binding	17	5.88235294117647	0.00382862	RARG, GTF2H1, FOS, MPO, ESR1, EGFR, RELA, NFKB1, CDK9, AR, MTA1, NUP62, CDK1, RARA, CTNNB1, PPARG, TP53	289	500	19208	2.2597647058823527	0.9633596596044138	0.030553639660846142	0.026335677805114484
GOTERM_MF_DIRECT	GO:0050661~NADP binding	5	1.7301038062283738	0.00385731	DHFR, G6PD, SPR, GSR, HMGCR	289	43	19208	7.728333467449907	0.9642580954616736	0.030553639660846142	0.026335677805114484
GOTERM_MF_DIRECT	GO:0004711~ribosomal protein S6 kinase activity	11	3.8062283737024223	0.00400529	GSK3B, STK33, MELK, PDPK1, ROCK2, DAPK1, CHEK1, MAPKAPK2, AKT1, BRAF, MTOR	289	245	19208	2.984083044982699	0.9685543322876727	0.030553639660846142	0.026335677805114484
GOTERM_MF_DIRECT	GO:0072518~Rho-dependent protein serine/threonine kinase activity	11	3.8062283737024223	0.00400529	GSK3B, STK33, MELK, PDPK1, ROCK2, DAPK1, CHEK1, MAPKAPK2, AKT1, BRAF, MTOR	289	245	19208	2.984083044982699	0.9685543322876727	0.030553639660846142	0.026335677805114484
GOTERM_MF_DIRECT	GO:0140823~histone H2BS36 kinase activity	11	3.8062283737024223	0.00400529	GSK3B, STK33, MELK, PDPK1, ROCK2, DAPK1, CHEK1, MAPKAPK2, AKT1, BRAF, MTOR	289	245	19208	2.984083044982699	0.9685543322876727	0.030553639660846142	0.026335677805114484
GOTERM_MF_DIRECT	GO:0072354~histone H3T3 kinase activity	11	3.8062283737024223	0.00400529	GSK3B, STK33, MELK, PDPK1, ROCK2, DAPK1, CHEK1, MAPKAPK2, AKT1, BRAF, MTOR	289	245	19208	2.984083044982699	0.9685543322876727	0.030553639660846142	0.026335677805114484
GOTERM_MF_DIRECT	GO:1990244~histone H2AT120 kinase activity	11	3.8062283737024223	0.00400529	GSK3B, STK33, MELK, PDPK1, ROCK2, DAPK1, CHEK1, MAPKAPK2, AKT1, BRAF, MTOR	289	245	19208	2.984083044982699	0.9685543322876727	0.030553639660846142	0.026335677805114484
GOTERM_MF_DIRECT	GO:0035175~histone H3S10 kinase activity	11	3.8062283737024223	0.00400529	GSK3B, STK33, MELK, PDPK1, ROCK2, DAPK1, CHEK1, MAPKAPK2, AKT1, BRAF, MTOR	289	245	19208	2.984083044982699	0.9685543322876727	0.030553639660846142	0.026335677805114484
GOTERM_MF_DIRECT	GO:0140855~histone H3S57 kinase activity	11	3.8062283737024223	0.00400529	GSK3B, STK33, MELK, PDPK1, ROCK2, DAPK1, CHEK1, MAPKAPK2, AKT1, BRAF, MTOR	289	245	19208	2.984083044982699	0.9685543322876727	0.030553639660846142	0.026335677805114484
GOTERM_MF_DIRECT	GO:0004676~3-phosphoinositide-dependent protein kinase activity	11	3.8062283737024223	0.00400529	GSK3B, STK33, MELK, PDPK1, ROCK2, DAPK1, CHEK1, MAPKAPK2, AKT1, BRAF, MTOR	289	245	19208	2.984083044982699	0.9685543322876727	0.030553639660846142	0.026335677805114484
GOTERM_MF_DIRECT	GO:0004694~eukaryotic translation initiation factor 2alpha kinase activity	11	3.8062283737024223	0.00400529	GSK3B, STK33, MELK, PDPK1, ROCK2, DAPK1, CHEK1, MAPKAPK2, AKT1, BRAF, MTOR	289	245	19208	2.984083044982699	0.9685543322876727	0.030553639660846142	0.026335677805114484
GOTERM_MF_DIRECT	GO:0044024~histone H2AS1 kinase activity	11	3.8062283737024223	0.00400529	GSK3B, STK33, MELK, PDPK1, ROCK2, DAPK1, CHEK1, MAPKAPK2, AKT1, BRAF, MTOR	289	245	19208	2.984083044982699	0.9685543322876727	0.030553639660846142	0.026335677805114484
GOTERM_MF_DIRECT	GO:0044022~histone H3S28 kinase activity	11	3.8062283737024223	0.00400529	GSK3B, STK33, MELK, PDPK1, ROCK2, DAPK1, CHEK1, MAPKAPK2, AKT1, BRAF, MTOR	289	245	19208	2.984083044982699	0.9685543322876727	0.030553639660846142	0.026335677805114484
GOTERM_MF_DIRECT	GO:0035979~histone H2AXS139 kinase activity	11	3.8062283737024223	0.00400529	GSK3B, STK33, MELK, PDPK1, ROCK2, DAPK1, CHEK1, MAPKAPK2, AKT1, BRAF, MTOR	289	245	19208	2.984083044982699	0.9685543322876727	0.030553639660846142	0.026335677805114484
GOTERM_MF_DIRECT	GO:0044023~histone H4S1 kinase activity	11	3.8062283737024223	0.00400529	GSK3B, STK33, MELK, PDPK1, ROCK2, DAPK1, CHEK1, MAPKAPK2, AKT1, BRAF, MTOR	289	245	19208	2.984083044982699	0.9685543322876727	0.030553639660846142	0.026335677805114484
GOTERM_MF_DIRECT	GO:0072371~histone H2AS121 kinase activity	11	3.8062283737024223	0.00400529	GSK3B, STK33, MELK, PDPK1, ROCK2, DAPK1, CHEK1, MAPKAPK2, AKT1, BRAF, MTOR	289	245	19208	2.984083044982699	0.9685543322876727	0.030553639660846142	0.026335677805114484
GOTERM_MF_DIRECT	GO:0044025~histone H2BS14 kinase activity	11	3.8062283737024223	0.00400529	GSK3B, STK33, MELK, PDPK1, ROCK2, DAPK1, CHEK1, MAPKAPK2, AKT1, BRAF, MTOR	289	245	19208	2.984083044982699	0.9685543322876727	0.030553639660846142	0.026335677805114484
GOTERM_MF_DIRECT	GO:0003677~DNA binding	34	11.76470588235294	0.00406536	KHDRBS1, RARG, THRB, NR1I3, DOT1L, RORA, AHR, PIK3R1, NR3C1, LITAF, RELA, RXRB, MYC, E2F1, MAPK1, ESRRA, SMAD3, STAT1, VDR, NR1H2, NR1H3, FOS, ESR1, ESR2, NFKB1, PML, CDK9, AR, RARB, ANG, PPARG, PGR, PPARA, TP53	289	1355	19208	1.6677230301714783	0.9701473781480778	0.03066988375055449	0.02643587427687005
GOTERM_MF_DIRECT	GO:0140857~histone H3T45 kinase activity	11	3.8062283737024223	0.00412727	GSK3B, STK33, MELK, PDPK1, ROCK2, DAPK1, CHEK1, MAPKAPK2, AKT1, BRAF, MTOR	289	246	19208	2.9719526261006552	0.9717049552291978	0.03066988375055449	0.02643587427687005
GOTERM_MF_DIRECT	GO:0004677~DNA-dependent protein kinase activity	11	3.8062283737024223	0.00412727	GSK3B, STK33, MELK, PDPK1, ROCK2, DAPK1, CHEK1, MAPKAPK2, AKT1, BRAF, MTOR	289	246	19208	2.9719526261006552	0.9717049552291978	0.03066988375055449	0.02643587427687005
GOTERM_MF_DIRECT	GO:0016922~nuclear receptor binding	5	1.7301038062283738	0.00419379	SMAD3, STAT1, NR1I2, NR1H4, CTNNB1	289	44	19208	7.552689525007865	0.9732881148024866	0.030897820921258475	0.02663234448317291
GOTERM_MF_DIRECT	GO:0035402~histone H3T11 kinase activity	11	3.8062283737024223	0.00424921	GSK3B, STK33, MELK, PDPK1, ROCK2, DAPK1, CHEK1, MAPKAPK2, AKT1, BRAF, MTOR	289	247	19208	2.959920429233851	0.9745393880764419	0.031040834699628032	0.026755615060120218
GOTERM_MF_DIRECT	GO:0008656~cysteine-type endopeptidase activator activity involved in apoptotic process	4	1.384083044982699	0.00534733	APAF1, CTSK, CASP1, CTSS	289	24	19208	11.077277970011533	0.990164602866012	0.03873444828258339	0.03338711725517339
GOTERM_MF_DIRECT	GO:0017025~TBP-class protein binding	4	1.384083044982699	0.00600992	THRA, AHR, NR3C1, ESR1	289	25	19208	10.634186851211073	0.9944623130806745	0.04317123667877516	0.0372114023808932
GOTERM_MF_DIRECT	GO:0000981~DNA-binding transcription factor activity, RNA polymerase II-specific	32	11.072664359861593	0.00617479	RARG, THRB, THRA, NR1I3, NR1I2, RORA, AHR, NR3C1, RELA, RXRB, RXRA, MYC, E2F1, ESRRA, SMAD3, STAT1, VDR, NR1H2, NR1H4, NR1H3, ESRRG, FOS, ESR1, ESR2, NFKB1, AR, RARA, RARB, PPARG, PGR, PPARA, TP53	289	1285	19208	1.6551263581651476	0.9952001412425687	0.04398898885312773	0.037916263013774834
GOTERM_MF_DIRECT	GO:0008013~beta-catenin binding	7	2.422145328719723	0.00629395	GSK3B, AR, SMAD3, CTNNA1, RORA, ESR1, SMAD7	289	110	19208	4.229506134004404	0.9956714907240465	0.044470381421223594	0.038331198835231006
GOTERM_MF_DIRECT	GO:0032052~bile acid binding	3	1.0380622837370241	0.00752343	NR1H4, AKR1C3, PYGL	289	9	19208	22.154555940023066	0.998511094475378	0.05272516642820893	0.04544640215331699
GOTERM_MF_DIRECT	GO:0019902~phosphatase binding	5	1.7301038062283738	0.0076194	SMAD3, SYK, TSC2, MAPK1, PPARA	289	52	19208	6.390737290391271	0.9986301769833306	0.05296712964130615	0.045654962092216325
GOTERM_MF_DIRECT	GO:0005125~cytokine activity	9	3.1141868512110724	0.00857565	IL4, GPI, TGFB1, CD40LG, IFNG, FASLG, MIF, TNF, IL2	289	192	19208	3.1154844290657433	0.9994032972110743	0.059137700005759276	0.050973678775265825
GOTERM_MF_DIRECT	GO:0004177~aminopeptidase activity	4	1.384083044982699	0.00913697	DPP4, LTA4H, METAP1, METAP2	289	29	19208	9.16740245794058	0.9996337784576662	0.062016296837940875	0.05345488230926922
GOTERM_MF_DIRECT	GO:0004693~cyclin-dependent protein serine/threonine kinase activity	4	1.384083044982699	0.00913697	CDK9, CDK4, CDK2, CDK1	289	29	19208	9.16740245794058	0.9996337784576662	0.062016296837940875	0.05345488230926922
GOTERM_MF_DIRECT	GO:0008353~RNA polymerase II CTD heptapeptide repeat kinase activity	3	1.0380622837370241	0.00931172	CDK9, CDK1, MAPK1	289	10	19208	19.93910034602076	0.9996854322564369	0.062708642506018	0.0540516489350016
GOTERM_MF_DIRECT	GO:0030170~pyridoxal phosphate binding	5	1.7301038062283738	0.0111377	OAT, CBS, SHMT1, KYAT1, PYGL	289	58	19208	5.729626536212863	0.9999358678416267	0.07359075678782964	0.06343147597837288
GOTERM_MF_DIRECT	GO:0034713~type I transforming growth factor beta receptor binding	3	1.0380622837370241	0.0112691	FKBP1A, TGFB1, SMAD7	289	11	19208	18.12645486001887	0.9999428098341162	0.07359075678782964	0.06343147597837288
GOTERM_MF_DIRECT	GO:0140296~general transcription initiation factor binding	3	1.0380622837370241	0.0112691	THRA, TP53, RELA	289	11	19208	18.12645486001887	0.9999428098341162	0.07359075678782964	0.06343147597837288
GOTERM_MF_DIRECT	GO:0008235~metalloexopeptidase activity	3	1.0380622837370241	0.0112691	DPEP1, METAP1, METAP2	289	11	19208	18.12645486001887	0.9999428098341162	0.07359075678782964	0.06343147597837288
GOTERM_MF_DIRECT	GO:0005164~tumor necrosis factor receptor binding	4	1.384083044982699	0.0120012	CD40LG, STAT1, FASLG, TNF	289	32	19208	8.30795847750865	0.999969797935568	0.07778212653872218	0.0670442227590146
GOTERM_MF_DIRECT	GO:0000987~cis-regulatory region sequence-specific DNA binding	5	1.7301038062283738	0.0125081	NOTCH1, SMAD3, E2F1, AHR, TP53	289	60	19208	5.538638985005767	0.999980594586453	0.08046238872011809	0.0693544719478512
GOTERM_MF_DIRECT	GO:0004190~aspartic-type endopeptidase activity	4	1.384083044982699	0.0165363	BACE1, CASP7, CASP3, REN	289	36	19208	7.3848519800076895	0.99999942761682	0.1055872966694466	0.09101086012227243
GOTERM_MF_DIRECT	GO:0051219~phosphoprotein binding	4	1.384083044982699	0.0178	LYN, RB1, SRC, MTOR	289	37	19208	7.185261385953428	0.9999998110516509	0.11225931950076569	0.09676180323557877
GOTERM_MF_DIRECT	GO:0030296~protein tyrosine kinase activator activity	3	1.0380622837370241	0.0181021	SRC, CD24, EGFR	289	14	19208	14.242214532871971	0.9999998550687902	0.11225931950076569	0.09676180323557877
GOTERM_MF_DIRECT	GO:0005160~transforming growth factor beta receptor binding	3	1.0380622837370241	0.0181021	FKBP1A, TGFB1, SMAD3	289	14	19208	14.242214532871971	0.9999998550687902	0.11225931950076569	0.09676180323557877
GOTERM_MF_DIRECT	GO:0043394~proteoglycan binding	3	1.0380622837370241	0.0181021	CTSK, CTSS, CTSB	289	14	19208	14.242214532871971	0.9999998550687902	0.11225931950076569	0.09676180323557877
GOTERM_MF_DIRECT	GO:0043130~ubiquitin binding	6	2.0761245674740483	0.0187618	SMAD3, NUP62, MDM2, CXCR4, SQSTM1, BIRC2	289	102	19208	3.9096275188276004	0.9999999187965096	0.11551906225423729	0.0995715350984899
GOTERM_MF_DIRECT	GO:0000977~RNA polymerase II transcription regulatory region sequence-specific DNA binding	12	4.1522491349480966	0.0193579	RXRB, RB1, RXRA, STAT1, NR1I3, NR1I2, NR1H4, RARA, RORA, NR3C1, RELA, NFKB1	289	357	19208	2.2340728679014856	0.9999999519090992	0.11834432013254058	0.10200676317688821
GOTERM_MF_DIRECT	GO:0120283~protein serine/threonine kinase binding	3	1.0380622837370241	0.0206828	BACE1, CDKN1A, MAPK8	289	15	19208	13.29273356401384	0.9999999850045418	0.125553267174686	0.10822050755312261
GOTERM_MF_DIRECT	GO:1990841~promoter-specific chromatin binding	5	1.7301038062283738	0.0209553	SMAD3, STAT1, HDAC1, FOS, TP53	289	70	19208	4.747404844290658	0.9999999882034104	0.12631822078976193	0.10887985852296185
GOTERM_MF_DIRECT	GO:0030331~nuclear estrogen receptor binding	4	1.384083044982699	0.0233792	SRC, CTNNB1, PPARG, ESR1	289	41	19208	6.484260275128703	0.9999999986074956	0.1391228118139954	0.11991676238723734
GOTERM_MF_DIRECT	GO:0005159~insulin-like growth factor receptor binding	3	1.0380622837370241	0.0234066	INSR, REN, PIK3R1	289	16	19208	12.461937716262975	0.9999999986407628	0.1391228118139954	0.11991676238723734
GOTERM_MF_DIRECT	GO:0045296~cadherin binding	11	3.8062283737024223	0.0235637	PTPN1, LDHA, HSP90AB1, STAT1, SRC, CTNNA1, KDR, CTNNB1, ALDOA, CBL, EGFR	289	321	19208	2.277571171404241	0.9999999988168317	0.1391228118139954	0.11991676238723734
GOTERM_MF_DIRECT	GO:0004222~metalloendopeptidase activity	6	2.0761245674740483	0.025937	MMP12, MMP13, MME, MMP3, MMP8, MMP9	289	111	19208	3.5926306929767136	0.9999999998547776	0.1520931685039567	0.13109654779401375
GOTERM_MF_DIRECT	GO:0048156~tau protein binding	4	1.384083044982699	0.0264839	GSK3B, HSP90AA1, HSP90AB1, ROCK2	289	43	19208	6.182666773959926	0.9999999999105071	0.1542507721234031	0.13295629198107714
GOTERM_MF_DIRECT	GO:0038186~bile acid nuclear receptor activity	2	0.6920415224913495	0.0297635	VDR, NR1H4	289	2	19208	66.4636678200692	0.9999999999951189	0.1687901567996982	0.14548849942247769
GOTERM_MF_DIRECT	GO:0003920~GMP reductase activity	2	0.6920415224913495	0.0297635	GMPR2, GMPR	289	2	19208	66.4636678200692	0.9999999999951189	0.1687901567996982	0.14548849942247769
GOTERM_MF_DIRECT	GO:0003990~acetylcholinesterase activity	2	0.6920415224913495	0.0297635	ACHE, BCHE	289	2	19208	66.4636678200692	0.9999999999951189	0.1687901567996982	0.14548849942247769
GOTERM_MF_DIRECT	GO:0097472~cyclin-dependent protein kinase activity	2	0.6920415224913495	0.0297635	CDK2, CDK1	289	2	19208	66.4636678200692	0.9999999999951189	0.1687901567996982	0.14548849942247769
GOTERM_MF_DIRECT	GO:0001972~retinoic acid binding	3	1.0380622837370241	0.0356378	RXRA, CRABP2, RARA	289	20	19208	9.96955017301038	0.999999999999974	0.20078308234995912	0.17306476819723854
GOTERM_MF_DIRECT	GO:0008289~lipid binding	8	2.768166089965398	0.0369365	HCK, FABP3, MELK, CRABP2, FABP6, FABP7, PCTP, PPARA	289	207	19208	2.5686441669591966	0.9999999999999919	0.20674858610804472	0.17820672793303624
GOTERM_MF_DIRECT	GO:0008083~growth factor activity	7	2.422145328719723	0.0374224	IL4, GPI, TGFB1, BDNF, REG1A, F2, IL2	289	164	19208	2.8368638703688074	0.9999999999999948	0.20811673224008956	0.17938600006309344
GOTERM_MF_DIRECT	GO:0003824~catalytic activity	5	1.7301038062283738	0.0389683	ALAD, BCHE, GMPR2, TGM3, SRM	289	85	19208	3.9096275188276004	0.9999999999999987	0.2153250545926094	0.1855992059887573
GOTERM_MF_DIRECT	GO:0005080~protein kinase C binding	4	1.384083044982699	0.0430262	AVPR1B, SRC, AVPR1A, SQSTM1	289	52	19208	5.112589832313017	1	0.2329106288978073	0.20075707340031418
GOTERM_MF_DIRECT	GO:0004104~cholinesterase activity	2	0.6920415224913495	0.0443125	ACHE, BCHE	289	3	19208	44.30911188004613	1	0.2329106288978073	0.20075707340031418
GOTERM_MF_DIRECT	GO:0070644~vitamin D response element binding	2	0.6920415224913495	0.0443125	RXRA, VDR	289	3	19208	44.30911188004613	1	0.2329106288978073	0.20075707340031418
GOTERM_MF_DIRECT	GO:0097621~monoamine oxidase activity	2	0.6920415224913495	0.0443125	MAOB, MAOA	289	3	19208	44.30911188004613	1	0.2329106288978073	0.20075707340031418
GOTERM_MF_DIRECT	GO:0051022~Rho GDP-dissociation inhibitor binding	2	0.6920415224913495	0.0443125	HSP90AA1, RAC1	289	3	19208	44.30911188004613	1	0.2329106288978073	0.20075707340031418
GOTERM_MF_DIRECT	GO:0051425~PTB domain binding	2	0.6920415224913495	0.0443125	INSR, NUP62	289	3	19208	44.30911188004613	1	0.2329106288978073	0.20075707340031418
GOTERM_MF_DIRECT	GO:0004939~beta-adrenergic receptor activity	2	0.6920415224913495	0.0443125	ADRB3, ADRB1	289	3	19208	44.30911188004613	1	0.2329106288978073	0.20075707340031418
GOTERM_MF_DIRECT	GO:0004136~deoxyadenosine kinase activity	2	0.6920415224913495	0.0443125	ADK, DCK	289	3	19208	44.30911188004613	1	0.2329106288978073	0.20075707340031418
GOTERM_MF_DIRECT	GO:1990837~sequence-specific double-stranded DNA binding	15	5.190311418685121	0.0450062	ESRRA, RARG, THRB, NR1I3, NR1I2, ESRRG, AHR, FOS, NR3C1, ESR1, RXRB, RXRA, E2F1, RARA, RARB	289	562	19208	1.7739413119235552	1	0.23512334301514626	0.2026643200234961
GOTERM_MF_DIRECT	GO:0004602~glutathione peroxidase activity	3	1.0380622837370241	0.0460879	GSTM2, GSTP1, GSTA1	289	23	19208	8.669174063487286	1	0.23740303175712377	0.20462929535445815
GOTERM_MF_DIRECT	GO:0005158~insulin receptor binding	3	1.0380622837370241	0.0460879	PTPN1, SRC, PIK3R1	289	23	19208	8.669174063487286	1	0.23740303175712377	0.20462929535445815
GOTERM_MF_DIRECT	GO:0005543~phospholipid binding	6	2.0761245674740483	0.0462688	SEC14L2, MAP1LC3A, F10, NUP62, ANXA5, PLA2G2A	289	130	19208	3.0675538993878093	1	0.23740303175712377	0.20462929535445815
GOTERM_MF_DIRECT	GO:0003925~G protein activity	4	1.384083044982699	0.0494534	RAP2A, RAC1, HRAS, RAB5A	289	55	19208	4.8337212960050335	1	0.25224140109285625	0.21741921231089584
GOTERM_MF_DIRECT	GO:0008201~heparin binding	7	2.422145328719723	0.0532126	ALK, F11, CTSG, ANG, F2, MPO, FGFR2	289	179	19208	2.5991378477122034	1	0.2698189737653364	0.232570182723486
GOTERM_MF_DIRECT	GO:0070006~metalloaminopeptidase activity	3	1.0380622837370241	0.0575053	LTA4H, METAP1, METAP2	289	26	19208	7.668884748469524	1	0.2762358789601188	0.23810122745634368
GOTERM_MF_DIRECT	GO:0070412~R-SMAD binding	3	1.0380622837370241	0.0575053	SMAD3, PPARG, FOS	289	26	19208	7.668884748469524	1	0.2762358789601188	0.23810122745634368
GOTERM_MF_DIRECT	GO:0032810~sterol response element binding	2	0.6920415224913495	0.058644	SMAD3, NR1H3	289	4	19208	33.2318339100346	1	0.2762358789601188	0.23810122745634368
GOTERM_MF_DIRECT	GO:0160009~histone decrotonylase activity	2	0.6920415224913495	0.058644	HDAC1, HDAC8	289	4	19208	33.2318339100346	1	0.2762358789601188	0.23810122745634368
GOTERM_MF_DIRECT	GO:0016714~oxidoreductase activity, acting on paired donors, with incorporation or reduction of molecular oxygen, reduced pteridine as one donor, and incorporation of one atom of oxygen	2	0.6920415224913495	0.058644	TPH1, PAH	289	4	19208	33.2318339100346	1	0.2762358789601188	0.23810122745634368
GOTERM_MF_DIRECT	GO:0050692~DNA binding domain binding	2	0.6920415224913495	0.058644	RXRA, PPARG	289	4	19208	33.2318339100346	1	0.2762358789601188	0.23810122745634368
GOTERM_MF_DIRECT	GO:0030284~nuclear estrogen receptor activity	2	0.6920415224913495	0.058644	ESR1, ESR2	289	4	19208	33.2318339100346	1	0.2762358789601188	0.23810122745634368
GOTERM_MF_DIRECT	GO:0043771~cytidine kinase activity	2	0.6920415224913495	0.058644	UCK2, DCK	289	4	19208	33.2318339100346	1	0.2762358789601188	0.23810122745634368
GOTERM_MF_DIRECT	GO:0160008~protein decrotonylase activity	2	0.6920415224913495	0.058644	HDAC1, HDAC8	289	4	19208	33.2318339100346	1	0.2762358789601188	0.23810122745634368
GOTERM_MF_DIRECT	GO:0033265~choline binding	2	0.6920415224913495	0.058644	BCHE, ACP3	289	4	19208	33.2318339100346	1	0.2762358789601188	0.23810122745634368
GOTERM_MF_DIRECT	GO:0051380~norepinephrine binding	2	0.6920415224913495	0.058644	ADRB3, ADRA2A	289	4	19208	33.2318339100346	1	0.2762358789601188	0.23810122745634368
GOTERM_MF_DIRECT	GO:0008431~vitamin E binding	2	0.6920415224913495	0.058644	SEC14L2, TTPA	289	4	19208	33.2318339100346	1	0.2762358789601188	0.23810122745634368
GOTERM_MF_DIRECT	GO:0052595~aliphatic amine oxidase activity	2	0.6920415224913495	0.058644	MAOB, MAOA	289	4	19208	33.2318339100346	1	0.2762358789601188	0.23810122745634368
GOTERM_MF_DIRECT	GO:0070888~E-box binding	4	1.384083044982699	0.061136	HDAC1, MYC, PPARG, AHR	289	60	19208	4.430911188004614	1	0.2864089258377833	0.24686987459103596
GOTERM_MF_DIRECT	GO:0140677~molecular function activator activity	3	1.0380622837370241	0.0656018	CDKN1A, TP53, MET	289	28	19208	7.121107266435986	1	0.3056689304140754	0.2634710154265174
GOTERM_MF_DIRECT	GO:0043539~protein serine/threonine kinase activator activity	4	1.384083044982699	0.0661375	MAP2K1, TGFB1, CD40LG, RHEB	289	62	19208	4.2879785690367225	1	0.30650808663172774	0.2641943252521736
GOTERM_MF_DIRECT	GO:0019900~kinase binding	5	1.7301038062283738	0.0674365	RB1, HSP90AB1, CASP1, CTNNB1, EGFR	289	102	19208	3.258022932356334	1	0.3108571089177855	0.26794296047089866
GOTERM_MF_DIRECT	GO:0044325~transmembrane transporter binding	6	2.0761245674740483	0.0707158	LYN, FKBP1A, HSP90AA1, SRC, FKBP1B, CTNNB1	289	147	19208	2.71280276816609	1	0.32000185261957903	0.2758252627567833
GOTERM_MF_DIRECT	GO:0043208~glycosphingolipid binding	2	0.6920415224913495	0.0727614	LYN, IL2	289	5	19208	26.58546712802768	1	0.32000185261957903	0.2758252627567833
GOTERM_MF_DIRECT	GO:0004977~melanocortin receptor activity	2	0.6920415224913495	0.0727614	MC3R, MC5R	289	5	19208	26.58546712802768	1	0.32000185261957903	0.2758252627567833
GOTERM_MF_DIRECT	GO:0070026~nitric oxide binding	2	0.6920415224913495	0.0727614	CBS, GSTP1	289	5	19208	26.58546712802768	1	0.32000185261957903	0.2758252627567833
GOTERM_MF_DIRECT	GO:0004239~initiator methionyl aminopeptidase activity	2	0.6920415224913495	0.0727614	METAP1, METAP2	289	5	19208	26.58546712802768	1	0.32000185261957903	0.2758252627567833
GOTERM_MF_DIRECT	GO:0050897~cobalt ion binding	2	0.6920415224913495	0.0727614	SHMT1, PML	289	5	19208	26.58546712802768	1	0.32000185261957903	0.2758252627567833
GOTERM_MF_DIRECT	GO:0035033~histone deacetylase regulator activity	2	0.6920415224913495	0.0727614	MAPK8, TP53	289	5	19208	26.58546712802768	1	0.32000185261957903	0.2758252627567833
GOTERM_MF_DIRECT	GO:0043559~insulin binding	2	0.6920415224913495	0.0727614	INSR, PIK3R1	289	5	19208	26.58546712802768	1	0.32000185261957903	0.2758252627567833
GOTERM_MF_DIRECT	GO:0005497~androgen binding	2	0.6920415224913495	0.0727614	AR, SHBG	289	5	19208	26.58546712802768	1	0.32000185261957903	0.2758252627567833
GOTERM_MF_DIRECT	GO:0050660~flavin adenine dinucleotide binding	4	1.384083044982699	0.073978	GCDH, MAOB, MAOA, GSR	289	65	19208	4.090071865850413	1	0.32076683145599244	0.276484635466128
GOTERM_MF_DIRECT	GO:0060090~molecular adaptor activity	7	2.422145328719723	0.0740182	RB1, BECN1, AR, FNTA, E2F1, ACP3, PML	289	195	19208	2.3858752550794073	1	0.32076683145599244	0.276484635466128
GOTERM_MF_DIRECT	GO:0051721~protein phosphatase 2A binding	3	1.0380622837370241	0.0740517	PTPN1, STAT1, TP53	289	30	19208	6.64636678200692	1	0.32076683145599244	0.276484635466128
GOTERM_MF_DIRECT	GO:0140678~molecular function inhibitor activity	3	1.0380622837370241	0.0784004	KHDRBS1, CDKN1A, REG1A	289	31	19208	6.431967853555084	1	0.3362246678152325	0.2898085013767027
GOTERM_MF_DIRECT	GO:0016538~cyclin-dependent protein serine/threonine kinase regulator activity	3	1.0380622837370241	0.0784004	CCNA2, CCND1, CDK4	289	31	19208	6.431967853555084	1	0.3362246678152325	0.2898085013767027
GOTERM_MF_DIRECT	GO:0005525~GTP binding	11	3.8062283737024223	0.0839323	ARL5B, RAP2A, HSP90AA1, RHEB, DAPK1, INSR, RAC1, ARL5A, HRAS, RND3, RAB5A	289	403	19208	1.8141447792078442	1	0.34530727438182496	0.2976372446237772
GOTERM_MF_DIRECT	GO:0020037~heme binding	6	2.0761245674740483	0.0860482	CYP2C9, FECH, SRC, CBS, JAK2, MPO	289	156	19208	2.556294916156508	1	0.34530727438182496	0.2976372446237772
GOTERM_MF_DIRECT	GO:0035173~histone kinase activity	2	0.6920415224913495	0.0866678	CDK2, CDK1	289	6	19208	22.154555940023066	1	0.34530727438182496	0.2976372446237772
GOTERM_MF_DIRECT	GO:0140837~RNA polymerase II CTD heptapeptide repeat S7 kinase activity	2	0.6920415224913495	0.0866678	CDK9, CDK1	289	6	19208	22.154555940023066	1	0.34530727438182496	0.2976372446237772
GOTERM_MF_DIRECT	GO:0051525~NFAT protein binding	2	0.6920415224913495	0.0866678	MAPK14, PPARA	289	6	19208	22.154555940023066	1	0.34530727438182496	0.2976372446237772
GOTERM_MF_DIRECT	GO:0140833~RNA polymerase II CTD heptapeptide repeat Y1 kinase activity	2	0.6920415224913495	0.0866678	CDK9, CDK1	289	6	19208	22.154555940023066	1	0.34530727438182496	0.2976372446237772
GOTERM_MF_DIRECT	GO:0036041~long-chain fatty acid binding	2	0.6920415224913495	0.0866678	FABP3, FABP4	289	6	19208	22.154555940023066	1	0.34530727438182496	0.2976372446237772
GOTERM_MF_DIRECT	GO:0051379~epinephrine binding	2	0.6920415224913495	0.0866678	ADRB3, ADRA2A	289	6	19208	22.154555940023066	1	0.34530727438182496	0.2976372446237772
GOTERM_MF_DIRECT	GO:0051434~BH3 domain binding	2	0.6920415224913495	0.0866678	BCL2L1, MCL1	289	6	19208	22.154555940023066	1	0.34530727438182496	0.2976372446237772
GOTERM_MF_DIRECT	GO:0005168~neurotrophin TRKA receptor binding	2	0.6920415224913495	0.0866678	GRB2, PIK3R1	289	6	19208	22.154555940023066	1	0.34530727438182496	0.2976372446237772
GOTERM_MF_DIRECT	GO:0140836~RNA polymerase II CTD heptapeptide repeat S5 kinase activity	2	0.6920415224913495	0.0866678	CDK9, CDK1	289	6	19208	22.154555940023066	1	0.34530727438182496	0.2976372446237772
GOTERM_MF_DIRECT	GO:0140835~RNA polymerase II CTD heptapeptide repeat T4 kinase activity	2	0.6920415224913495	0.0866678	CDK9, CDK1	289	6	19208	22.154555940023066	1	0.34530727438182496	0.2976372446237772
GOTERM_MF_DIRECT	GO:0141038~phosphatidylinositol 3-kinase activator activity	2	0.6920415224913495	0.0866678	LYN, PIK3R1	289	6	19208	22.154555940023066	1	0.34530727438182496	0.2976372446237772
GOTERM_MF_DIRECT	GO:0140834~RNA polymerase II CTD heptapeptide repeat S2 kinase activity	2	0.6920415224913495	0.0866678	CDK9, CDK1	289	6	19208	22.154555940023066	1	0.34530727438182496	0.2976372446237772
GOTERM_MF_DIRECT	GO:0071889~14-3-3 protein binding	3	1.0380622837370241	0.0873283	AKT1, ESR1, TP53	289	33	19208	6.04215162000629	1	0.34530727438182496	0.2976372446237772
GOTERM_MF_DIRECT	GO:0140311~protein sequestering activity	3	1.0380622837370241	0.0873283	CDKN1A, SQSTM1, NFKB1	289	33	19208	6.04215162000629	1	0.34530727438182496	0.2976372446237772
GOTERM_MF_DIRECT	GO:0036094~small molecule binding	3	1.0380622837370241	0.0873283	SHMT1, LCN2, CXCR4	289	33	19208	6.04215162000629	1	0.34530727438182496	0.2976372446237772
GOTERM_MF_DIRECT	GO:0002039~p53 binding	4	1.384083044982699	0.0879081	GSK3B, HDAC1, MDM2, TP53	289	70	19208	3.7979238754325264	1	0.3460128294905463	0.2982453971130811
GOTERM_MF_DIRECT	GO:0005509~calcium ion binding	17	5.88235294117647	0.0969016	NOTCH1, F10, AMY2A, PLA2G2A, ANXA5, BRAF, F2, CBL, MMP12, F7, HPGDS, MMP13, MELK, PADI4, MAN1B1, S100A9, TGM3	289	746	19208	1.514587604478789	1	0.37967790186434947	0.3272629710965333

## Sheet: go
term	Fold Enrichment	PValue	Count	class
negative regulation of apoptotic process	6.574145222366567	2.68997e-25	49	BP
protein phosphorylation	7.207299549765303	4.7231e-17	31	BP
apoptotic process	4.598872095646289	5.89383e-16	42	BP
positive regulation of DNA-templated transcription	4.260760160341751	6.64625e-16	45	BP
response to xenobiotic stimulus	7.3963701667981825	1.17407e-15	28	BP
insulin-like growth factor receptor signaling pathway	14.248122248122248	4.35242e-14	17	BP
peptidyl-tyrosine phosphorylation	20.221990775182263	1.00626e-13	14	BP
retinoic acid receptor signaling pathway	35.56043956043956	1.21378e-13	11	BP
positive regulation of cell population proliferation	4.649870677267938	1.86641e-13	35	BP
chromatin remodeling	3.4795433574059524	2.32147e-13	47	BP
cytosol	2.226318398294277	3.63506e-32	173	CC
extracellular exosome	2.8805196253345224	6.21441e-21	90	CC
cytoplasm	1.913681039201253	1.44691e-20	157	CC
ficolin-1-rich granule lumen	10.333	1.72281e-12	18	CC
nucleus	1.636684949856993	1.50021e-11	140	CC
nucleoplasm	1.8477413194444443	7.31127e-11	103	CC
secretory granule lumen	9.897509578544062	7.49701e-11	16	CC
receptor complex	6.644161522633745	1.99551e-10	20	CC
protein-containing complex	3.5256302183686574	7.15906e-10	34	CC
extracellular region	2.17058372874654	9.92737e-10	68	CC
nuclear receptor activity	30.77021658336537	5.83929e-30	25	MF
histone H2AXY142 kinase activity	13.87067850157966	1.15242e-19	24	MF
histone H3Y41 kinase activity	13.87067850157966	1.15242e-19	24	MF
identical protein binding	2.9173697748820477	3.21913e-18	78	MF
protein tyrosine kinase activity	12.939829133110818	2.28339e-17	22	MF
enzyme binding	6.04215162000629	2.10297e-16	34	MF
protein kinase activity	5.903649577140818	1.22276e-14	31	MF
zinc ion binding	3.5725151795781875	4.64108e-14	48	MF
non-membrane spanning protein tyrosine kinase activity	18.783210470889124	2.53763e-12	13	MF
transcription coactivator binding	18.00057670126874	4.42393e-12	13	MF
