# Supplementary material for: Tetrandrine, a Major Alkaloid From Stephaniae Tetrandrae Radix, Ameliorates Non‐Alcoholic Fatty Liver Disease in Zebrafish via the PI3K/AKT/STAT3 Pathway
Source: Food Sci Nutr. 2026 May 12;14(5):e71814. doi: 10.1002/fsn3.71814 (PMC13168532; doi:10.1002/fsn3.71814)
Supplement: Supplementary file 15 — Table S14: Kegg pathway of Tet in the treatment of NAFLD. [file FSN3-14-e71814-s009.xlsx]

## Sheet: kegg
Table S14 Kegg pathway of Tet in the treatment of NAFLD
Category	Term	Count	%	PValue	Genes	List Total	Pop Hits	Pop Total	Fold Enrichment	Bonferroni	Benjamini	FDR
KEGG_PATHWAY	hsa05200:Pathways in cancer	47	43.51851851851852	3.04807e-29	RB1, GSK3B, CDKN1A, NOTCH1, HDAC1, GSTP1, CXCR4, FASLG, RELA, EGFR, CASP7, MAPK8, RXRA, CCND1, MYC, CASP3, E2F1, AKT1, JAK2, PRKACA, HSP90AA1, TGFB1, GSTM1, SMAD3, STAT1, PRKCA, BRAF, FOS, F2, MMP9, ESR1, TGFBR1, MTOR, NFKB1, IL4, AR, IFNG, CDK4, GSTA1, MDM2, CTNNB1, GRB2, PPARG, MET, TP53, BIRC2, BIRC3	105	533	8865	7.444920932725811	7.955457590747921E-27	7.955457590747921E-27	3.7796043726158704E-27
KEGG_PATHWAY	hsa05207:Chemical carcinogenesis - receptor activation	26	24.074074074074073	1.33351e-18	RB1, NR1I3, ADRB1, AHR, RELA, EGFR, RXRA, CCND1, MYC, E2F1, AKT1, JAK2, PRKACA, HSP90AA1, GSTM1, VDR, PRKCA, FOS, ESR1, MTOR, NFKB1, AR, ADRB3, GSTA1, GRB2, PPARA	105	215	8865	10.209966777408638	3.480459143765482E-16	1.2879286137368715E-16	6.11889456334759E-17
KEGG_PATHWAY	hsa05215:Prostate cancer	20	18.51851851851852	1.48038e-18	RB1, GSK3B, CDKN1A, HSP90AA1, GSTP1, BRAF, MMP9, EGFR, MTOR, RELA, NFKB1, AR, CCND1, PLAU, MDM2, E2F1, AKT1, CTNNB1, GRB2, TP53	105	98	8865	17.230320699708454	3.8637858412106147E-16	1.2879286137368715E-16	6.11889456334759E-17
KEGG_PATHWAY	hsa05160:Hepatitis C	23	21.296296296296298	4.55012e-18	RB1, GSK3B, CDKN1A, STAT1, NR1H3, BRAF, FASLG, TNF, EGFR, RELA, NFKB1, RXRA, IFNG, CCND1, CDK4, MYC, CASP3, E2F1, AKT1, CTNNB1, GRB2, PPARA, TP53	105	159	8865	12.212938005390836	1.1875811905582207E-15	2.9689529763955518E-16	1.4105370462568904E-16
KEGG_PATHWAY	hsa05161:Hepatitis B	23	21.296296296296298	7.87024e-18	RB1, CDKN1A, TGFB1, SMAD3, STAT1, BRAF, FASLG, PRKCA, FOS, MAPK14, TNF, MMP9, TGFBR1, RELA, NFKB1, MAPK8, MYC, CASP3, E2F1, AKT1, GRB2, JAK2, TP53	105	163	8865	11.913234005258545	2.054131518751742E-15	4.108263037503484E-16	1.9518184545993565E-16
KEGG_PATHWAY	hsa01522:Endocrine resistance	19	17.59259259259259	4.29563e-17	RB1, CDKN1A, NOTCH1, BRAF, FOS, MAPK14, ESR1, MMP9, EGFR, MTOR, MAPK8, CCND1, CDK4, MDM2, E2F1, AKT1, GRB2, PRKACA, TP53	105	99	8865	16.203463203463205	1.1211582481405122E-14	1.868597080234187E-15	8.877625975058973E-16
KEGG_PATHWAY	hsa04659:Th17 cell differentiation	19	17.59259259259259	2.58193e-16	HSP90AA1, TGFB1, SMAD3, STAT1, RORA, AHR, FOS, MAPK14, TGFBR1, MTOR, RELA, NFKB1, IL4, ZAP70, MAPK8, RXRA, IFNG, PRKCQ, JAK2	105	109	8865	14.716906946264745	5.795364188543317E-14	7.91878996343788E-15	3.7621837374187635E-15
KEGG_PATHWAY	hsa05212:Pancreatic cancer	17	15.74074074074074	2.86833e-16	RB1, CDKN1A, TGFB1, SMAD3, STAT1, BRAF, EGFR, TGFBR1, MTOR, RELA, NFKB1, MAPK8, CCND1, CDK4, E2F1, AKT1, TP53	105	77	8865	18.640074211502785	8.693046282814976E-14	7.91878996343788E-15	3.7621837374187635E-15
KEGG_PATHWAY	hsa05220:Chronic myeloid leukemia	17	15.74074074074074	2.86833e-16	RB1, CDKN1A, TGFB1, SMAD3, HDAC1, BRAF, TGFBR1, RELA, NFKB1, CCND1, CDK4, MYC, MDM2, E2F1, AKT1, GRB2, TP53	105	77	8865	18.640074211502785	8.693046282814976E-14	7.91878996343788E-15	3.7621837374187635E-15
KEGG_PATHWAY	hsa05225:Hepatocellular carcinoma	22	20.37037037037037	3.03402e-16	RB1, GSK3B, CDKN1A, TGFB1, GSTM1, SMAD3, GSTP1, BRAF, PRKCA, EGFR, TGFBR1, MTOR, CCND1, CDK4, MYC, GSTA1, E2F1, AKT1, CTNNB1, GRB2, MET, TP53	105	170	8865	10.926050420168067	8.693046282814976E-14	7.91878996343788E-15	3.7621837374187635E-15
KEGG_PATHWAY	hsa05163:Human cytomegalovirus infection	24	22.22222222222222	8.58153e-16	RB1, GSK3B, CDKN1A, TAP1, CXCR4, FASLG, PRKCA, MAPK14, TNF, EGFR, MTOR, RELA, NFKB1, CCND1, CDK4, MYC, CASP3, MDM2, E2F1, AKT1, CTNNB1, GRB2, PRKACA, TP53	105	226	8865	8.965865992414665	2.318145675417327E-13	2.0361624914619015E-14	9.673722181658077E-15
KEGG_PATHWAY	hsa05205:Proteoglycans in cancer	23	21.296296296296298	1.12306e-15	CDKN1A, TGFB1, BRAF, FASLG, PRKCA, MAPK14, ESR1, TNF, MMP9, EGFR, MTOR, CCND1, PLAU, MYC, CASP3, MDM2, AKT1, CTNNB1, GRB2, PRKACA, MET, TP53, CD44	105	204	8865	9.51890756302521	2.8976820942716586E-13	2.4426628089696834E-14	1.1604988057940258E-14
KEGG_PATHWAY	hsa05210:Colorectal cancer	17	15.74074074074074	2.35824e-15	GSK3B, CDKN1A, TGFB1, SMAD3, BRAF, FOS, EGFR, TGFBR1, MTOR, MAPK8, CCND1, MYC, CASP3, AKT1, CTNNB1, GRB2, TP53	105	87	8865	16.497536945812808	6.085132397970483E-13	4.734611775203641E-14	2.249394100096749E-14
KEGG_PATHWAY	hsa04933:AGE-RAGE signaling pathway in diabetic complications	16	14.814814814814813	5.05564e-13	TGFB1, SMAD3, STAT1, PRKCA, MAPK14, SELE, TNF, TGFBR1, RELA, NFKB1, MAPK8, CCND1, CDK4, CASP3, AKT1, JAK2	105	101	8865	13.374823196605377	1.3196044257313133E-10	9.425150524654728E-12	4.477849291406844E-12
KEGG_PATHWAY	hsa05167:Kaposi sarcoma-associated herpesvirus infection	20	18.51851851851852	8.54408e-13	LYN, RB1, GSK3B, CDKN1A, STAT1, FOS, MAPK14, MTOR, RELA, NFKB1, MAPK8, CCND1, CDK4, MYC, CASP3, E2F1, AKT1, CTNNB1, JAK2, TP53	105	196	8865	8.615160349854227	2.2300561397514684E-10	1.4866702601880862E-11	7.0631077495525956E-12
KEGG_PATHWAY	hsa05226:Gastric cancer	18	16.666666666666664	1.19361e-12	RB1, GSK3B, CDKN1A, TGFB1, SMAD3, BRAF, EGFR, TGFBR1, MTOR, RXRA, CCND1, MYC, E2F1, AKT1, CTNNB1, GRB2, MET, TP53	105	150	8865	10.131428571428572	3.11529801955146E-10	1.9470780062798224E-11	9.250485547076551E-12
KEGG_PATHWAY	hsa05169:Epstein-Barr virus infection	20	18.51851851851852	1.75907e-12	LYN, RB1, CDKN1A, STAT1, HDAC1, TAP1, MAPK14, TNF, RELA, NFKB1, MAPK8, CCND1, CDK4, MYC, CASP3, MDM2, E2F1, AKT1, TP53, CD44	105	204	8865	8.277310924369747	4.591087510164016E-10	2.7006871759197988E-11	1.2830850950730077E-11
KEGG_PATHWAY	hsa04218:Cellular senescence	18	16.666666666666664	2.53448e-12	RB1, CDKN1A, TGFB1, SMAD3, MAPK14, TGFBR1, MTOR, RELA, NFKB1, CCND1, CDK4, MYC, MDM2, E2F1, CDK1, AKT1, SQSTM1, TP53	105	157	8865	9.67970882620564	6.615118453012769E-10	3.675001762603843E-11	1.7459778488999104E-11
KEGG_PATHWAY	hsa04657:IL-17 signaling pathway	15	13.88888888888889	3.56468e-12	GSK3B, HSP90AA1, FOS, MAPK14, TNF, MMP9, RELA, NFKB1, IL4, MAPK8, MMP13, IFNG, CASP3, LCN2, S100A9	105	95	8865	13.330827067669173	9.303877668287441E-10	4.89674053022213E-11	2.3264207883047668E-11
KEGG_PATHWAY	hsa05417:Lipid and atherosclerosis	20	18.51851851851852	4.89644e-12	LYN, GSK3B, HSP90AA1, FASLG, PRKCA, FOS, MAPK14, SELE, TNF, MMP9, RELA, NFKB1, CASP7, MAPK8, RXRA, CASP3, AKT1, PPARG, JAK2, TP53	105	216	8865	7.817460317460317	1.2779647340366296E-9	6.389860308922056E-11	3.035795702323122E-11
KEGG_PATHWAY	hsa05418:Fluid shear stress and atherosclerosis	17	15.74074074074074	5.72318e-12	HSP90AA1, GSTM1, GSTP1, FOS, MAPK14, SELE, TNF, MMP9, RELA, NFKB1, MAPK8, IFNG, GSTA1, AKT1, CTNNB1, SQSTM1, TP53	105	141	8865	10.179331306990882	1.49375511959704E-9	7.113096933012026E-11	3.379402374304564E-11
KEGG_PATHWAY	hsa05224:Breast cancer	17	15.74074074074074	1.21426e-11	RB1, GSK3B, CDKN1A, NOTCH1, BRAF, FOS, ESR1, EGFR, MTOR, CCND1, CDK4, MYC, E2F1, AKT1, CTNNB1, GRB2, TP53	105	148	8865	9.697876447876448	3.1692238833258557E-9	1.440555546088205E-10	6.84401868639607E-11
KEGG_PATHWAY	hsa05219:Bladder cancer	11	10.185185185185185	2.63564e-11	RB1, CDKN1A, CCND1, CDK4, MYC, MDM2, E2F1, BRAF, TP53, MMP9, EGFR	105	41	8865	22.65156794425087	6.879010361338089E-9	2.9908749907525786E-10	1.4209521028862825E-10
KEGG_PATHWAY	hsa04932:Non-alcoholic fatty liver disease	17	15.74074074074074	3.01351e-11	GSK3B, TGFB1, INSR, NR1H3, FASLG, FOS, MAPK14, TNF, RELA, NFKB1, CASP7, MAPK8, RXRA, CASP3, AKT1, PPARG, PPARA	105	157	8865	9.141947224749773	7.865265438944391E-9	3.277189065931625E-10	1.5569787133161744E-10
KEGG_PATHWAY	hsa05223:Non-small cell lung cancer	13	12.037037037037036	3.61322e-11	RB1, CDKN1A, BRAF, PRKCA, EGFR, RXRA, CCND1, CDK4, E2F1, AKT1, GRB2, MET, TP53	105	73	8865	15.03522504892368	9.430506375807113E-9	3.7722037708416885E-10	1.7921581133500744E-10
KEGG_PATHWAY	hsa05222:Small cell lung cancer	14	12.962962962962962	4.4268e-11	RB1, CDKN1A, RELA, NFKB1, RXRA, CCND1, CDK4, MYC, CASP3, E2F1, AKT1, TP53, BIRC2, BIRC3	105	93	8865	12.709677419354838	1.1553927703467082E-8	4.443821260109663E-10	2.1112407519294952E-10
KEGG_PATHWAY	hsa05214:Glioma	13	12.037037037037036	5.92236e-11	RB1, CDKN1A, BRAF, PRKCA, EGFR, MTOR, CCND1, CDK4, MDM2, E2F1, AKT1, GRB2, TP53	105	76	8865	14.441729323308271	1.545736627583949E-8	5.724952165567511E-10	2.7199006457102355E-10
KEGG_PATHWAY	hsa04919:Thyroid hormone signaling pathway	15	13.88888888888889	1.1511e-10	GSK3B, NOTCH1, STAT1, HDAC1, PRKCA, ESR1, MTOR, RXRA, CCND1, MYC, MDM2, AKT1, CTNNB1, PRKACA, TP53	105	122	8865	10.380562060889929	3.0043689092096315E-8	1.0729889229221863E-9	5.097725151047936E-10
KEGG_PATHWAY	hsa05165:Human papillomavirus infection	22	20.37037037037037	1.87402e-10	RB1, GSK3B, CDKN1A, NOTCH1, STAT1, HDAC1, FASLG, TNF, EGFR, MTOR, RELA, NFKB1, CCND1, CDK4, CASP3, MDM2, E2F1, AKT1, CTNNB1, GRB2, PRKACA, TP53	105	333	8865	5.577863577863577	4.891191629496916E-8	1.6866175561796814E-9	8.01304892591113E-10
KEGG_PATHWAY	hsa04010:MAPK signaling pathway	21	19.444444444444446	2.01838e-10	TGFB1, BDNF, INSR, BRAF, FASLG, PRKCA, FOS, MAPK14, TNF, EGFR, TGFBR1, RELA, NFKB1, MAPK8, MYC, CASP3, AKT1, GRB2, PRKACA, MET, TP53	105	300	8865	5.91	5.267974323430735E-8	1.7559916946479822E-9	8.342642533959763E-10
KEGG_PATHWAY	hsa04917:Prolactin signaling pathway	12	11.11111111111111	4.82776e-10	GSK3B, MAPK8, CCND1, STAT1, AKT1, GRB2, FOS, JAK2, MAPK14, ESR1, RELA, NFKB1	105	71	8865	14.269617706237423	1.2600439402987718E-7	4.064658506269124E-9	1.9311021255837984E-9
KEGG_PATHWAY	hsa04151:PI3K-Akt signaling pathway	22	20.37037037037037	8.72068e-10	GSK3B, CDKN1A, HSP90AA1, BDNF, INSR, FASLG, PRKCA, EGFR, MTOR, RELA, NFKB1, IL4, RXRA, CCND1, CDK4, MYC, MDM2, AKT1, GRB2, JAK2, MET, TP53	105	362	8865	5.1310181531176005	2.2760965734391903E-7	7.112802782877968E-9	3.3792626248155865E-9
KEGG_PATHWAY	hsa04660:T cell receptor signaling pathway	14	12.962962962962962	1.41637e-09	GSK3B, FOS, MAPK14, TNF, RELA, NFKB1, IL4, ZAP70, MAPK8, IFNG, CDK4, AKT1, GRB2, PRKCQ	105	122	8865	9.688524590163935	3.69673463729292E-7	1.1202228280704341E-8	5.322131443706277E-9
KEGG_PATHWAY	hsa04926:Relaxin signaling pathway	14	12.962962962962962	3.12285e-09	TGFB1, PRKCA, FOS, MAPK14, MMP9, EGFR, TGFBR1, RELA, NFKB1, MAPK8, MMP13, AKT1, GRB2, PRKACA	105	130	8865	9.092307692307692	8.150647305971148E-7	2.397250179447384E-8	1.1389234569022054E-8
KEGG_PATHWAY	hsa04068:FoxO signaling pathway	14	12.962962962962962	4.14061e-09	CDKN1A, TGFB1, SMAD3, INSR, BRAF, FASLG, MAPK14, EGFR, TGFBR1, MAPK8, CCND1, MDM2, AKT1, GRB2	105	133	8865	8.887218045112782	1.0806991989076309E-6	3.087713623399851E-8	1.4669597291248335E-8
KEGG_PATHWAY	hsa04931:Insulin resistance	13	12.037037037037036	4.34753e-09	PTPN1, GSK3B, NR1H2, INSR, NR1H3, TNF, MTOR, RELA, NFKB1, MAPK8, AKT1, PRKCQ, PPARA	105	109	8865	10.069462647444299	1.13470361728929E-6	3.151956239019536E-8	1.4974811250514272E-8
KEGG_PATHWAY	hsa05145:Toxoplasmosis	13	12.037037037037036	5.95255e-09	TGFB1, STAT1, MAPK14, TNF, RELA, NFKB1, MAPK8, IFNG, CASP3, AKT1, JAK2, BIRC2, BIRC3	105	112	8865	9.799744897959183	1.553614552785021E-6	4.1086843228246066E-8	1.9520186054798898E-8
KEGG_PATHWAY	hsa05166:Human T-cell leukemia virus 1 infection	17	15.74074074074074	5.98199e-09	RB1, CDKN1A, TGFB1, SMAD3, FOS, TNF, TGFBR1, RELA, NFKB1, MAPK8, CCND1, CDK4, MYC, E2F1, AKT1, PRKACA, TP53	105	224	8865	6.407525510204081	1.5612988171209707E-6	4.1086843228246066E-8	1.9520186054798898E-8
KEGG_PATHWAY	hsa05235:PD-L1 expression and PD-1 checkpoint pathway in cancer	12	11.11111111111111	6.5244e-09	ZAP70, IFNG, STAT1, AKT1, PRKCQ, FOS, JAK2, MAPK14, RELA, EGFR, NFKB1, MTOR	105	90	8865	11.257142857142858	1.7028663524820686E-6	4.366327659334481E-8	2.0744238688025888E-8
KEGG_PATHWAY	hsa04658:Th1 and Th2 cell differentiation	12	11.11111111111111	9.28594e-09	IL4, ZAP70, MAPK8, NOTCH1, IFNG, STAT1, PRKCQ, FOS, JAK2, MAPK14, RELA, NFKB1	105	93	8865	10.894009216589861	2.4236280561362733E-6	6.059077454605417E-8	2.8786421623412705E-8
KEGG_PATHWAY	hsa04380:Osteoclast differentiation	14	12.962962962962962	1.00787e-08	TGFB1, STAT1, FOS, MAPK14, TNF, TGFBR1, RELA, NFKB1, MAPK8, IFNG, AKT1, GRB2, PPARG, SQSTM1	105	143	8865	8.265734265734267	2.6305277163185536E-6	6.415929670896054E-8	3.048181146326095E-8
KEGG_PATHWAY	hsa05218:Melanoma	11	10.185185185185185	1.07071e-08	RB1, CDKN1A, CCND1, CDK4, MDM2, E2F1, AKT1, BRAF, TP53, MET, EGFR	105	73	8865	12.722113502935422	2.794556913987556E-6	6.65371617352055E-8	3.1611525115576557E-8
KEGG_PATHWAY	hsa04668:TNF signaling pathway	13	12.037037037037036	1.19496e-08	FOS, MAPK14, SELE, TNF, MMP9, RELA, NFKB1, CASP7, MAPK8, CASP3, AKT1, BIRC2, BIRC3	105	119	8865	9.22328931572629	3.1188427191963797E-6	7.253133839720435E-8	3.4459333184878686E-8
KEGG_PATHWAY	hsa05415:Diabetic cardiomyopathy	16	14.814814814814813	1.35027e-08	GSK3B, TGFB1, SMAD3, INSR, GSR, PRKCA, MAPK14, MMP9, TGFBR1, MTOR, RELA, NFKB1, MAPK8, AKT1, REN, PPARA	105	205	8865	6.5895470383275265	3.5242068191498888E-6	8.009575026752671E-8	3.80531533838058E-8
KEGG_PATHWAY	hsa01524:Platinum drug resistance	11	10.185185185185185	1.40101e-08	CDKN1A, GSTM1, CASP3, GSTP1, GSTA1, MDM2, AKT1, FASLG, TP53, BIRC2, BIRC3	105	75	8865	12.382857142857143	3.6566204782984E-6	8.125838079576546E-8	3.860551424779662E-8
KEGG_PATHWAY	hsa05213:Endometrial cancer	10	9.25925925925926	2.29018e-08	GSK3B, CDKN1A, CCND1, MYC, CTNNB1, AKT1, BRAF, GRB2, TP53, EGFR	105	59	8865	14.309927360774818	5.977339865959053E-6	1.2994255758452984E-7	6.17351614577843E-8
KEGG_PATHWAY	hsa04110:Cell cycle	14	12.962962962962962	3.36878e-08	RB1, GSK3B, CDKN1A, TGFB1, SMAD3, HDAC1, HDAC8, CCND1, CDK4, MYC, MDM2, E2F1, CDK1, TP53	105	158	8865	7.481012658227849	8.79247824869811E-6	1.8707482458788867E-7	8.887846072374787E-8
KEGG_PATHWAY	hsa04210:Apoptosis	13	12.037037037037036	5.4176e-08	FASLG, FOS, TNF, RELA, NFKB1, CASP7, MAPK8, CASP3, AKT1, TP53, BIRC2, CTSB, BIRC3	105	136	8865	8.070378151260504	1.4139833927728773E-5	2.9458194830103536E-7	1.3995464210470646E-7
KEGG_PATHWAY	hsa05202:Transcriptional misregulation in cancer	15	13.88888888888889	6.61041e-08	CDKN1A, HDAC1, MPO, MMP9, RELA, NFKB1, RXRA, PLAU, MYC, MDM2, PPARG, MET, TP53, BIRC2, BIRC3	105	198	8865	6.396103896103896	1.7253023363528186E-5	3.5210554350713665E-7	1.6728385975051703E-7
KEGG_PATHWAY	hsa05203:Viral carcinogenesis	15	13.88888888888889	1.02165e-07	LYN, RB1, CDKN1A, HDAC1, HDAC8, RELA, NFKB1, CCND1, CDK4, CASP3, MDM2, CDK1, GRB2, PRKACA, TP53	105	205	8865	6.177700348432055	2.6664675100041002E-5	5.241866327358783E-7	2.490388599971222E-7
KEGG_PATHWAY	hsa04936:Alcoholic liver disease	13	12.037037037037036	1.02427e-07	GSK3B, ADH1C, FASLG, MAPK14, TNF, RELA, NFKB1, MAPK8, CCND1, CASP3, AKT1, CTNNB1, PPARA	105	144	8865	7.622023809523809	2.673316231283085E-5	5.241866327358783E-7	2.490388599971222E-7
KEGG_PATHWAY	hsa04920:Adipocytokine signaling pathway	10	9.25925925925926	1.06531e-07	MAPK8, RXRA, AKT1, PRKCQ, JAK2, PPARA, TNF, RELA, NFKB1, MTOR	105	70	8865	12.061224489795917	2.7804262561659243E-5	5.316808223166079E-7	2.5259931788221984E-7
KEGG_PATHWAY	hsa05206:MicroRNAs in cancer	18	16.666666666666664	1.07966e-07	CDKN1A, NOTCH1, HDAC1, PRKCA, MMP9, EGFR, MTOR, NFKB1, CCND1, PLAU, MYC, CASP3, MDM2, E2F1, GRB2, MET, TP53, CD44	105	312	8865	4.870879120879121	2.8178688080027214E-5	5.316808223166079E-7	2.5259931788221984E-7
KEGG_PATHWAY	hsa05216:Thyroid cancer	8	7.4074074074074066	1.92415e-07	CDKN1A, RXRA, CCND1, MYC, CTNNB1, BRAF, PPARG, TP53	105	37	8865	18.254826254826256	5.021915206671057E-5	9.300075602263919E-7	4.418426722914659E-7
KEGG_PATHWAY	hsa05142:Chagas disease	11	10.185185185185185	3.03807e-07	MAPK8, TGFB1, IFNG, AKT1, FASLG, FOS, MAPK14, TNF, RELA, TGFBR1, NFKB1	105	103	8865	9.016643550624133	7.929037618670254E-5	1.439948822399608E-6	6.841136167722276E-7
KEGG_PATHWAY	hsa05140:Leishmaniasis	10	9.25925925925926	3.08955e-07	IL4, TGFB1, IFNG, STAT1, FOS, JAK2, MAPK14, TNF, RELA, NFKB1	105	79	8865	10.687160940325498	8.063389542734001E-5	1.439948822399608E-6	6.841136167722276E-7
KEGG_PATHWAY	hsa05162:Measles	12	11.11111111111111	6.08875e-07	GSK3B, MAPK8, CCND1, STAT1, CDK4, CASP3, AKT1, FASLG, FOS, TP53, RELA, NFKB1	105	139	8865	7.2887975334018495	1.5890380957528372E-4	2.788006802533566E-6	1.3245702816634568E-6
KEGG_PATHWAY	hsa04012:ErbB signaling pathway	10	9.25925925925926	6.45001e-07	GSK3B, CDKN1A, MAPK8, MYC, AKT1, BRAF, GRB2, PRKCA, EGFR, MTOR	105	86	8865	9.817275747508305	1.6833104856661674E-4	2.9025028195814237E-6	1.3789668568126302E-6
KEGG_PATHWAY	hsa05321:Inflammatory bowel disease	9	8.333333333333332	8.95074e-07	IL4, TGFB1, SMAD3, IFNG, STAT1, RORA, TNF, RELA, NFKB1	105	66	8865	11.512987012987013	2.335871290112257E-4	3.959564579285566E-6	1.8811724437985064E-6
KEGG_PATHWAY	hsa05170:Human immunodeficiency virus 1 infection	14	12.962962962962962	1.09857e-06	TAP1, CXCR4, FASLG, PRKCA, FOS, MAPK14, TNF, MTOR, RELA, NFKB1, MAPK8, CASP3, CDK1, AKT1	105	213	8865	5.549295774647887	2.866865895267967E-4	4.778792241525391E-6	2.2703840534450137E-6
KEGG_PATHWAY	hsa05221:Acute myeloid leukemia	9	8.333333333333332	1.12991e-06	CCND1, MYC, AKT1, BRAF, GRB2, MPO, RELA, NFKB1, MTOR	105	68	8865	11.17436974789916	2.9486313615001425E-4	4.834531970890534E-6	2.2968657639479933E-6
KEGG_PATHWAY	hsa04722:Neurotrophin signaling pathway	11	10.185185185185185	1.26723e-06	GSK3B, MAPK8, BDNF, AKT1, BRAF, FASLG, GRB2, MAPK14, TP53, RELA, NFKB1	105	120	8865	7.739285714285715	3.306923893041658E-4	5.334626943730989E-6	2.5344587778645313E-6
KEGG_PATHWAY	hsa04935:Growth hormone synthesis, secretion and action	11	10.185185185185185	1.47579e-06	GSK3B, MAPK8, STAT1, AKT1, GRB2, PRKCA, FOS, JAK2, MAPK14, PRKACA, MTOR	105	122	8865	7.6124121779859495	3.851060937495321E-4	6.113967966892901E-6	2.90472041338973E-6
KEGG_PATHWAY	hsa05208:Chemical carcinogenesis - reactive oxygen species	14	12.962962962962962	2.24658e-06	PTPN1, GSTM1, BRAF, AHR, FOS, MAPK14, EGFR, RELA, NFKB1, MAPK8, GSTA1, AKT1, GRB2, MET	105	227	8865	5.20704845814978	5.861873910911752E-4	9.16185324100904E-6	4.352757861628816E-6
KEGG_PATHWAY	hsa01521:EGFR tyrosine kinase inhibitor resistance	9	8.333333333333332	3.94577e-06	GSK3B, AKT1, BRAF, GRB2, PRKCA, JAK2, MET, EGFR, MTOR	105	80	8865	9.498214285714285	0.0010293173179022341	1.5843775338383446E-5	7.527310888733898E-6
KEGG_PATHWAY	hsa05131:Shigellosis	14	12.962962962962962	6.51323e-06	GSK3B, MAPK14, TNF, EGFR, MTOR, RELA, NFKB1, MAPK8, MDM2, AKT1, PRKCQ, SQSTM1, TP53, CD44	105	250	8865	4.728	0.001698514529700712	2.5756865224942903E-5	1.2236978114532261E-5
KEGG_PATHWAY	hsa05132:Salmonella infection	14	12.962962962962962	6.80269e-06	HSP90AA1, FOS, MAPK14, TNF, RELA, NFKB1, CASP7, MAPK8, MYC, CASP3, AKT1, CTNNB1, BIRC2, BIRC3	105	251	8865	4.709163346613546	0.0017739337385783704	2.6500044524589958E-5	1.2590059467621282E-5
KEGG_PATHWAY	hsa05152:Tuberculosis	12	11.11111111111111	8.57487e-06	MAPK8, TGFB1, IFNG, STAT1, VDR, CASP3, AKT1, JAK2, MAPK14, TNF, RELA, NFKB1	105	182	8865	5.566718995290423	0.0022355468456538574	3.291235022715853E-5	1.563651888186842E-5
KEGG_PATHWAY	hsa04934:Cushing syndrome	11	10.185185185185185	1.27441e-05	RB1, GSK3B, CDKN1A, CCND1, CDK4, E2F1, CTNNB1, BRAF, AHR, PRKACA, EGFR	105	155	8865	5.991705069124424	0.003320715857180412	4.820609384746955E-5	2.290251201948745E-5
KEGG_PATHWAY	hsa04664:Fc epsilon RI signaling pathway	8	7.4074074074074066	1.48301e-05	LYN, IL4, MAPK8, AKT1, GRB2, PRKCA, MAPK14, TNF	105	69	8865	9.7888198757764	0.0038631947386114085	5.5294963549248917E-5	2.627040413834048E-5
KEGG_PATHWAY	hsa05120:Epithelial cell signaling in Helicobacter pylori infection	8	7.4074074074074066	1.79329e-05	LYN, MAPK8, CASP3, MAPK14, MET, RELA, EGFR, NFKB1	105	71	8865	9.51307847082495	0.004669582815081674	6.592221702291637E-5	3.1319367474489006E-5
KEGG_PATHWAY	hsa04014:Ras signaling pathway	13	12.037037037037036	2.06496e-05	BDNF, INSR, FASLG, PRKCA, EGFR, RELA, NFKB1, ZAP70, MAPK8, AKT1, GRB2, PRKACA, MET	105	238	8865	4.611644657863145	0.005375112290270323	7.485492409162353E-5	3.556325895540735E-5
KEGG_PATHWAY	hsa04510:Focal adhesion	12	11.11111111111111	2.40074e-05	GSK3B, MAPK8, CCND1, CTNNB1, AKT1, BRAF, GRB2, PRKCA, MET, EGFR, BIRC2, BIRC3	105	203	8865	4.990851513019001	0.006246421968997495	8.583475712365178E-5	4.07797313537656E-5
KEGG_PATHWAY	hsa04630:JAK-STAT signaling pathway	11	10.185185185185185	2.57279e-05	IL4, CDKN1A, IFNG, CCND1, STAT1, MYC, AKT1, GRB2, JAK2, EGFR, MTOR	105	168	8865	5.528061224489796	0.006692576590247135	9.074305302559458E-5	4.3111642050474054E-5
KEGG_PATHWAY	hsa03320:PPAR signaling pathway	8	7.4074074074074066	2.80998e-05	FABP3, RXRA, FABP4, FABP6, FABP7, NR1H3, PPARG, PPARA	105	76	8865	8.887218045112784	0.007307329303825161	9.778740760151494E-5	4.645838522064311E-5
KEGG_PATHWAY	hsa04064:NF-kappa B signaling pathway	9	8.333333333333332	2.98127e-05	LYN, ZAP70, PLAU, PRKCQ, TNF, RELA, NFKB1, BIRC2, BIRC3	105	105	8865	7.236734693877551	0.0077510226700339135	1.0238292088400533E-4	4.8641694213090656E-5
KEGG_PATHWAY	hsa05164:Influenza A	11	10.185185185185185	3.31264e-05	IFNG, STAT1, CDK4, CASP3, AKT1, FASLG, PRKCA, JAK2, TNF, RELA, NFKB1	105	173	8865	5.3682906688687035	0.008608853534104788	1.1146888594699767E-4	5.295839792117897E-5
KEGG_PATHWAY	hsa05133:Pertussis	8	7.4074074074074066	3.33125e-05	CASP7, MAPK8, CASP3, FOS, MAPK14, TNF, RELA, NFKB1	105	78	8865	8.65934065934066	0.008657028179351767	1.1146888594699767E-4	5.295839792117897E-5
KEGG_PATHWAY	hsa04066:HIF-1 signaling pathway	9	8.333333333333332	3.90835e-05	CDKN1A, IFNG, INSR, AKT1, PRKCA, RELA, EGFR, NFKB1, MTOR	105	109	8865	6.971166448230669	0.010149146882485582	1.2912406674275145E-4	6.134629990843364E-5
KEGG_PATHWAY	hsa04928:Parathyroid hormone synthesis, secretion and action	9	8.333333333333332	5.74273e-05	CDKN1A, RXRA, MMP13, VDR, BRAF, PRKCA, FOS, PRKACA, EGFR	105	115	8865	6.607453416149069	0.01487719177462743	1.87356709849269E-4	8.90123832234075E-5
KEGG_PATHWAY	hsa04062:Chemokine signaling pathway	11	10.185185185185185	8.37634e-05	LYN, GSK3B, STAT1, CXCR4, AKT1, BRAF, GRB2, JAK2, PRKACA, RELA, NFKB1	105	193	8865	4.811991117690599	0.021625903189236517	2.6729866265600593E-4	1.269924680817806E-4
KEGG_PATHWAY	hsa04211:Longevity regulating pathway	8	7.4074074074074066	8.39789e-05	INSR, AKT1, PPARG, PRKACA, TP53, RELA, NFKB1, MTOR	105	90	8865	7.504761904761906	0.021680926110083543	2.6729866265600593E-4	1.269924680817806E-4
KEGG_PATHWAY	hsa04390:Hippo signaling pathway	10	9.25925925925926	8.91122e-05	GSK3B, TGFB1, SMAD3, CCND1, MYC, CTNNB1, TGFBR1, BIRC2, BIRC3, SMAD7	105	157	8865	5.377616014558689	0.022990902392563295	2.8022022704618575E-4	1.331314488648545E-4
KEGG_PATHWAY	hsa04217:Necroptosis	10	9.25925925925926	9.82428e-05	HSP90AA1, MAPK8, IFNG, STAT1, FASLG, JAK2, TNF, SQSTM1, BIRC2, BIRC3	105	159	8865	5.309973045822102	0.025316637959905797	3.05254261784751E-4	1.4502501326172078E-4
KEGG_PATHWAY	hsa05146:Amoebiasis	8	7.4074074074074066	0.000196655	TGFB1, IFNG, CASP3, PRKCA, PRKACA, TNF, RELA, NFKB1	105	103	8865	6.557558945908461	0.050036800552322624	6.038468828531332E-4	2.868851090949751E-4
KEGG_PATHWAY	hsa05135:Yersinia infection	9	8.333333333333332	0.000206361	GSK3B, ZAP70, MAPK8, AKT1, FOS, MAPK14, TNF, RELA, NFKB1	105	138	8865	5.5062111801242235	0.052440686208431564	6.19082593049075E-4	2.941235307972617E-4
KEGG_PATHWAY	hsa04910:Insulin signaling pathway	9	8.333333333333332	0.000206361	GSK3B, PTPN1, MAPK8, INSR, AKT1, BRAF, GRB2, PRKACA, MTOR	105	138	8865	5.5062111801242235	0.052440686208431564	6.19082593049075E-4	2.941235307972617E-4
KEGG_PATHWAY	hsa04625:C-type lectin receptor signaling pathway	8	7.4074074074074066	0.000221628	MAPK8, STAT1, MDM2, AKT1, MAPK14, TNF, RELA, NFKB1	105	105	8865	6.4326530612244905	0.056209640635082936	6.573273124273449E-4	3.122934357892367E-4
KEGG_PATHWAY	hsa04115:p53 signaling pathway	7	6.481481481481481	0.000235859	CDKN1A, CCND1, CDK4, CASP3, MDM2, CDK1, TP53	105	75	8865	7.88	0.059709440256695334	6.916751079928414E-4	3.286119287015799E-4
KEGG_PATHWAY	hsa04350:TGF-beta signaling pathway	8	7.4074074074074066	0.00026383	TGFB1, SMAD3, IFNG, HDAC1, MYC, TNF, TGFBR1, SMAD7	105	108	8865	6.253968253968255	0.06655076778600832	7.651068512403644E-4	3.6349904043603525E-4
KEGG_PATHWAY	hsa04620:Toll-like receptor signaling pathway	8	7.4074074074074066	0.000279254	MAPK8, STAT1, AKT1, FOS, MAPK14, TNF, RELA, NFKB1	105	109	8865	6.196592398427262	0.07030192884382436	8.009365009631318E-4	3.805215560131354E-4
KEGG_PATHWAY	hsa04621:NOD-like receptor signaling pathway	10	9.25925925925926	0.000361314	HSP90AA1, MAPK8, STAT1, MAPK14, TNF, RELA, NFKB1, BIRC2, CTSB, BIRC3	105	189	8865	4.467120181405896	0.09000836031043624	0.0010250307187002526	4.869877744016526E-4
KEGG_PATHWAY	hsa04613:Neutrophil extracellular trap formation	10	9.25925925925926	0.000421407	HDAC1, AKT1, PRKCA, MAPK14, HDAC8, MPO, ATG7, RELA, NFKB1, MTOR	105	193	8865	4.374537379718726	0.10417520469436548	0.0011826585469616076	5.61876091276779E-4
KEGG_PATHWAY	hsa05171:Coronavirus disease - COVID-19	11	10.185185185185185	0.000460506	CFD, MAPK8, STAT1, PRKCA, FOS, F2, MAPK14, TNF, RELA, EGFR, NFKB1	105	238	8865	3.9021608643457384	0.11327449457909033	0.0012786396326449556	6.07476300566952E-4
KEGG_PATHWAY	hsa04148:Efferocytosis	9	8.333333333333332	0.000494736	CASP7, RXRA, TGFB1, NR1H2, CASP3, NR1H3, PPARG, JAK2, MAPK14	105	157	8865	4.83985441310282	0.12116491071342061	0.0013574194378844482	6.449042540140673E-4
KEGG_PATHWAY	hsa04215:Apoptosis - multiple species	5	4.62962962962963	0.000499281	CASP7, MAPK8, CASP3, BIRC2, BIRC3	105	32	8865	13.191964285714285	0.1222072912763913	0.0013574194378844482	6.449042540140673E-4
KEGG_PATHWAY	hsa04071:Sphingolipid signaling pathway	8	7.4074074074074066	0.000554453	MAPK8, AKT1, PRKCA, MAPK14, TNF, TP53, RELA, NFKB1	105	122	8865	5.536299765807963	0.13476338086773965	0.0014918776132456357	7.087847664462022E-4
KEGG_PATHWAY	hsa05130:Pathogenic Escherichia coli infection	10	9.25925925925926	0.000608481	CASP7, MAPK8, CASP3, FASLG, FOS, F2, MAPK14, TNF, RELA, NFKB1	105	203	8865	4.159042927515833	0.1468859080222602	0.001610984784377915	7.653720814669022E-4
KEGG_PATHWAY	hsa04923:Regulation of lipolysis in adipocytes	6	5.555555555555555	0.000611063	FABP4, ADRB3, INSR, AKT1, ADRB1, PRKACA	105	59	8865	8.58595641646489	0.14746093086901801	0.001610984784377915	7.653720814669022E-4
KEGG_PATHWAY	hsa04662:B cell receptor signaling pathway	7	6.481481481481481	0.000671309	LYN, GSK3B, AKT1, GRB2, FOS, RELA, NFKB1	105	91	8865	6.494505494505494	0.16076998086655936	0.0017521161451986616	8.324229961863374E-4
KEGG_PATHWAY	hsa04520:Adherens junction	7	6.481481481481481	0.000753331	PTPN1, SMAD3, INSR, CTNNB1, MET, EGFR, TGFBR1	105	93	8865	6.354838709677419	0.17855767905423015	0.001946727315205356	9.248819428561844E-4
KEGG_PATHWAY	hsa04650:Natural killer cell mediated cytotoxicity	8	7.4074074074074066	0.000847742	ZAP70, IFNG, CASP3, BRAF, FASLG, GRB2, PRKCA, TNF	105	131	8865	5.155943293347874	0.1985675695654835	0.002169223286875375	0.0010305888412741246
KEGG_PATHWAY	hsa05143:African trypanosomiasis	5	4.62962962962963	0.000876696	IFNG, FASLG, PRKCA, SELE, TNF	105	37	8865	11.409266409266408	0.20460615696628803	0.002221529384910601	0.0010554392480035038
KEGG_PATHWAY	hsa04728:Dopaminergic synapse	8	7.4074074074074066	0.000886718	GSK3B, MAPK8, MAOA, AKT1, PRKCA, FOS, MAPK14, PRKACA	105	132	8865	5.116883116883118	0.20668588808039245	0.002225320780837417	0.001057240524229271
KEGG_PATHWAY	hsa04310:Wnt signaling pathway	9	8.333333333333332	0.00097355	GSK3B, MAPK8, SMAD3, CCND1, MYC, CTNNB1, PRKCA, PRKACA, TP53	105	174	8865	4.3669950738916254	0.22447907935301414	0.002419967157760604	0.001149716197556762
KEGG_PATHWAY	hsa05231:Choline metabolism in cancer	7	6.481481481481481	0.00104655	MAPK8, AKT1, GRB2, PRKCA, FOS, EGFR, MTOR	105	99	8865	5.96969696969697	0.2391299626882819	0.002576883794919706	0.0012242666305365653
KEGG_PATHWAY	hsa04915:Estrogen signaling pathway	8	7.4074074074074066	0.00120083	HSP90AA1, AKT1, GRB2, FOS, PRKACA, ESR1, MMP9, EGFR	105	139	8865	4.859198355601234	0.26919232432892204	0.0029291272953943723	0.0013916160330609277
KEGG_PATHWAY	hsa04024:cAMP signaling pathway	10	9.25925925925926	0.00130391	MAPK8, BDNF, AKT1, BRAF, ADRB1, FOS, PPARA, PRKACA, RELA, NFKB1	105	226	8865	3.7357774968394435	0.28861617399957695	0.0031511211824707406	0.0014970843932044899
KEGG_PATHWAY	hsa05211:Renal cell carcinoma	6	5.555555555555555	0.00133435	CDKN1A, TGFB1, AKT1, BRAF, GRB2, MET	105	70	8865	7.23673469387755	0.29425217528970093	0.0031950893034706977	0.0015179734621853123
KEGG_PATHWAY	hsa05230:Central carbon metabolism in cancer	6	5.555555555555555	0.00142224	MYC, AKT1, TP53, MET, EGFR, MTOR	105	71	8865	7.134808853118711	0.3102787912749009	0.0033745780751396086	0.0016032478211391243
KEGG_PATHWAY	hsa05022:Pathways of neurodegeneration - multiple diseases	15	13.88888888888889	0.00145749	GSK3B, BDNF, BRAF, FASLG, PRKCA, MAPK14, TNF, MTOR, RELA, NFKB1, CASP7, MAPK8, CASP3, CTNNB1, SQSTM1	105	483	8865	2.622005323868678	0.3166046543204808	0.0034270654320493906	0.001628184343195879
KEGG_PATHWAY	hsa04550:Signaling pathways regulating pluripotency of stem cells	8	7.4074074074074066	0.00147426	GSK3B, SMAD3, MYC, CTNNB1, AKT1, GRB2, JAK2, MAPK14	105	144	8865	4.690476190476191	0.31959471625112335	0.003435560162632976	0.001632220153894594
KEGG_PATHWAY	hsa04914:Progesterone-mediated oocyte maturation	7	6.481481481481481	0.00188894	HSP90AA1, MAPK8, CDK1, AKT1, BRAF, MAPK14, PRKACA	105	111	8865	5.324324324324325	0.38950116098817944	0.004362943937145586	0.0020728162766515427
KEGG_PATHWAY	hsa05010:Alzheimer disease	13	12.037037037037036	0.00201351	GSK3B, MME, INSR, BRAF, TNF, MTOR, RELA, NFKB1, CASP7, MAPK8, CASP3, AKT1, CTNNB1	105	391	8865	2.8070880526123494	0.4090686744209111	0.004609874405715778	0.002190131901566117
KEGG_PATHWAY	hsa04150:mTOR signaling pathway	8	7.4074074074074066	0.00250346	GSK3B, INSR, AKT1, BRAF, GRB2, PRKCA, TNF, MTOR	105	158	8865	4.2748643761302	0.4801536725010953	0.005681763339203419	0.0026993818163265283
KEGG_PATHWAY	hsa05030:Cocaine addiction	5	4.62962962962963	0.00252569	MAOA, BDNF, PRKACA, RELA, NFKB1	105	49	8865	8.615160349854227	0.4831685833537439	0.005682798797399906	0.0026998737581516792
KEGG_PATHWAY	hsa05144:Malaria	5	4.62962962962963	0.00272087	TGFB1, IFNG, SELE, TNF, MET	105	50	8865	8.442857142857143	0.5089035603861807	0.006069631549734094	0.002883656368456045
KEGG_PATHWAY	hsa04140:Autophagy - animal	8	7.4074074074074066	0.00364416	MAPK8, AKT1, PRKCQ, PRKACA, ATG7, SQSTM1, MTOR, CTSB	105	169	8865	3.9966187658495356	0.6143645071899533	0.008060384974400061	0.0038294549303663126
KEGG_PATHWAY	hsa05134:Legionellosis	5	4.62962962962963	0.00411287	CASP7, CASP3, TNF, RELA, NFKB1	105	56	8865	7.538265306122448	0.6589315189990732	0.009020659076878785	0.004285677109321722
KEGG_PATHWAY	hsa04540:Gap junction	6	5.555555555555555	0.00442678	CDK1, GRB2, ADRB1, PRKCA, PRKACA, EGFR	105	92	8865	5.5062111801242235	0.6858715268427583	0.009628236100660582	0.004574334392651006
KEGG_PATHWAY	hsa04912:GnRH signaling pathway	6	5.555555555555555	0.00463549	MAPK8, GRB2, PRKCA, MAPK14, PRKACA, EGFR	105	93	8865	5.447004608294931	0.7025998350343696	0.009998874679359102	0.004750423219312369
KEGG_PATHWAY	hsa04213:Longevity regulating pathway - multiple species	5	4.62962962962963	0.00592132	HDAC1, INSR, AKT1, PRKACA, MTOR	105	62	8865	6.808755760368663	0.7877644306324336	0.01266774349084408	0.006018391543542781
KEGG_PATHWAY	hsa05168:Herpes simplex virus 1 infection	14	12.962962962962962	0.00793977	STAT1, TAP1, FASLG, TNF, MTOR, RELA, NFKB1, IFNG, CASP3, AKT1, JAK2, TP53, BIRC2, BIRC3	105	523	8865	2.260038240917782	0.8751383873276062	0.016847794664997032	0.008004316239308935
KEGG_PATHWAY	hsa04072:Phospholipase D signaling pathway	7	6.481481481481481	0.00801915	INSR, AKT1, GRB2, PRKCA, F2, EGFR, MTOR	105	149	8865	3.9664429530201337	0.8777193590479272	0.016879027106662035	0.008019154640712997
KEGG_PATHWAY	hsa04924:Renin secretion	5	4.62962962962963	0.00862242	ADRB3, REN, ADRB1, PRKACA, CTSB	105	69	8865	6.118012422360248	0.8956715461296682	0.01786073676345929	0.008622424644428622
KEGG_PATHWAY	hsa05031:Amphetamine addiction	5	4.62962962962963	0.00862242	MAOA, HDAC1, PRKCA, FOS, PRKACA	105	69	8865	6.118012422360248	0.8956715461296682	0.01786073676345929	0.008622424644428622
KEGG_PATHWAY	hsa04622:RIG-I-like receptor signaling pathway	5	4.62962962962963	0.0099913	MAPK8, MAPK14, TNF, RELA, NFKB1	105	72	8865	5.863095238095237	0.9272585939150979	0.020533305299786676	0.009991301812539877
KEGG_PATHWAY	hsa00982:Drug metabolism - cytochrome P450	5	4.62962962962963	0.0104771	GSTM1, ADH1C, MAOA, GSTP1, GSTA1	105	73	8865	5.782778864970645	0.9360054502186397	0.02135480195568591	0.010477132128034753
KEGG_PATHWAY	hsa05330:Allograft rejection	4	3.7037037037037033	0.0105547	IL4, IFNG, FASLG, TNF	105	39	8865	8.65934065934066	0.9373010393512607	0.02135480195568591	0.010554672230971196
KEGG_PATHWAY	hsa04015:Rap1 signaling pathway	8	7.4074074074074066	0.0121623	INSR, CTNNB1, AKT1, BRAF, PRKCA, MAPK14, MET, EGFR	105	212	8865	3.1859838274932617	0.9589855151673498	0.02441821667348709	0.012162330143882459
KEGG_PATHWAY	hsa04152:AMPK signaling pathway	6	5.555555555555555	0.0141765	CCND1, INSR, AKT1, PPARG, HMGCR, MTOR	105	122	8865	4.152224824355972	0.9759238991551707	0.02824471895332282	0.014176468133660112
KEGG_PATHWAY	hsa04612:Antigen processing and presentation	5	4.62962962962963	0.0149194	HSP90AA1, IFNG, TAP1, TNF, CTSB	105	81	8865	5.211640211640211	0.9802241377291311	0.029277844563141447	0.014919361405738745
KEGG_PATHWAY	hsa00983:Drug metabolism - other enzymes	5	4.62962962962963	0.0149194	GSTM1, GSTP1, GSTA1, MPO, CES1	105	81	8865	5.211640211640211	0.9802241377291311	0.029277844563141447	0.014919361405738745
KEGG_PATHWAY	hsa04930:Type II diabetes mellitus	4	3.7037037037037033	0.0175082	MAPK8, INSR, TNF, MTOR	105	47	8865	7.185410334346505	0.9900493795372599	0.034101821459851536	0.01750821484911918
KEGG_PATHWAY	hsa04976:Bile secretion	5	4.62962962962963	0.0211628	RXRA, CA2, NR1H4, HMGCR, PRKACA	105	90	8865	4.690476190476191	0.9962378506070179	0.0409146732005592	0.021162762000289242
KEGG_PATHWAY	hsa05034:Alcoholism	7	6.481481481481481	0.0229914	MAOA, BDNF, HDAC1, BRAF, GRB2, HDAC8, PRKACA	105	188	8865	3.1436170212765955	0.997690699878907	0.04412317688805112	0.022991387190708628
KEGG_PATHWAY	hsa04961:Endocrine and other factor-regulated calcium reabsorption	4	3.7037037037037033	0.0240543	VDR, PRKCA, PRKACA, ESR1	105	53	8865	6.371967654986523	0.998261807724162	0.045782288526700764	0.024054283786929073
KEGG_PATHWAY	hsa04371:Apelin signaling pathway	6	5.555555555555555	0.0242067	SMAD3, CCND1, AKT1, PRKACA, TGFBR1, MTOR	105	140	8865	3.618367346938775	0.9983312513004858	0.045782288526700764	0.024206727266991208
KEGG_PATHWAY	hsa04750:Inflammatory mediator regulation of TRP channels	5	4.62962962962963	0.0288034	MAPK8, PRKCQ, PRKCA, MAPK14, PRKACA	105	99	8865	4.264069264069264	0.9995134111223053	0.054084159946250716	0.02880344150394195
KEGG_PATHWAY	hsa00480:Glutathione metabolism	4	3.7037037037037033	0.0317498	GSTM1, GSTP1, GSR, GSTA1	105	59	8865	5.723970944309928	0.9997798303740976	0.05919077796990048	0.031749842589218646
KEGG_PATHWAY	hsa04137:Mitophagy - animal	5	4.62962962962963	0.0347005	MAPK8, E2F1, TP53, SQSTM1, RELA	105	105	8865	4.020408163265306	0.9999007324026699	0.064232772523054	0.03470046331705216
KEGG_PATHWAY	hsa04921:Oxytocin signaling pathway	6	5.555555555555555	0.0353989	CDKN1A, CCND1, PRKCA, FOS, PRKACA, EGFR	105	155	8865	3.2682027649769583	0.9999178199742482	0.0650641318477243	0.03539887633094579
KEGG_PATHWAY	hsa05217:Basal cell carcinoma	4	3.7037037037037033	0.0375134	GSK3B, CDKN1A, CTNNB1, TP53	105	63	8865	5.3605442176870755	0.9999536537175843	0.06846850818651908	0.03751339720564072
KEGG_PATHWAY	hsa04726:Serotonergic synapse	5	4.62962962962963	0.045982	MAOA, CASP3, BRAF, PRKCA, PRKACA	105	115	8865	3.6708074534161486	0.999995384025228	0.08334239096413207	0.045982008807797
KEGG_PATHWAY	hsa04670:Leukocyte transendothelial migration	5	4.62962962962963	0.0472104	CTNNB1, CXCR4, PRKCA, MAPK14, MMP9	105	116	8865	3.6391625615763545	0.9999967022471873	0.08439668897984988	0.04721040839485855
KEGG_PATHWAY	hsa04725:Cholinergic synapse	5	4.62962962962963	0.0472104	AKT1, PRKCA, FOS, JAK2, PRKACA	105	116	8865	3.6391625615763545	0.9999967022471873	0.08439668897984988	0.04721040839485855
KEGG_PATHWAY	hsa01523:Antifolate resistance	3	2.7777777777777777	0.0479219	TNF, RELA, NFKB1	105	30	8865	8.442857142857143	0.9999972864013813	0.08508577165905633	0.04792187139418115
KEGG_PATHWAY	hsa04918:Thyroid hormone synthesis	4	3.7037037037037033	0.0577507	TTR, GSR, PRKCA, PRKACA	105	75	8865	4.502857142857144	0.9999998191666495	0.1018441603881969	0.057750711637751494
KEGG_PATHWAY	hsa04611:Platelet activation	5	4.62962962962963	0.060491	LYN, AKT1, F2, MAPK14, PRKACA	105	126	8865	3.3503401360544216	0.9999999154444902	0.10596081280247048	0.06049103872631457
KEGG_PATHWAY	hsa00980:Metabolism of xenobiotics by cytochrome P450	4	3.7037037037037033	0.0654378	GSTM1, ADH1C, GSTP1, GSTA1	105	79	8865	4.2748643761302	0.999999978682309	0.11386181464067965	0.06543782450613773
KEGG_PATHWAY	hsa00350:Tyrosine metabolism	3	2.7777777777777777	0.0663551	ADH1C, MAOA, MIF	105	36	8865	7.035714285714285	0.999999983501919	0.11469322240539177	0.06635508269430712
KEGG_PATHWAY	hsa04623:Cytosolic DNA-sensing pathway	4	3.7037037037037033	0.0735705	CASP7, CASP3, RELA, NFKB1	105	83	8865	4.0688468158347675	0.9999999978221163	0.12632822797620635	0.07357046226966807
KEGG_PATHWAY	hsa04020:Calcium signaling pathway	7	6.481481481481481	0.0777828	ADRB3, CXCR4, ADRB1, PRKCA, PRKACA, MET, EGFR	105	254	8865	2.326771653543307	0.9999999993370736	0.1326883690944588	0.07778283705537241
KEGG_PATHWAY	hsa05017:Spinocerebellar ataxia	5	4.62962962962963	0.0888443	MAPK8, AKT1, PRKCA, RORA, MTOR	105	144	8865	2.9315476190476186	0.999999999971577	0.1505737400984418	0.08884427576689669
KEGG_PATHWAY	hsa04940:Type I diabetes mellitus	3	2.7777777777777777	0.0938831	IFNG, FASLG, TNF	105	44	8865	5.7564935064935066	0.9999999999933152	0.15808704173405008	0.09388310907577688
KEGG_PATHWAY	hsa05332:Graft-versus-host disease	3	2.7777777777777777	0.0975251	IFNG, FASLG, TNF	105	45	8865	5.628571428571429	0.9999999999976634	0.16316692563402616	0.09752505899964782
